# Supplementary material for: Through network pharmacology and molecular docking to explore the underlying mechanism of Artemisia annua L. treating in abdominal aortic aneurysm
Source: Front Physiol. 2022 Oct 20;13:1034014. doi: 10.3389/fphys.2022.1034014 (PMC9634740; doi:10.3389/fphys.2022.1034014)
Supplement: Supplementary file 3 [file DataSheet1.ZIP]

Archive with 41 entries (37 files):
- Raw Data/
- Raw Data/CytoNCA/
- Raw Data/CytoNCA/filter1/
- Raw Data/CytoNCA/filter1/nodeFilter1.R
- Raw Data/CytoNCA/filter1/score1.txt
- Raw Data/CytoNCA/filter1/score2.gene.txt
- Raw Data/CytoNCA/filter1/score2.txt
- Raw Data/CytoNCA/filter2/
- Raw Data/CytoNCA/filter2/nodeFilter2.R
- Raw Data/CytoNCA/filter2/score2.txt
- Raw Data/CytoNCA/filter2/score3.gene.txt
- Raw Data/CytoNCA/filter2/score3.txt
- Raw Data/CytoNCA/score1.csv
- Raw Data/CytoNCA/score1.txt
- Raw Data/CytoNCA/score2.csv
- Raw Data/CytoNCA/score2.txt
- Raw Data/CytoNCA/score3.csv
- Raw Data/CytoNCA/string_interactions.tsv
- Raw Data/Disease.R
- Raw Data/Disease.txt
- Raw Data/Drug_Disease.txt
- Raw Data/GO.R
- Raw Data/KEGG.R
- Raw Data/TCMSP_Artemisia annua L._allTargets.symbol.txt
- Raw Data/TCMSP_Artemisia annua L._allTargets.txt
- Raw Data/TCMSP_Artemisia annua L._ingredients.txt
- Raw Data/TCMSP_Artemisia annua L._targets.txt
- Raw Data/abdominal aortic aneurysm_GeneCards-SearchResults.csv
- Raw Data/abdominal aortic aneurysm_GeneCards.txt
- Raw Data/abdominal aortic aneurysm_OMIM-Gene-Map-Retrieval.xlsx
- Raw Data/abdominal aortic aneurysm_OMIM.txt
- Raw Data/abdominal aortic aneurysm_PharmGkb.txt
- Raw Data/abdominal aortic aneurysm_TTD.txt
- Raw Data/id.txt
- Raw Data/net.geneLists.txt
- Raw Data/net.molLists.txt
- Raw Data/net.network.txt
- Raw Data/net.type.txt
- Raw Data/symbol2id.R
- Raw Data/venn.R
- Raw Data/vina_results.xlsx
