# Supplementary material for: Through network pharmacology and molecular docking to explore the underlying mechanism of Artemisia annua L. treating in abdominal aortic aneurysm
Source: Front Physiol. 2022 Oct 20;13:1034014. doi: 10.3389/fphys.2022.1034014 (PMC9634740; doi:10.3389/fphys.2022.1034014)
Supplement: Supplementary file 3 [file DataSheet1.ZIP › Raw Data/CytoNCA/filter1/score1.txt]

name	Betweenness	Closeness	Degree	Eigenvector	LAC	Network
ABCB1	0	0.115766262	2	0.035355728	1	2
TP53	1157.740023	0.127892814	31	0.295069009	7.483870968	21.6616232
MAPK8	403.9222529	0.125298329	20	0.201321945	4.6	8.328378209
ADRB2	0	0.113146552	2	0.014506495	1	2
EGF	266.725874	0.122663551	12	0.075803258	3.333333333	5.841666667
EGFR	657.9723637	0.124113475	15	0.127978548	3.466666667	5.483766234
AKT1	1035.518733	0.126658625	31	0.269756556	5.677419355	17.83318762
MAPK1	1266.15634	0.127582017	28	0.249201372	5.214285714	12.99970287
CCND1	215.9477303	0.123820755	16	0.187377065	6.25	8.728571429
MAPK14	629.0035904	0.125899281	22	0.22102645	5.545454545	10.25208269
HSPB1	0	0.119453925	4	0.07003656	3	4
RAF1	7.494916195	0.1201373	5	0.070934944	2.4	3
MDM2	10.33690006	0.117318436	8	0.095168211	5	5.714285714
RB1	276.2256728	0.123674912	17	0.175571501	5.529411765	9.455952381
SOD1	0	0.113636364	2	0.021766275	1	2
NOS3	51.91921142	0.120412844	8	0.080483995	2.75	3.630952381
BCL2L1	50.68691338	0.120412844	10	0.109851979	5.2	7.105555556
CASP3	233.1581385	0.121247113	13	0.129302129	4.769230769	7.932539683
GSK3B	54.50957749	0.120689655	9	0.111108392	3.555555556	4.208333333
NOS2	25.59378431	0.118778281	6	0.07995034	2.666666667	3.2
CASP9	37.49376168	0.116022099	6	0.049999524	3.333333333	4.8
CAV1	12.99348541	0.117449664	5	0.047367517	1.6	2
CHUK	33.46899282	0.119047619	8	0.070775747	3.25	3.985714286
CD40LG	12.7252633	0.119182747	6	0.079062015	2.666666667	3.2
XIAP	8.868275613	0.116666667	7	0.058252469	4	4.8
JUN	821.0920499	0.127427184	27	0.276613533	7.481481481	16.24134625
AR	38.61850249	0.120828539	9	0.116030291	3.333333333	3.75
IL2RA	27.88693175	0.120828539	6	0.080428988	2.333333333	2.8
BCL2	31.06537319	0.120689655	9	0.120677426	4.888888889	5.916666667
CDKN1A	54.72289991	0.121387283	13	0.157722637	6.615384615	8.81547619
ESR1	516.9018861	0.125	18	0.19761236	6.111111111	9.964896868
IKBKB	19.27061362	0.118912797	7	0.066357777	3.428571429	4
HIF1A	42.59189689	0.123094959	9	0.120164633	4.666666667	5.357142857
SOD2	15.01717727	0.116926503	3	0.035863526	0.666666667	1.5
VEGFA	803.5757129	0.126353791	19	0.135423914	3.894736842	8.239141414
MYC	109.7063991	0.123384254	16	0.203036547	7.125	9.672222222
ALOX5	63.87890326	0.111940299	3	0.010709895	0	0
IL4	391.5990917	0.120412844	13	0.096856393	3.846153846	5.416666667
PTGS1	15.33812453	0.106382979	3	0.002305592	0	0
PTGS2	332.949704	0.1201373	7	0.051792212	0.857142857	1
APP	620.9141951	0.123966942	16	0.099694617	3.875	8.012445887
SERPINE1	264.7036797	0.1171875	7	0.028375713	2.857142857	3.466666667
CXCL11	4.985714286	0.114754098	6	0.026457906	3.666666667	4.6
CXCL2	24.23990747	0.117318436	8	0.048963889	4.5	5.8
VEGFC	12.44613276	0.117056856	6	0.029701885	3.666666667	4.533333333
IGFBP3	133.5871301	0.119047619	7	0.049004044	2	2.666666667
SPP1	28.40366186	0.113636364	4	0.01382208	0.5	0.666666667
PTGER3	0	0.114628821	5	0.022498729	4	5
CXCL10	27.80753584	0.116150442	8	0.038363464	3.5	4.761904762
IGF2	106.2700756	0.118912797	9	0.045420632	3.333333333	4.716666667
CXCL8	409.4033409	0.123239437	15	0.10420806	5.066666667	8.6
RELA	657.1405331	0.126201923	25	0.21254158	5.84	13.6686375
CASP8	463.5348842	0.123529412	15	0.121782064	3.2	6.492857143
PGR	5.174507682	0.11627907	4	0.046181783	1	1.333333333
MCL1	0.555555556	0.115005476	4	0.046676833	2.5	3.333333333
BIRC5	0	0.114503817	2	0.026713395	1	2
CDK1	12.92264834	0.116022099	8	0.079726167	4.75	6.380952381
PARP1	0	0.109034268	2	0.012785289	1	2
COL1A1	44.3976598	0.115384615	4	0.023473594	0.5	1.333333333
IL1B	302.4862139	0.12195122	13	0.099317215	4.307692308	6.021428571
COL3A1	0	0.111464968	2	0.010341308	1	2
CCL2	200.2507006	0.121107266	11	0.087518007	4	5.257142857
ICAM1	112.4750438	0.112903226	5	0.02195666	2	3.25
VCAM1	109.8218106	0.113390929	5	0.016139811	0.8	1.75
FOS	282.7390509	0.124407583	16	0.182185516	5.75	8.335714286
CDK2	21.44278636	0.118644068	9	0.108007677	5.555555556	6.636904762
CDK4	4.023063186	0.115257958	7	0.072870746	4.285714286	5
NFKBIA	36.18660037	0.120551091	10	0.110118277	4.2	5.373015873
IL1A	11.6422592	0.11837655	6	0.066672601	3	3.6
PRKCB	410.3374158	0.122235157	12	0.08951582	2.333333333	3.327561328
MMP2	67.95893361	0.11589404	7	0.021898471	2.285714286	3.166666667
CTSD	269.3437876	0.114754098	4	0.016427247	0.5	1.333333333
TNFAIP6	0	0.107471853	2	0.003211573	1	2
SLPI	0	0.103652517	1	0.001168903	0	0
MMP9	305.1985393	0.117318436	8	0.028840408	1.75	3.547619048
IFNG	46.16555576	0.119318182	7	0.059804838	2.285714286	2.7
STAT1	303.300892	0.122093023	12	0.092038974	2.166666667	3.664069264
CYP1A1	0	0.00952381	1	0	0	0
GSTP1	0	0.00952381	1	0	0	0
ERBB2	75.82096744	0.120689655	9	0.085568056	3.111111111	4.083333333
PLAU	198.5190476	0.112660944	3	0.011184861	0	0
MMP3	53.33328271	0.114628821	5	0.014499169	1.2	1.5
IL6R	1.50487013	0.11589404	3	0.030386945	1.333333333	2
ESR2	3.350246565	0.1171875	4	0.050509416	2	2.666666667
F3	0	0.00952381	1	0	0	0
F7	0	0.00952381	1	0	0	0
HMOX1	229.1345476	0.117449664	6	0.058851372	2.666666667	3.65
PPARG	1.929649327	0.119318182	5	0.081270233	2.8	3.5
NFE2L2	169.7021507	0.116537181	5	0.043701228	1.6	2.25
GJA1	0	0.114006515	1	0.017744131	0	0
GRIA2	0	0.109717868	1	0.006365405	0	0
NQO1	196	0.10681587	3	0.007322895	0.666666667	1
SELE	0	0.104477612	2	0.00269304	1	2
MMP1	8.68009468	0.111702128	5	0.011346103	2.4	3
MAOA	0	0.108247423	1	0.00686769	0	0
KCNH2	0	0.00952381	1	0	0	0
SCN5A	0	0.00952381	1	0	0	0
KDR	13.89440837	0.11679644	4	0.033190887	1	1.333333333
MET	2.640865801	0.118110236	3	0.041704979	0.666666667	1
MPO	122.2147643	0.114754098	2	0.017907675	0	0
RUNX2	27.12453685	0.116537181	3	0.031238858	0.666666667	1
NCF1	31.67077934	0.11589404	3	0.023231102	0	0
ODC1	0	0.097132285	1	5.20E-04	0	0
OLR1	0	0.101941748	1	7.96E-04	0	0
PLAT	0	0.105633803	1	0.002014596	0	0
PTGES	19.94290651	0.108471074	2	0.003842203	0	0
