# Supplementary material for: Through network pharmacology and molecular docking to explore the underlying mechanism of Artemisia annua L. treating in abdominal aortic aneurysm
Source: Front Physiol. 2022 Oct 20;13:1034014. doi: 10.3389/fphys.2022.1034014 (PMC9634740; doi:10.3389/fphys.2022.1034014)
Supplement: Supplementary file 3 [file DataSheet1.ZIP › Raw Data/CytoNCA/filter1/score2.gene.txt]

TP53
MAPK8
EGF
EGFR
AKT1
MAPK1
CCND1
MAPK14
RB1
NOS3
BCL2L1
CASP3
GSK3B
CHUK
JUN
AR
CDKN1A
ESR1
HIF1A
VEGFA
MYC
IL4
APP
CXCL8
RELA
CASP8
IL1B
CCL2
FOS
NFKBIA
ERBB2
