# Supplementary material for: Through network pharmacology and molecular docking to explore the underlying mechanism of Artemisia annua L. treating in abdominal aortic aneurysm
Source: Front Physiol. 2022 Oct 20;13:1034014. doi: 10.3389/fphys.2022.1034014 (PMC9634740; doi:10.3389/fphys.2022.1034014)
Supplement: Supplementary file 3 [file DataSheet1.ZIP › Raw Data/CytoNCA/filter1/score2.txt]

name	Betweenness	Closeness	Degree	Eigenvector	LAC	Network
TP53	1157.740023	0.127892814	31	0.295069009	7.483870968	21.6616232
MAPK8	403.9222529	0.125298329	20	0.201321945	4.6	8.328378209
EGF	266.725874	0.122663551	12	0.075803258	3.333333333	5.841666667
EGFR	657.9723637	0.124113475	15	0.127978548	3.466666667	5.483766234
AKT1	1035.518733	0.126658625	31	0.269756556	5.677419355	17.83318762
MAPK1	1266.15634	0.127582017	28	0.249201372	5.214285714	12.99970287
CCND1	215.9477303	0.123820755	16	0.187377065	6.25	8.728571429
MAPK14	629.0035904	0.125899281	22	0.22102645	5.545454545	10.25208269
RB1	276.2256728	0.123674912	17	0.175571501	5.529411765	9.455952381
NOS3	51.91921142	0.120412844	8	0.080483995	2.75	3.630952381
BCL2L1	50.68691338	0.120412844	10	0.109851979	5.2	7.105555556
CASP3	233.1581385	0.121247113	13	0.129302129	4.769230769	7.932539683
GSK3B	54.50957749	0.120689655	9	0.111108392	3.555555556	4.208333333
CHUK	33.46899282	0.119047619	8	0.070775747	3.25	3.985714286
JUN	821.0920499	0.127427184	27	0.276613533	7.481481481	16.24134625
AR	38.61850249	0.120828539	9	0.116030291	3.333333333	3.75
CDKN1A	54.72289991	0.121387283	13	0.157722637	6.615384615	8.81547619
ESR1	516.9018861	0.125	18	0.19761236	6.111111111	9.964896868
HIF1A	42.59189689	0.123094959	9	0.120164633	4.666666667	5.357142857
VEGFA	803.5757129	0.126353791	19	0.135423914	3.894736842	8.239141414
MYC	109.7063991	0.123384254	16	0.203036547	7.125	9.672222222
IL4	391.5990917	0.120412844	13	0.096856393	3.846153846	5.416666667
APP	620.9141951	0.123966942	16	0.099694617	3.875	8.012445887
CXCL8	409.4033409	0.123239437	15	0.10420806	5.066666667	8.6
RELA	657.1405331	0.126201923	25	0.21254158	5.84	13.6686375
CASP8	463.5348842	0.123529412	15	0.121782064	3.2	6.492857143
IL1B	302.4862139	0.12195122	13	0.099317215	4.307692308	6.021428571
CCL2	200.2507006	0.121107266	11	0.087518007	4	5.257142857
FOS	282.7390509	0.124407583	16	0.182185516	5.75	8.335714286
NFKBIA	36.18660037	0.120551091	10	0.110118277	4.2	5.373015873
ERBB2	75.82096744	0.120689655	9	0.085568056	3.111111111	4.083333333
