# Supplementary material for: Through network pharmacology and molecular docking to explore the underlying mechanism of Artemisia annua L. treating in abdominal aortic aneurysm
Source: Front Physiol. 2022 Oct 20;13:1034014. doi: 10.3389/fphys.2022.1034014 (PMC9634740; doi:10.3389/fphys.2022.1034014)
Supplement: Supplementary file 3 [file DataSheet1.ZIP › Raw Data/CytoNCA/filter2/nodeFilter2.R]

scoreFile2="score2.txt"       #Ô­Ê¼scoreÎÄ¼þ
scoreFile3="score3.txt"       #¹ýÂË2´ÎºóµÄscoreÎÄ¼þ
setwd("D:\\biowolf\\dock\\18.CytoNCA\\filter2")    #ÉèÖÃ¹¤×÷Ä¿Â¼
score2=read.table(scoreFile2, header=T, sep="\t",check.names =FALSE,row.names=1)    #¶ÁÈ¡ÊäÈëÎÄ¼þ
nCol=ncol(score2)        #¶àÉÙ¸ö¹ýÂËÌõ¼þ

#¶Ôscore2Ã¿¸ö¹ýÂËÌõ¼þÑ­»·£¬ÕÒ³öÃ¿¸öÌõ¼þ´óÓÚÖÐÎ»ÖµµÄ»ùÒò
mat=data.frame()      #ÐÂ½¨Êý¾Ý¿ò
for(i in colnames(score2)){
	print(paste0("filter2,",i,": ",median(score2[,i])))
	value=ifelse(score2[,i]>median(score2[,i]),1,0)
	mat=rbind(mat,value)
}
mat=t(mat)
colnames(mat)=colnames(score2)
row.names(mat)=row.names(score2)
#Í³¼Æscore2ÄÄÐ©»ùÒòËùÓÐÌõ¼þ¶¼´óÓÚÖÐÎ»Öµ,½á¹û±£´æÔÚscore3
geneName=row.names(mat[rowSums(mat)==nCol,])
score3=score2[geneName,]
score3out=cbind(name=row.names(score3),score3)
write.table(score3out, file=scoreFile3, sep='\t', quote=F, row.names=F)
write.table(geneName, file="score3.gene.txt", sep='\t', quote=F, row.names=F,col.names=F)
