# Supplementary material for: Through network pharmacology and molecular docking to explore the underlying mechanism of Artemisia annua L. treating in abdominal aortic aneurysm
Source: Front Physiol. 2022 Oct 20;13:1034014. doi: 10.3389/fphys.2022.1034014 (PMC9634740; doi:10.3389/fphys.2022.1034014)
Supplement: Supplementary file 3 [file DataSheet1.ZIP › Raw Data/CytoNCA/filter2/score2.txt]

name	Betweenness	Closeness	Degree	Eigenvector	LAC	Network
RELA	54.79172984	0.666666667	15	0.214374468	5.6	10.31580087
CXCL8	8.080020796	0.566037736	8	0.114222631	4.5	5.714285714
GSK3B	0.780952381	0.545454545	6	0.128725365	4.333333333	5.2
CASP3	5.222012138	0.566037736	8	0.140213907	4.25	5.085714286
BCL2L1	1.299603175	0.526315789	6	0.112671427	3.666666667	4.4
NOS3	0.666666667	0.535714286	5	0.095530108	3.2	4
ERBB2	3.4	0.517241379	6	0.095342457	3	3.7
IL1B	4.875858292	0.535714286	7	0.10438168	4.285714286	5.166666667
RB1	4.007936508	0.588235294	9	0.178307652	5.333333333	6.142857143
MAPK14	49.23310627	0.666666667	15	0.247715205	6	9.342532468
APP	13.36286181	0.555555556	7	0.096816793	2.285714286	2.75
CCND1	14.91422826	0.625	12	0.218756869	6	7.796428571
MAPK1	43.14410328	0.666666667	15	0.249691039	5.866666667	8.902489177
AKT1	91.35637075	0.714285714	18	0.273768872	6.222222222	12.13103514
IL4	0.53968254	0.517241379	6	0.09471456	4.666666667	5.6
EGFR	11.32063492	0.555555556	9	0.143262014	4	5.103571429
NFKBIA	2.853846154	0.535714286	6	0.113283217	3.333333333	4.133333333
EGF	3.390540832	0.517241379	5	0.064776473	2	2.5
MYC	11.68053221	0.625	12	0.230099782	6.833333333	8.527272727
VEGFA	36.90991084	0.612244898	11	0.151530251	3.818181818	6.25952381
MAPK8	32.88052242	0.638297872	13	0.217817128	4.923076923	6.710930736
TP53	74.14416711	0.75	20	0.31850329	8	16.73815119
HIF1A	5.230433455	0.576923077	8	0.147483081	4.5	5.464285714
ESR1	17.17065712	0.625	12	0.223847553	6.333333333	7.797727273
CDKN1A	5.14047619	0.588235294	9	0.174574301	5.111111111	5.875
AR	6.028548086	0.566037736	8	0.145350322	3.75	4.457142857
FOS	12.07570208	0.612244898	11	0.212440193	6.363636364	7.233333333
JUN	111.9415602	0.769230769	21	0.325008392	7.714285714	17.23955175
CHUK	2.080555556	0.517241379	4	0.061768238	1	1.333333333
CCL2	5.223088023	0.535714286	7	0.103833102	4	4.8
CASP8	22.25369206	0.576923077	9	0.123050541	2.444444444	3.361904762
