# Supplementary material for: Through network pharmacology and molecular docking to explore the underlying mechanism of Artemisia annua L. treating in abdominal aortic aneurysm
Source: Front Physiol. 2022 Oct 20;13:1034014. doi: 10.3389/fphys.2022.1034014 (PMC9634740; doi:10.3389/fphys.2022.1034014)
Supplement: Supplementary file 3 [file DataSheet1.ZIP › Raw Data/CytoNCA/filter2/score3.txt]

name	Betweenness	Closeness	Degree	Eigenvector	LAC	Network
RELA	54.79172984	0.666666667	15	0.214374468	5.6	10.31580087
MAPK14	49.23310627	0.666666667	15	0.247715205	6	9.342532468
CCND1	14.91422826	0.625	12	0.218756869	6	7.796428571
MAPK1	43.14410328	0.666666667	15	0.249691039	5.866666667	8.902489177
AKT1	91.35637075	0.714285714	18	0.273768872	6.222222222	12.13103514
MYC	11.68053221	0.625	12	0.230099782	6.833333333	8.527272727
MAPK8	32.88052242	0.638297872	13	0.217817128	4.923076923	6.710930736
TP53	74.14416711	0.75	20	0.31850329	8	16.73815119
ESR1	17.17065712	0.625	12	0.223847553	6.333333333	7.797727273
FOS	12.07570208	0.612244898	11	0.212440193	6.363636364	7.233333333
JUN	111.9415602	0.769230769	21	0.325008392	7.714285714	17.23955175
