# Supplementary material for: Through network pharmacology and molecular docking to explore the underlying mechanism of Artemisia annua L. treating in abdominal aortic aneurysm
Source: Front Physiol. 2022 Oct 20;13:1034014. doi: 10.3389/fphys.2022.1034014 (PMC9634740; doi:10.3389/fphys.2022.1034014)
Supplement: Supplementary file 3 [file DataSheet1.ZIP › Raw Data/CytoNCA/score3.csv]

name	Betweenness	Closeness	Degree	Eigenvector	LAC	Network
RELA	1.507142857	0.769230769	7	0.25598225	4.571428571	5.333333333
MYC	2.078571429	0.909090909	9	0.326317787	6.444444444	8.172619048
MAPK8	0.821428571	0.769230769	7	0.263347566	5.142857143	6
FOS	2.078571429	0.909090909	9	0.326427132	6.444444444	8.172619048
TP53	2.192857143	0.909090909	9	0.326792687	6.444444444	8.130952381
JUN	3.164285714	1	10	0.354707539	7	10
MAPK14	1.942857143	0.833333333	8	0.295108497	5.5	6.595238095
CCND1	1.257142857	0.769230769	7	0.263187557	4.857142857	5.666666667
ESR1	2.192857143	0.909090909	9	0.326792687	6.444444444	8.130952381
MAPK1	1.942857143	0.833333333	8	0.295108497	5.5	6.595238095
AKT1	0.821428571	0.769230769	7	0.26312241	5.142857143	6
