# Supplementary material for: Through network pharmacology and molecular docking to explore the underlying mechanism of Artemisia annua L. treating in abdominal aortic aneurysm
Source: Front Physiol. 2022 Oct 20;13:1034014. doi: 10.3389/fphys.2022.1034014 (PMC9634740; doi:10.3389/fphys.2022.1034014)
Supplement: Supplementary file 3 [file DataSheet1.ZIP › Raw Data/CytoNCA/string_interactions.tsv]

#node1	node2	node1_string_id	node2_string_id	neighborhood_on_chromosome	gene_fusion	phylogenetic_cooccurrence	homology	coexpression	experimentally_determined_interaction	database_annotated	automated_textmining	combined_score
ABCB1	TP53	9606.ENSP00000478255	9606.ENSP00000269305	0	0	0	0	0	0	0.900	0.760	0.975
ABCB1	MAPK8	9606.ENSP00000478255	9606.ENSP00000378974	0	0	0	0	0	0	0.900	0.381	0.935
ADRB2	EGF	9606.ENSP00000305372	9606.ENSP00000265171	0	0	0	0	0	0.062	0.900	0.295	0.928
ADRB2	EGFR	9606.ENSP00000305372	9606.ENSP00000275493	0	0	0	0	0	0.186	0.900	0.293	0.937
AKT1	MAPK1	9606.ENSP00000451828	9606.ENSP00000215832	0	0	0.304	0.592	0.066	0.146	0.800	0.948	0.905
AKT1	CCND1	9606.ENSP00000451828	9606.ENSP00000227507	0	0	0	0	0.061	0	0	0.941	0.943
AKT1	MAPK14	9606.ENSP00000451828	9606.ENSP00000229795	0	0	0.303	0.623	0.082	0.715	0.600	0.858	0.931
AKT1	HSPB1	9606.ENSP00000451828	9606.ENSP00000248553	0	0	0	0	0	0.698	0	0.864	0.957
AKT1	RAF1	9606.ENSP00000451828	9606.ENSP00000251849	0	0	0	0.581	0	0.695	0.900	0.879	0.979
AKT1	MDM2	9606.ENSP00000451828	9606.ENSP00000258149	0	0	0	0	0	0.695	0.900	0.756	0.991
AKT1	EGF	9606.ENSP00000451828	9606.ENSP00000265171	0	0	0	0	0	0.050	0	0.932	0.933
AKT1	RB1	9606.ENSP00000451828	9606.ENSP00000267163	0	0	0	0	0	0.080	0.900	0.558	0.955
AKT1	TP53	9606.ENSP00000451828	9606.ENSP00000269305	0	0	0	0	0.054	0.147	0.900	0.941	0.994
AKT1	SOD1	9606.ENSP00000451828	9606.ENSP00000270142	0	0	0	0	0	0.064	0.900	0.640	0.963
AKT1	NOS3	9606.ENSP00000451828	9606.ENSP00000297494	0	0	0	0	0.049	0.693	0.900	0.970	0.999
AKT1	BCL2L1	9606.ENSP00000451828	9606.ENSP00000302564	0	0	0	0	0.073	0.320	0.900	0.902	0.993
AKT1	CASP3	9606.ENSP00000451828	9606.ENSP00000311032	0	0	0	0	0.055	0.393	0	0.950	0.969
AKT1	GSK3B	9606.ENSP00000451828	9606.ENSP00000324806	0	0	0.218	0.576	0.049	0.995	0.900	0.918	0.999
AKT1	NOS2	9606.ENSP00000451828	9606.ENSP00000327251	0	0	0	0	0.063	0.065	0.800	0.543	0.909
AKT1	CASP9	9606.ENSP00000451828	9606.ENSP00000330237	0	0	0	0	0	0.393	0.900	0.919	0.994
AKT1	CAV1	9606.ENSP00000451828	9606.ENSP00000339191	0	0	0	0	0	0.057	0.900	0.815	0.981
AKT1	CHUK	9606.ENSP00000451828	9606.ENSP00000359424	0	0	0	0.593	0	0.682	0.900	0.673	0.975
AKT1	CD40LG	9606.ENSP00000451828	9606.ENSP00000359663	0	0	0	0	0	0.072	0.900	0.482	0.947
AKT1	XIAP	9606.ENSP00000451828	9606.ENSP00000360242	0	0	0	0	0	0.704	0	0.721	0.913
AKT1	JUN	9606.ENSP00000451828	9606.ENSP00000360266	0	0	0	0	0	0.072	0	0.910	0.913
AKT1	AR	9606.ENSP00000451828	9606.ENSP00000363822	0	0	0	0	0	0.407	0	0.890	0.932
AKT1	IL2RA	9606.ENSP00000451828	9606.ENSP00000369293	0	0	0	0	0	0	0.900	0.431	0.940
AKT1	BCL2	9606.ENSP00000451828	9606.ENSP00000381185	0	0	0	0	0.061	0	0.900	0.426	0.941
AKT1	CDKN1A	9606.ENSP00000451828	9606.ENSP00000384849	0	0	0	0	0	0.696	0.900	0.851	0.995
AKT1	ESR1	9606.ENSP00000451828	9606.ENSP00000405330	0	0	0	0	0.055	0.407	0.900	0.867	0.991
AKT1	IKBKB	9606.ENSP00000451828	9606.ENSP00000430684	0	0	0	0.601	0	0.682	0.900	0.574	0.974
AKT1	HIF1A	9606.ENSP00000451828	9606.ENSP00000437955	0	0	0	0	0	0.362	0.900	0.827	0.988
AKT1	SOD2	9606.ENSP00000451828	9606.ENSP00000446252	0	0	0	0	0	0	0.900	0.745	0.973
AKT1	VEGFA	9606.ENSP00000451828	9606.ENSP00000478570	0	0	0	0	0.063	0.342	0	0.950	0.966
AKT1	MYC	9606.ENSP00000451828	9606.ENSP00000479618	0	0	0	0	0.052	0.156	0.900	0.915	0.992
ALOX5	IL4	9606.ENSP00000363512	9606.ENSP00000231449	0	0	0	0	0	0	0.900	0.473	0.945
ALOX5	PTGS1	9606.ENSP00000363512	9606.ENSP00000354612	0	0	0	0	0.095	0	0.900	0.728	0.973
ALOX5	PTGS2	9606.ENSP00000363512	9606.ENSP00000356438	0	0	0	0	0.080	0	0.900	0.758	0.975
APP	MAPK1	9606.ENSP00000284981	9606.ENSP00000215832	0	0	0	0	0.062	0.080	0.900	0.492	0.950
APP	SERPINE1	9606.ENSP00000284981	9606.ENSP00000223095	0	0	0	0	0	0	0.900	0.250	0.921
APP	EGF	9606.ENSP00000284981	9606.ENSP00000265171	0	0	0	0	0.061	0	0.900	0.510	0.949
APP	CXCL11	9606.ENSP00000284981	9606.ENSP00000306884	0	0	0	0	0	0	0.900	0.079	0.903
APP	CXCL2	9606.ENSP00000284981	9606.ENSP00000427279	0	0	0	0	0	0	0.900	0.088	0.904
APP	VEGFC	9606.ENSP00000284981	9606.ENSP00000480043	0	0	0	0	0.076	0	0.900	0.094	0.908
APP	IGFBP3	9606.ENSP00000284981	9606.ENSP00000370473	0	0	0	0	0.088	0	0.900	0.146	0.915
APP	SPP1	9606.ENSP00000284981	9606.ENSP00000378517	0	0	0	0	0.076	0	0.900	0.187	0.918
APP	PTGER3	9606.ENSP00000284981	9606.ENSP00000349003	0	0	0	0	0	0	0.900	0.215	0.918
APP	CXCL10	9606.ENSP00000284981	9606.ENSP00000305651	0	0	0	0	0	0	0.900	0.243	0.921
APP	IGF2	9606.ENSP00000284981	9606.ENSP00000391826	0	0	0	0	0.066	0	0.900	0.315	0.930
APP	CXCL8	9606.ENSP00000284981	9606.ENSP00000306512	0	0	0	0	0	0	0.900	0.376	0.934
APP	RELA	9606.ENSP00000284981	9606.ENSP00000384273	0	0	0	0	0	0	0.900	0.408	0.938
APP	VEGFA	9606.ENSP00000284981	9606.ENSP00000478570	0	0	0	0	0.067	0	0.900	0.440	0.943
APP	CASP8	9606.ENSP00000284981	9606.ENSP00000351273	0	0	0	0	0	0.379	0.900	0.390	0.958
APP	MAPK8	9606.ENSP00000284981	9606.ENSP00000378974	0	0	0	0	0.052	0.294	0.900	0.791	0.984
AR	CCND1	9606.ENSP00000363822	9606.ENSP00000227507	0	0	0	0	0.061	0.384	0.900	0.795	0.986
AR	MAPK14	9606.ENSP00000363822	9606.ENSP00000229795	0	0	0	0	0	0.073	0.900	0.462	0.945
AR	RB1	9606.ENSP00000363822	9606.ENSP00000267163	0	0	0	0	0	0.388	0.900	0.444	0.963
AR	TP53	9606.ENSP00000363822	9606.ENSP00000269305	0	0	0	0	0	0.379	0	0.848	0.902
AR	GSK3B	9606.ENSP00000363822	9606.ENSP00000324806	0	0	0	0	0	0.407	0.900	0.490	0.967
AR	PGR	9606.ENSP00000363822	9606.ENSP00000325120	0	0	0	0.813	0.069	0	0.900	0.904	0.919
AR	CASP8	9606.ENSP00000363822	9606.ENSP00000351273	0	0	0	0	0	0.472	0.900	0.399	0.965
AR	MAPK8	9606.ENSP00000363822	9606.ENSP00000378974	0	0	0	0	0	0	0.900	0.479	0.945
BCL2	MAPK1	9606.ENSP00000381185	9606.ENSP00000215832	0	0	0	0	0	0.379	0.900	0.198	0.945
BCL2	TP53	9606.ENSP00000381185	9606.ENSP00000269305	0	0	0	0	0.050	0.525	0.900	0.705	0.984
BCL2	BCL2L1	9606.ENSP00000381185	9606.ENSP00000302564	0	0	0	0.898	0	0.912	0.900	0.633	0.991
BCL2	CASP8	9606.ENSP00000381185	9606.ENSP00000351273	0	0	0	0	0	0.993	0	0.430	0.996
BCL2	MCL1	9606.ENSP00000381185	9606.ENSP00000358022	0	0	0	0.628	0	0.379	0.900	0.574	0.948
BCL2	MAPK8	9606.ENSP00000381185	9606.ENSP00000378974	0	0	0	0	0	0.386	0.900	0.290	0.952
BCL2	ESR1	9606.ENSP00000381185	9606.ENSP00000405330	0	0	0	0	0.069	0.064	0.900	0.244	0.925
BCL2	MYC	9606.ENSP00000381185	9606.ENSP00000479618	0	0	0	0	0	0.456	0.900	0.407	0.965
BCL2L1	MAPK1	9606.ENSP00000302564	9606.ENSP00000215832	0	0	0	0	0	0	0.900	0.786	0.977
BCL2L1	TP53	9606.ENSP00000302564	9606.ENSP00000269305	0	0	0	0	0.050	0.912	0.900	0.967	0.999
BCL2L1	XIAP	9606.ENSP00000302564	9606.ENSP00000360242	0	0	0	0	0.053	0.083	0	0.894	0.900
BCL2L1	CASP3	9606.ENSP00000302564	9606.ENSP00000311032	0	0	0	0	0	0.168	0	0.927	0.937
BCL2L1	MCL1	9606.ENSP00000302564	9606.ENSP00000358022	0	0	0	0.622	0	0.294	0.900	0.928	0.952
BCL2L1	CASP9	9606.ENSP00000302564	9606.ENSP00000330237	0	0	0	0	0.055	0.729	0	0.897	0.971
BCL2L1	MAPK8	9606.ENSP00000302564	9606.ENSP00000378974	0	0	0	0	0	0.519	0.800	0.869	0.986
BCL2L1	CASP8	9606.ENSP00000302564	9606.ENSP00000351273	0	0	0	0	0	0.993	0	0.883	0.999
BIRC5	TP53	9606.ENSP00000301633	9606.ENSP00000269305	0	0	0	0	0.088	0	0.900	0.571	0.957
BIRC5	CDK1	9606.ENSP00000301633	9606.ENSP00000378699	0	0	0	0	0.967	0.379	0.900	0.526	0.998
CASP3	MAPK14	9606.ENSP00000311032	9606.ENSP00000229795	0	0	0	0	0.061	0.521	0.900	0.793	0.989
CASP3	MDM2	9606.ENSP00000311032	9606.ENSP00000258149	0	0	0	0	0.062	0.692	0	0.688	0.902
CASP3	RB1	9606.ENSP00000311032	9606.ENSP00000267163	0	0	0	0	0	0.379	0.900	0.519	0.967
CASP3	TP53	9606.ENSP00000311032	9606.ENSP00000269305	0	0	0	0	0.061	0	0	0.942	0.944
CASP3	MAPK8	9606.ENSP00000311032	9606.ENSP00000378974	0	0	0	0	0.055	0.294	0	0.863	0.901
CASP3	MCL1	9606.ENSP00000311032	9606.ENSP00000358022	0	0	0	0	0	0.403	0	0.858	0.912
CASP3	CASP9	9606.ENSP00000311032	9606.ENSP00000330237	0	0	0	0.833	0.061	0.682	0.900	0.971	0.972
CASP3	CDKN1A	9606.ENSP00000311032	9606.ENSP00000384849	0	0	0	0	0	0.682	0.800	0.718	0.980
CASP3	PARP1	9606.ENSP00000311032	9606.ENSP00000355759	0	0	0	0	0.062	0.472	0.900	0.839	0.990
CASP3	CASP8	9606.ENSP00000311032	9606.ENSP00000351273	0	0	0	0.835	0.061	0.993	0.900	0.978	0.999
CASP3	XIAP	9606.ENSP00000311032	9606.ENSP00000360242	0	0	0	0	0.061	0.947	0.900	0.937	0.999
CASP8	MAPK1	9606.ENSP00000351273	9606.ENSP00000215832	0	0	0	0	0	0.482	0.900	0.778	0.987
CASP8	COL1A1	9606.ENSP00000351273	9606.ENSP00000225964	0	0	0	0	0	0	0.900	0.185	0.915
CASP8	IL1B	9606.ENSP00000351273	9606.ENSP00000263341	0	0	0	0	0.063	0.268	0.900	0.568	0.966
CASP8	TP53	9606.ENSP00000351273	9606.ENSP00000269305	0	0	0	0	0.098	0.328	0.800	0.908	0.987
CASP8	COL3A1	9606.ENSP00000351273	9606.ENSP00000304408	0	0	0	0	0	0	0.900	0.216	0.918
CASP8	CASP9	9606.ENSP00000351273	9606.ENSP00000330237	0	0	0	0.707	0	0.993	0	0.956	0.994
CASP8	RELA	9606.ENSP00000351273	9606.ENSP00000384273	0	0	0	0	0.061	0	0.900	0.542	0.953
CASP8	CHUK	9606.ENSP00000351273	9606.ENSP00000359424	0	0	0	0	0	0.374	0.900	0.430	0.961
CASP8	IKBKB	9606.ENSP00000351273	9606.ENSP00000430684	0	0	0	0	0.061	0.374	0.900	0.447	0.963
CASP8	XIAP	9606.ENSP00000351273	9606.ENSP00000360242	0	0	0	0	0.061	0.994	0	0.846	0.999
CASP9	PARP1	9606.ENSP00000330237	9606.ENSP00000355759	0	0	0	0	0.061	0.126	0.800	0.743	0.952
CASP9	XIAP	9606.ENSP00000330237	9606.ENSP00000360242	0	0	0	0	0.051	0.943	0.900	0.887	0.999
CAV1	EGF	9606.ENSP00000339191	9606.ENSP00000265171	0	0	0	0	0	0	0.900	0.746	0.973
CAV1	EGFR	9606.ENSP00000339191	9606.ENSP00000275493	0	0	0	0	0.335	0.393	0.900	0.844	0.992
CAV1	NOS3	9606.ENSP00000339191	9606.ENSP00000297494	0	0	0	0	0	0.379	0.900	0.915	0.994
CAV1	GSK3B	9606.ENSP00000339191	9606.ENSP00000324806	0	0	0	0	0	0.057	0.900	0.282	0.926
CCL2	CXCL2	9606.ENSP00000225831	9606.ENSP00000427279	0	0	0	0	0.193	0	0	0.885	0.903
CCL2	VEGFA	9606.ENSP00000225831	9606.ENSP00000478570	0	0	0	0	0	0	0	0.914	0.914
CCL2	ICAM1	9606.ENSP00000225831	9606.ENSP00000264832	0	0	0	0	0.149	0	0	0.919	0.929
CCL2	RELA	9606.ENSP00000225831	9606.ENSP00000384273	0	0	0	0	0	0.379	0.800	0.555	0.939
CCL2	VCAM1	9606.ENSP00000225831	9606.ENSP00000294728	0	0	0	0	0.206	0	0	0.927	0.940
CCL2	CXCL10	9606.ENSP00000225831	9606.ENSP00000305651	0	0	0	0	0.158	0	0	0.933	0.941
CCL2	IL1B	9606.ENSP00000225831	9606.ENSP00000263341	0	0	0	0	0.126	0	0	0.945	0.950
CCL2	FOS	9606.ENSP00000225831	9606.ENSP00000306245	0	0	0	0	0	0	0.900	0.719	0.970
CCL2	JUN	9606.ENSP00000225831	9606.ENSP00000360266	0	0	0	0	0.062	0	0.900	0.792	0.978
CCL2	CXCL8	9606.ENSP00000225831	9606.ENSP00000306512	0	0	0	0	0.278	0.667	0	0.925	0.980
CCL2	IL4	9606.ENSP00000225831	9606.ENSP00000231449	0	0	0	0	0	0	0.900	0.918	0.991
CCND1	IGF2	9606.ENSP00000227507	9606.ENSP00000391826	0	0	0	0	0.092	0	0	0.901	0.907
CCND1	EGFR	9606.ENSP00000227507	9606.ENSP00000275493	0	0	0	0	0.200	0.157	0	0.886	0.917
CCND1	TP53	9606.ENSP00000227507	9606.ENSP00000269305	0	0	0	0	0.061	0.379	0	0.942	0.963
CCND1	MYC	9606.ENSP00000227507	9606.ENSP00000479618	0	0	0	0	0.069	0	0	0.963	0.964
CCND1	FOS	9606.ENSP00000227507	9606.ENSP00000306245	0	0	0	0	0	0	0.900	0.685	0.967
CCND1	RELA	9606.ENSP00000227507	9606.ENSP00000384273	0	0	0	0	0	0.313	0.900	0.559	0.967
CCND1	CDK1	9606.ENSP00000227507	9606.ENSP00000378699	0	0	0	0	0.095	0.767	0.720	0.775	0.985
CCND1	JUN	9606.ENSP00000227507	9606.ENSP00000360266	0	0	0	0	0	0	0.900	0.862	0.985
CCND1	GSK3B	9606.ENSP00000227507	9606.ENSP00000324806	0	0	0	0	0	0.526	0.900	0.822	0.990
CCND1	ESR1	9606.ENSP00000227507	9606.ENSP00000405330	0	0	0	0	0	0.384	0.900	0.858	0.990
CCND1	RB1	9606.ENSP00000227507	9606.ENSP00000267163	0	0	0	0	0.062	0.522	0.900	0.858	0.992
CCND1	CDKN1A	9606.ENSP00000227507	9606.ENSP00000384849	0	0	0	0	0.084	0.993	0.900	0.857	0.999
CCND1	CDK2	9606.ENSP00000227507	9606.ENSP00000266970	0	0	0	0	0.089	0.845	0.900	0.960	0.999
CCND1	CDK4	9606.ENSP00000227507	9606.ENSP00000257904	0	0	0	0	0.082	0.994	0.900	0.973	0.999
CD40LG	NFKBIA	9606.ENSP00000359663	9606.ENSP00000216797	0	0	0	0	0	0.059	0.900	0.329	0.931
CD40LG	MAPK14	9606.ENSP00000359663	9606.ENSP00000229795	0	0	0	0	0	0	0.900	0.303	0.927
CD40LG	IL4	9606.ENSP00000359663	9606.ENSP00000231449	0	0	0	0	0	0	0	0.914	0.914
CD40LG	RELA	9606.ENSP00000359663	9606.ENSP00000384273	0	0	0	0	0	0	0.900	0.477	0.945
CD40LG	MAPK8	9606.ENSP00000359663	9606.ENSP00000378974	0	0	0	0	0	0.076	0.900	0.473	0.947
CDK1	CDK4	9606.ENSP00000378699	9606.ENSP00000257904	0	0	0.436	0.905	0.215	0.185	0.900	0.935	0.939
CDK1	MDM2	9606.ENSP00000378699	9606.ENSP00000258149	0	0	0	0	0	0	0.900	0.562	0.954
CDK1	CDK2	9606.ENSP00000378699	9606.ENSP00000266970	0	0	0.441	0.968	0.684	0.819	0.900	0.935	0.994
CDK1	RB1	9606.ENSP00000378699	9606.ENSP00000267163	0	0	0	0	0.063	0.478	0.900	0.547	0.974
CDK1	TP53	9606.ENSP00000378699	9606.ENSP00000269305	0	0	0	0	0.095	0.395	0	0.867	0.921
CDK1	CDKN1A	9606.ENSP00000378699	9606.ENSP00000384849	0	0	0	0	0.051	0.858	0.900	0.828	0.997
CDK2	MAPK1	9606.ENSP00000266970	9606.ENSP00000215832	0	0	0.399	0.863	0.049	0.261	0.900	0.636	0.933
CDK2	CDK4	9606.ENSP00000266970	9606.ENSP00000257904	0	0	0.446	0.911	0.119	0.126	0.900	0.952	0.926
CDK2	MDM2	9606.ENSP00000266970	9606.ENSP00000258149	0	0	0	0	0.050	0	0.900	0.697	0.968
CDK2	MYC	9606.ENSP00000266970	9606.ENSP00000479618	0	0	0	0	0.118	0.342	0.900	0.865	0.991
CDK2	TP53	9606.ENSP00000266970	9606.ENSP00000269305	0	0	0	0	0.094	0.716	0.900	0.924	0.997
CDK2	RB1	9606.ENSP00000266970	9606.ENSP00000267163	0	0	0	0	0.081	0.994	0.900	0.709	0.999
CDK2	CDKN1A	9606.ENSP00000266970	9606.ENSP00000384849	0	0	0	0	0.051	0.994	0.900	0.942	0.999
CDK4	MYC	9606.ENSP00000257904	9606.ENSP00000479618	0	0	0	0	0.106	0.378	0	0.849	0.909
CDK4	GSK3B	9606.ENSP00000257904	9606.ENSP00000324806	0	0	0.347	0.735	0.063	0.093	0.900	0.462	0.925
CDK4	RB1	9606.ENSP00000257904	9606.ENSP00000267163	0	0	0	0	0.063	0.994	0.900	0.861	0.999
CDK4	CDKN1A	9606.ENSP00000257904	9606.ENSP00000384849	0	0	0	0	0.051	0.994	0.900	0.899	0.999
CDKN1A	MDM2	9606.ENSP00000384849	9606.ENSP00000258149	0	0	0	0	0.062	0.692	0	0.806	0.939
CDKN1A	RB1	9606.ENSP00000384849	9606.ENSP00000267163	0	0	0	0	0.055	0.410	0.900	0.699	0.981
CDKN1A	TP53	9606.ENSP00000384849	9606.ENSP00000269305	0	0	0	0	0	0.696	0.900	0.970	0.999
CDKN1A	JUN	9606.ENSP00000384849	9606.ENSP00000360266	0	0	0	0	0.079	0.305	0.900	0.743	0.981
CDKN1A	MAPK8	9606.ENSP00000384849	9606.ENSP00000378974	0	0	0	0	0	0.379	0.900	0.593	0.972
CDKN1A	HIF1A	9606.ENSP00000384849	9606.ENSP00000437955	0	0	0	0	0	0	0.900	0.399	0.937
CDKN1A	MYC	9606.ENSP00000384849	9606.ENSP00000479618	0	0	0	0	0	0.378	0.900	0.945	0.996
CHUK	NFKBIA	9606.ENSP00000359424	9606.ENSP00000216797	0	0	0	0	0.049	0.917	0.900	0.825	0.998
CHUK	IL1A	9606.ENSP00000359424	9606.ENSP00000263339	0	0	0	0	0.061	0	0.900	0.220	0.920
CHUK	PRKCB	9606.ENSP00000359424	9606.ENSP00000305355	0	0	0	0.565	0	0.717	0.900	0.254	0.973
CHUK	XIAP	9606.ENSP00000359424	9606.ENSP00000360242	0	0	0	0	0.061	0.108	0.900	0.295	0.933
CHUK	IKBKB	9606.ENSP00000359424	9606.ENSP00000430684	0	0	0	0.942	0	0.910	0.900	0.953	0.991
CHUK	RELA	9606.ENSP00000359424	9606.ENSP00000384273	0	0	0	0	0.067	0.871	0.900	0.705	0.995
COL1A1	MMP2	9606.ENSP00000225964	9606.ENSP00000219070	0	0	0	0	0.890	0.379	0	0.600	0.970
COL1A1	RB1	9606.ENSP00000225964	9606.ENSP00000267163	0	0	0	0	0.063	0	0.900	0.094	0.907
COL1A1	COL3A1	9606.ENSP00000225964	9606.ENSP00000304408	0	0	0.439	0.951	0.944	0	0.900	0.901	0.994
CTSD	TNFAIP6	9606.ENSP00000236671	9606.ENSP00000243347	0	0	0	0	0.064	0	0.900	0.055	0.903
CTSD	SLPI	9606.ENSP00000236671	9606.ENSP00000342082	0	0	0	0	0.072	0	0.900	0.158	0.915
CTSD	MMP9	9606.ENSP00000236671	9606.ENSP00000361405	0	0	0	0	0.080	0	0.900	0.445	0.944
CTSD	ESR1	9606.ENSP00000236671	9606.ENSP00000405330	0	0	0	0	0.087	0	0.900	0.587	0.959
CXCL10	IFNG	9606.ENSP00000305651	9606.ENSP00000229135	0	0	0	0	0.118	0	0	0.893	0.902
CXCL10	PTGER3	9606.ENSP00000305651	9606.ENSP00000349003	0	0	0	0	0	0	0.900	0.186	0.915
CXCL10	STAT1	9606.ENSP00000305651	9606.ENSP00000354394	0	0	0	0	0.707	0	0	0.840	0.951
CXCL10	CXCL2	9606.ENSP00000305651	9606.ENSP00000427279	0	0	0	0	0.139	0	0.900	0.784	0.979
CXCL10	CXCL8	9606.ENSP00000305651	9606.ENSP00000306512	0	0	0	0	0.144	0	0.900	0.869	0.987
CXCL10	CXCL11	9606.ENSP00000305651	9606.ENSP00000306884	0	0	0	0.818	0.842	0.221	0.900	0.896	0.988
CXCL11	IFNG	9606.ENSP00000306884	9606.ENSP00000229135	0	0	0	0	0.116	0	0	0.913	0.920
CXCL11	CXCL8	9606.ENSP00000306884	9606.ENSP00000306512	0	0	0	0	0.107	0	0.900	0.678	0.968
CXCL11	PTGER3	9606.ENSP00000306884	9606.ENSP00000349003	0	0	0	0	0	0	0.900	0.116	0.907
CXCL11	CXCL2	9606.ENSP00000306884	9606.ENSP00000427279	0	0	0	0	0.107	0.232	0.900	0.717	0.978
CXCL2	IL1B	9606.ENSP00000427279	9606.ENSP00000263341	0	0	0	0	0.592	0	0	0.781	0.906
CXCL2	CXCL8	9606.ENSP00000427279	9606.ENSP00000306512	0	0	0	0.874	0.824	0	0.900	0.767	0.983
CXCL2	PTGER3	9606.ENSP00000427279	9606.ENSP00000349003	0	0	0	0	0	0	0.900	0.088	0.904
CXCL2	RELA	9606.ENSP00000427279	9606.ENSP00000384273	0	0	0	0	0.050	0.342	0.800	0.398	0.914
CXCL8	MAPK14	9606.ENSP00000306512	9606.ENSP00000229795	0	0	0	0	0	0	0.900	0.757	0.974
CXCL8	IL4	9606.ENSP00000306512	9606.ENSP00000231449	0	0	0	0	0	0	0.900	0.927	0.992
CXCL8	IL1B	9606.ENSP00000306512	9606.ENSP00000263341	0	0	0	0	0.676	0	0	0.977	0.992
CXCL8	ICAM1	9606.ENSP00000306512	9606.ENSP00000264832	0	0	0	0	0.214	0	0	0.912	0.928
CXCL8	PTGER3	9606.ENSP00000306512	9606.ENSP00000349003	0	0	0	0	0	0	0.900	0.294	0.926
CXCL8	MMP9	9606.ENSP00000306512	9606.ENSP00000361405	0	0	0	0	0.134	0.379	0	0.885	0.933
CXCL8	VEGFA	9606.ENSP00000306512	9606.ENSP00000478570	0	0	0	0	0.065	0	0	0.953	0.954
CXCL8	PTGS2	9606.ENSP00000306512	9606.ENSP00000356438	0	0	0	0	0.753	0	0	0.839	0.958
CXCL8	JUN	9606.ENSP00000306512	9606.ENSP00000360266	0	0	0	0	0.095	0.294	0.800	0.799	0.971
CXCL8	RELA	9606.ENSP00000306512	9606.ENSP00000384273	0	0	0	0	0.065	0.342	0.900	0.817	0.987
CYP1A1	GSTP1	9606.ENSP00000369050	9606.ENSP00000381607	0	0	0	0	0	0.077	0.650	0.738	0.908
EGF	SERPINE1	9606.ENSP00000265171	9606.ENSP00000223095	0	0	0	0	0	0	0.900	0.798	0.978
EGF	PRKCB	9606.ENSP00000265171	9606.ENSP00000305355	0	0	0	0	0	0	0.900	0.266	0.923
EGF	STAT1	9606.ENSP00000265171	9606.ENSP00000354394	0	0	0	0	0	0	0.900	0.558	0.953
EGF	VEGFC	9606.ENSP00000265171	9606.ENSP00000480043	0	0	0	0	0	0	0.900	0.561	0.954
EGF	IGF2	9606.ENSP00000265171	9606.ENSP00000391826	0	0	0	0	0	0	0.900	0.672	0.965
EGF	VEGFA	9606.ENSP00000265171	9606.ENSP00000478570	0	0	0	0	0	0	0.900	0.937	0.993
EGF	ERBB2	9606.ENSP00000265171	9606.ENSP00000269571	0	0	0	0	0.160	0.406	0.900	0.940	0.996
EGF	EGFR	9606.ENSP00000265171	9606.ENSP00000275493	0	0	0	0	0.160	0.933	0.900	0.972	0.999
EGFR	MAPK1	9606.ENSP00000275493	9606.ENSP00000215832	0	0	0	0.577	0	0.472	0.900	0.887	0.965
EGFR	TP53	9606.ENSP00000275493	9606.ENSP00000269305	0	0	0	0	0	0.294	0	0.951	0.964
EGFR	ERBB2	9606.ENSP00000275493	9606.ENSP00000269571	0	0	0	0.941	0.077	0.699	0.900	0.967	0.971
EGFR	FOS	9606.ENSP00000275493	9606.ENSP00000306245	0	0	0	0	0	0.533	0	0.794	0.900
EGFR	ESR1	9606.ENSP00000275493	9606.ENSP00000405330	0	0	0	0	0	0.402	0	0.908	0.943
EGFR	PRKCB	9606.ENSP00000275493	9606.ENSP00000305355	0	0	0	0.553	0.049	0.403	0.900	0.304	0.945
EGFR	PLAU	9606.ENSP00000275493	9606.ENSP00000361850	0	0	0	0	0.088	0	0.900	0.513	0.951
EGFR	MMP3	9606.ENSP00000275493	9606.ENSP00000299855	0	0	0	0	0.076	0	0.900	0.543	0.954
EGFR	HIF1A	9606.ENSP00000275493	9606.ENSP00000437955	0	0	0	0	0	0	0.900	0.743	0.973
EGFR	VEGFA	9606.ENSP00000275493	9606.ENSP00000478570	0	0	0	0	0.089	0	0.600	0.947	0.979
EGFR	STAT1	9606.ENSP00000275493	9606.ENSP00000354394	0	0	0	0	0.061	0.420	0.900	0.764	0.985
ERBB2	TP53	9606.ENSP00000269571	9606.ENSP00000269305	0	0	0	0	0	0.167	0	0.937	0.945
ERBB2	STAT1	9606.ENSP00000269571	9606.ENSP00000354394	0	0	0	0	0.061	0.696	0	0.711	0.910
ERBB2	IL6R	9606.ENSP00000269571	9606.ENSP00000357470	0	0	0	0	0	0	0.900	0.328	0.930
ERBB2	ESR1	9606.ENSP00000269571	9606.ENSP00000405330	0	0	0	0	0	0.320	0	0.926	0.947
ERBB2	PGR	9606.ENSP00000269571	9606.ENSP00000325120	0	0	0	0	0	0.360	0	0.931	0.954
ERBB2	VEGFA	9606.ENSP00000269571	9606.ENSP00000478570	0	0	0	0	0	0	0.600	0.895	0.956
ERBB2	MAPK8	9606.ENSP00000269571	9606.ENSP00000378974	0	0	0	0	0	0	0.900	0.788	0.978
ESR1	MAPK1	9606.ENSP00000405330	9606.ENSP00000215832	0	0	0	0	0	0.399	0.900	0.570	0.971
ESR1	MAPK14	9606.ENSP00000405330	9606.ENSP00000229795	0	0	0	0	0	0.399	0.900	0.421	0.962
ESR1	HSPB1	9606.ENSP00000405330	9606.ENSP00000248553	0	0	0	0	0	0.336	0.900	0.414	0.957
ESR1	TP53	9606.ENSP00000405330	9606.ENSP00000269305	0	0	0	0	0	0.379	0	0.919	0.948
ESR1	NOS3	9606.ENSP00000405330	9606.ENSP00000297494	0	0	0	0	0	0.472	0.900	0.749	0.985
ESR1	FOS	9606.ENSP00000405330	9606.ENSP00000306245	0	0	0	0	0	0.475	0.900	0.688	0.982
ESR1	PGR	9606.ENSP00000405330	9606.ENSP00000325120	0	0	0	0.679	0.102	0.472	0.900	0.964	0.964
ESR1	ESR2	9606.ENSP00000405330	9606.ENSP00000343925	0	0	0	0.925	0.061	0.379	0.900	0.967	0.941
ESR1	STAT1	9606.ENSP00000405330	9606.ENSP00000354394	0	0	0	0	0	0.448	0.900	0.458	0.967
ESR1	JUN	9606.ENSP00000405330	9606.ENSP00000360266	0	0	0	0	0	0.472	0.900	0.646	0.979
ESR1	MAPK8	9606.ENSP00000405330	9606.ENSP00000378974	0	0	0	0	0	0	0.800	0.559	0.908
ESR1	MYC	9606.ENSP00000405330	9606.ENSP00000479618	0	0	0	0	0	0.442	0.900	0.721	0.983
ESR2	MAPK1	9606.ENSP00000343925	9606.ENSP00000215832	0	0	0	0	0	0.399	0.800	0.351	0.915
ESR2	NOS3	9606.ENSP00000343925	9606.ENSP00000297494	0	0	0	0	0	0.091	0.900	0.671	0.967
ESR2	FOS	9606.ENSP00000343925	9606.ENSP00000306245	0	0	0	0	0	0.299	0.800	0.695	0.953
F3	F7	9606.ENSP00000334145	9606.ENSP00000364731	0	0	0	0	0	0.901	0.900	0.967	0.999
FOS	MAPK1	9606.ENSP00000306245	9606.ENSP00000215832	0	0	0	0	0	0.523	0.900	0.852	0.992
FOS	HMOX1	9606.ENSP00000306245	9606.ENSP00000216117	0	0	0	0	0	0	0.900	0.482	0.946
FOS	MAPK14	9606.ENSP00000306245	9606.ENSP00000229795	0	0	0	0	0	0.264	0.900	0.733	0.978
FOS	IL1A	9606.ENSP00000306245	9606.ENSP00000263339	0	0	0	0	0.062	0	0.900	0.425	0.941
FOS	TP53	9606.ENSP00000306245	9606.ENSP00000269305	0	0	0	0	0	0	0.900	0.706	0.969
FOS	PPARG	9606.ENSP00000306245	9606.ENSP00000287820	0	0	0	0	0	0.098	0.900	0.683	0.968
FOS	MYC	9606.ENSP00000306245	9606.ENSP00000479618	0	0	0	0	0.064	0.442	0	0.851	0.915
FOS	NFE2L2	9606.ENSP00000306245	9606.ENSP00000380252	0	0	0	0	0	0.051	0.900	0.426	0.940
FOS	RELA	9606.ENSP00000306245	9606.ENSP00000384273	0	0	0	0	0	0.379	0.900	0.539	0.968
FOS	MAPK8	9606.ENSP00000306245	9606.ENSP00000378974	0	0	0	0	0	0.260	0.900	0.885	0.990
FOS	JUN	9606.ENSP00000306245	9606.ENSP00000360266	0	0	0	0	0.656	0.879	0.900	0.975	0.999
GJA1	MAPK1	9606.ENSP00000282561	9606.ENSP00000215832	0	0	0	0	0	0.379	0.800	0.450	0.925
GRIA2	PRKCB	9606.ENSP00000296526	9606.ENSP00000305355	0	0	0	0	0.086	0.050	0.900	0.554	0.956
GSK3B	TP53	9606.ENSP00000324806	9606.ENSP00000269305	0	0	0	0	0	0.447	0.900	0.712	0.982
GSK3B	STAT1	9606.ENSP00000324806	9606.ENSP00000354394	0	0	0	0	0.062	0.124	0.900	0.209	0.926
GSK3B	JUN	9606.ENSP00000324806	9606.ENSP00000360266	0	0	0	0	0	0.541	0.900	0.574	0.978
GSK3B	MYC	9606.ENSP00000324806	9606.ENSP00000479618	0	0	0	0	0.063	0.391	0.900	0.732	0.982
HIF1A	MAPK1	9606.ENSP00000437955	9606.ENSP00000215832	0	0	0	0	0	0.294	0.800	0.455	0.916
HIF1A	MDM2	9606.ENSP00000437955	9606.ENSP00000258149	0	0	0	0	0.061	0.433	0.900	0.440	0.966
HIF1A	TP53	9606.ENSP00000437955	9606.ENSP00000269305	0	0	0	0	0	0.379	0.900	0.674	0.977
HIF1A	NOS3	9606.ENSP00000437955	9606.ENSP00000297494	0	0	0	0	0	0	0.900	0.706	0.969
HIF1A	JUN	9606.ENSP00000437955	9606.ENSP00000360266	0	0	0	0	0	0.379	0.900	0.561	0.970
HIF1A	VEGFA	9606.ENSP00000437955	9606.ENSP00000478570	0	0	0	0	0.062	0.348	0.900	0.947	0.996
HMOX1	IL4	9606.ENSP00000216117	9606.ENSP00000231449	0	0	0	0	0	0	0.900	0.475	0.945
HMOX1	NQO1	9606.ENSP00000216117	9606.ENSP00000319788	0	0	0	0	0.056	0	0	0.951	0.952
HMOX1	MAPK14	9606.ENSP00000216117	9606.ENSP00000229795	0	0	0	0	0	0	0.900	0.735	0.972
HMOX1	JUN	9606.ENSP00000216117	9606.ENSP00000360266	0	0	0	0	0	0	0.900	0.784	0.977
HMOX1	NFE2L2	9606.ENSP00000216117	9606.ENSP00000380252	0	0	0	0	0	0	0.900	0.968	0.996
HSPB1	MAPK14	9606.ENSP00000248553	9606.ENSP00000229795	0	0	0	0	0	0.432	0.900	0.846	0.990
HSPB1	TP53	9606.ENSP00000248553	9606.ENSP00000269305	0	0	0	0	0	0.705	0	0.746	0.922
ICAM1	IL1B	9606.ENSP00000264832	9606.ENSP00000263341	0	0	0	0	0.154	0	0	0.916	0.926
ICAM1	VCAM1	9606.ENSP00000264832	9606.ENSP00000294728	0	0	0	0	0.069	0	0	0.938	0.940
ICAM1	SELE	9606.ENSP00000264832	9606.ENSP00000331736	0	0	0	0	0.058	0	0	0.953	0.954
IFNG	IL1B	9606.ENSP00000229135	9606.ENSP00000263341	0	0	0	0	0.082	0	0	0.898	0.902
IFNG	IL4	9606.ENSP00000229135	9606.ENSP00000231449	0	0	0	0	0	0	0	0.921	0.921
IFNG	JUN	9606.ENSP00000229135	9606.ENSP00000360266	0	0	0	0	0	0	0.900	0.518	0.949
IFNG	RELA	9606.ENSP00000229135	9606.ENSP00000384273	0	0	0	0	0	0	0.900	0.614	0.959
IFNG	STAT1	9606.ENSP00000229135	9606.ENSP00000354394	0	0	0	0	0.063	0	0.900	0.898	0.989
IGF2	MMP2	9606.ENSP00000391826	9606.ENSP00000219070	0	0	0	0	0.165	0	0.900	0.399	0.945
IGF2	SERPINE1	9606.ENSP00000391826	9606.ENSP00000223095	0	0	0	0	0.088	0	0.900	0.311	0.931
IGF2	MMP1	9606.ENSP00000391826	9606.ENSP00000322788	0	0	0	0	0.076	0	0.900	0.257	0.925
IGF2	IGFBP3	9606.ENSP00000391826	9606.ENSP00000370473	0	0	0	0	0.155	0.379	0.900	0.938	0.996
IGF2	VEGFC	9606.ENSP00000391826	9606.ENSP00000480043	0	0	0	0	0.088	0	0.900	0.318	0.932
IGF2	VEGFA	9606.ENSP00000391826	9606.ENSP00000478570	0	0	0	0	0.069	0	0.900	0.809	0.980
IGFBP3	MMP2	9606.ENSP00000370473	9606.ENSP00000219070	0	0	0	0	0.196	0.379	0.900	0.413	0.966
IGFBP3	TP53	9606.ENSP00000370473	9606.ENSP00000269305	0	0	0	0	0	0	0.900	0.858	0.985
IGFBP3	MMP1	9606.ENSP00000370473	9606.ENSP00000322788	0	0	0	0	0.142	0.379	0.900	0.327	0.959
IGFBP3	MAPK8	9606.ENSP00000370473	9606.ENSP00000378974	0	0	0	0	0	0	0.900	0.292	0.926
IGFBP3	SPP1	9606.ENSP00000370473	9606.ENSP00000378517	0	0	0	0	0.070	0	0.900	0.359	0.935
IKBKB	NFKBIA	9606.ENSP00000430684	9606.ENSP00000216797	0	0	0	0	0.061	0.919	0.900	0.906	0.999
IKBKB	PRKCB	9606.ENSP00000430684	9606.ENSP00000305355	0	0	0	0.565	0	0.697	0.900	0.297	0.972
IKBKB	XIAP	9606.ENSP00000430684	9606.ENSP00000360242	0	0	0	0	0.049	0.108	0.900	0.400	0.942
IKBKB	RELA	9606.ENSP00000430684	9606.ENSP00000384273	0	0	0	0	0.063	0.871	0.900	0.831	0.997
IL1A	IL4	9606.ENSP00000263339	9606.ENSP00000231449	0	0	0	0	0	0	0.900	0.732	0.972
IL1A	RELA	9606.ENSP00000263339	9606.ENSP00000384273	0	0	0	0	0	0	0.900	0.355	0.932
IL1A	JUN	9606.ENSP00000263339	9606.ENSP00000360266	0	0	0	0	0	0	0.900	0.442	0.941
IL1A	IL1B	9606.ENSP00000263339	9606.ENSP00000263341	0	0	0	0	0.753	0	0.900	0.921	0.997
IL1B	MAPK14	9606.ENSP00000263341	9606.ENSP00000229795	0	0	0	0	0	0	0.900	0.790	0.978
IL1B	IL4	9606.ENSP00000263341	9606.ENSP00000231449	0	0	0	0	0	0	0.900	0.916	0.991
IL1B	MMP9	9606.ENSP00000263341	9606.ENSP00000361405	0	0	0	0	0.200	0	0	0.895	0.913
IL1B	RELA	9606.ENSP00000263341	9606.ENSP00000384273	0	0	0	0	0	0	0.900	0.559	0.954
IL1B	JUN	9606.ENSP00000263341	9606.ENSP00000360266	0	0	0	0	0.052	0	0.800	0.820	0.963
IL1B	PTGS2	9606.ENSP00000263341	9606.ENSP00000356438	0	0	0	0	0.561	0	0	0.943	0.974
IL2RA	MAPK1	9606.ENSP00000369293	9606.ENSP00000215832	0	0	0	0	0	0	0.900	0.237	0.920
IL2RA	MAPK14	9606.ENSP00000369293	9606.ENSP00000229795	0	0	0	0	0	0	0.900	0.232	0.919
IL2RA	IL4	9606.ENSP00000369293	9606.ENSP00000231449	0	0	0	0	0.063	0	0.600	0.829	0.930
IL2RA	STAT1	9606.ENSP00000369293	9606.ENSP00000354394	0	0	0	0	0	0	0.900	0.459	0.943
IL2RA	MAPK8	9606.ENSP00000369293	9606.ENSP00000378974	0	0	0	0	0	0	0.900	0.271	0.924
IL4	MAPK14	9606.ENSP00000231449	9606.ENSP00000229795	0	0	0	0	0	0	0.900	0.641	0.962
IL4	MAOA	9606.ENSP00000231449	9606.ENSP00000340684	0	0	0	0	0	0	0.900	0.116	0.907
IL4	RELA	9606.ENSP00000231449	9606.ENSP00000384273	0	0	0	0	0	0	0.900	0.451	0.942
IL4	JUN	9606.ENSP00000231449	9606.ENSP00000360266	0	0	0	0	0	0	0.900	0.559	0.954
IL6R	MAPK1	9606.ENSP00000357470	9606.ENSP00000215832	0	0	0	0	0	0	0.900	0.324	0.929
IL6R	STAT1	9606.ENSP00000357470	9606.ENSP00000354394	0	0	0	0	0	0	0.900	0.566	0.954
JUN	MAPK1	9606.ENSP00000360266	9606.ENSP00000215832	0	0	0	0	0	0.411	0.900	0.952	0.996
JUN	NFKBIA	9606.ENSP00000360266	9606.ENSP00000216797	0	0	0	0	0.125	0	0.900	0.671	0.968
JUN	MAPK14	9606.ENSP00000360266	9606.ENSP00000229795	0	0	0	0	0	0.471	0.900	0.918	0.995
JUN	RB1	9606.ENSP00000360266	9606.ENSP00000267163	0	0	0	0	0	0.379	0.900	0.417	0.960
JUN	TP53	9606.ENSP00000360266	9606.ENSP00000269305	0	0	0	0	0	0.127	0.900	0.912	0.991
JUN	PPARG	9606.ENSP00000360266	9606.ENSP00000287820	0	0	0	0	0	0.144	0.900	0.533	0.956
JUN	NOS3	9606.ENSP00000360266	9606.ENSP00000297494	0	0	0	0	0	0	0.900	0.542	0.952
JUN	NOS2	9606.ENSP00000360266	9606.ENSP00000327251	0	0	0	0	0	0	0.900	0.584	0.956
JUN	NFE2L2	9606.ENSP00000360266	9606.ENSP00000380252	0	0	0	0	0	0.400	0.900	0.578	0.972
JUN	RELA	9606.ENSP00000360266	9606.ENSP00000384273	0	0	0	0	0.069	0.457	0.900	0.667	0.980
JUN	VEGFA	9606.ENSP00000360266	9606.ENSP00000478570	0	0	0	0	0.066	0.261	0.900	0.794	0.983
JUN	MYC	9606.ENSP00000360266	9606.ENSP00000479618	0	0	0	0	0.063	0.379	0.900	0.878	0.992
JUN	MAPK8	9606.ENSP00000360266	9606.ENSP00000378974	0	0	0	0	0	0.788	0.900	0.985	0.999
KCNH2	SCN5A	9606.ENSP00000262186	9606.ENSP00000410257	0	0	0	0	0.063	0.094	0	0.927	0.933
KDR	MAPK14	9606.ENSP00000263923	9606.ENSP00000229795	0	0	0	0.579	0	0.084	0.900	0.442	0.921
KDR	NOS3	9606.ENSP00000263923	9606.ENSP00000297494	0	0	0	0	0.062	0	0.900	0.832	0.982
KDR	VEGFC	9606.ENSP00000263923	9606.ENSP00000480043	0	0	0	0	0.059	0.889	0.900	0.914	0.999
KDR	VEGFA	9606.ENSP00000263923	9606.ENSP00000478570	0	0	0	0	0.061	0.472	0.900	0.987	0.999
MAPK1	PRKCB	9606.ENSP00000215832	9606.ENSP00000305355	0	0	0	0.590	0.056	0.158	0.900	0.414	0.927
MAPK1	MET	9606.ENSP00000215832	9606.ENSP00000317272	0	0	0	0.589	0.059	0.146	0.900	0.481	0.929
MAPK1	MPO	9606.ENSP00000215832	9606.ENSP00000225275	0	0	0	0	0	0.077	0.900	0.445	0.944
MAPK1	MAPK8	9606.ENSP00000215832	9606.ENSP00000378974	0	0	0.386	0.886	0.081	0.384	0.900	0.980	0.947
MAPK1	RELA	9606.ENSP00000215832	9606.ENSP00000384273	0	0	0	0	0	0	0.900	0.541	0.952
MAPK1	RB1	9606.ENSP00000215832	9606.ENSP00000267163	0	0	0	0	0.061	0.379	0.900	0.317	0.954
MAPK1	PGR	9606.ENSP00000215832	9606.ENSP00000325120	0	0	0	0	0	0.399	0.900	0.354	0.957
MAPK1	NFKBIA	9606.ENSP00000215832	9606.ENSP00000216797	0	0	0	0	0	0.185	0.900	0.561	0.961
MAPK1	RAF1	9606.ENSP00000215832	9606.ENSP00000251849	0	0	0	0.587	0.064	0.447	0.900	0.888	0.964
MAPK1	RUNX2	9606.ENSP00000215832	9606.ENSP00000360493	0	0	0	0	0	0	0.900	0.740	0.972
MAPK1	STAT1	9606.ENSP00000215832	9606.ENSP00000354394	0	0	0	0	0.060	0.263	0.900	0.649	0.972
MAPK1	TP53	9606.ENSP00000215832	9606.ENSP00000269305	0	0	0	0	0.055	0.532	0.800	0.859	0.985
MAPK1	MYC	9606.ENSP00000215832	9606.ENSP00000479618	0	0	0	0	0	0.379	0.900	0.798	0.986
MAPK14	NFKBIA	9606.ENSP00000229795	9606.ENSP00000216797	0	0	0	0	0	0.593	0.900	0.485	0.977
MAPK14	NCF1	9606.ENSP00000229795	9606.ENSP00000289473	0	0	0	0	0	0.436	0.650	0.599	0.914
MAPK14	MAPK8	9606.ENSP00000229795	9606.ENSP00000378974	0	0	0.396	0.924	0.064	0.386	0.900	0.937	0.943
MAPK14	RB1	9606.ENSP00000229795	9606.ENSP00000267163	0	0	0	0	0.061	0.348	0.900	0.179	0.943
MAPK14	RELA	9606.ENSP00000229795	9606.ENSP00000384273	0	0	0	0	0	0.106	0.900	0.465	0.948
MAPK14	MYC	9606.ENSP00000229795	9606.ENSP00000479618	0	0	0	0	0	0.139	0.900	0.460	0.949
MAPK14	STAT1	9606.ENSP00000229795	9606.ENSP00000354394	0	0	0	0	0.060	0.406	0.900	0.718	0.982
MAPK14	TP53	9606.ENSP00000229795	9606.ENSP00000269305	0	0	0	0	0	0.472	0.900	0.837	0.990
MAPK8	TP53	9606.ENSP00000378974	9606.ENSP00000269305	0	0	0	0	0	0.472	0.900	0.915	0.995
MAPK8	PRKCB	9606.ENSP00000378974	9606.ENSP00000305355	0	0	0	0.576	0.049	0	0.900	0.478	0.920
MAPK8	MET	9606.ENSP00000378974	9606.ENSP00000317272	0	0	0	0.560	0.062	0.073	0.900	0.447	0.923
MAPK8	RELA	9606.ENSP00000378974	9606.ENSP00000384273	0	0	0	0	0	0	0.800	0.769	0.952
MCL1	TP53	9606.ENSP00000358022	9606.ENSP00000269305	0	0	0	0	0.050	0.461	0.900	0.739	0.984
MDM2	RB1	9606.ENSP00000258149	9606.ENSP00000267163	0	0	0	0	0.061	0.379	0.900	0.570	0.971
MDM2	TP53	9606.ENSP00000258149	9606.ENSP00000269305	0	0	0	0	0.236	0.987	0.900	0.974	0.999
MET	VEGFA	9606.ENSP00000317272	9606.ENSP00000478570	0	0	0	0	0.067	0	0.600	0.826	0.929
MMP1	MMP2	9606.ENSP00000322788	9606.ENSP00000219070	0	0	0	0.869	0.154	0	0.900	0.921	0.922
MMP1	MMP3	9606.ENSP00000322788	9606.ENSP00000299855	0	0	0.298	0.953	0.529	0	0.900	0.921	0.953
MMP1	MMP9	9606.ENSP00000322788	9606.ENSP00000361405	0	0	0	0.750	0.518	0	0.900	0.910	0.961
MMP2	MMP9	9606.ENSP00000219070	9606.ENSP00000361405	0	0	0	0.929	0.061	0	0.900	0.958	0.908
MMP2	MMP3	9606.ENSP00000219070	9606.ENSP00000299855	0	0	0	0.880	0.181	0	0.900	0.892	0.923
MMP2	VEGFA	9606.ENSP00000219070	9606.ENSP00000478570	0	0	0	0	0.065	0	0.800	0.899	0.979
MMP3	MMP9	9606.ENSP00000299855	9606.ENSP00000361405	0	0	0	0.791	0.518	0	0.900	0.911	0.959
MMP3	SPP1	9606.ENSP00000299855	9606.ENSP00000378517	0	0	0	0	0.062	0.379	0.900	0.578	0.972
MMP9	TNFAIP6	9606.ENSP00000361405	9606.ENSP00000243347	0	0	0	0	0.155	0	0.900	0.527	0.956
MMP9	VEGFA	9606.ENSP00000361405	9606.ENSP00000478570	0	0	0	0	0	0	0.800	0.946	0.989
MPO	PTGS1	9606.ENSP00000225275	9606.ENSP00000354612	0	0	0	0	0.076	0	0.900	0.408	0.940
MYC	NFKBIA	9606.ENSP00000479618	9606.ENSP00000216797	0	0	0	0	0.057	0	0.900	0.445	0.943
MYC	TP53	9606.ENSP00000479618	9606.ENSP00000269305	0	0	0	0	0.091	0.139	0	0.964	0.969
MYC	NOS2	9606.ENSP00000479618	9606.ENSP00000327251	0	0	0	0	0	0	0.900	0.222	0.918
MYC	RELA	9606.ENSP00000479618	9606.ENSP00000384273	0	0	0	0	0	0.379	0.900	0.587	0.972
NCF1	PRKCB	9606.ENSP00000289473	9606.ENSP00000305355	0	0	0	0	0.088	0.379	0.800	0.297	0.909
NCF1	VCAM1	9606.ENSP00000289473	9606.ENSP00000294728	0	0	0	0	0.062	0	0.900	0.444	0.943
NFE2L2	PRKCB	9606.ENSP00000380252	9606.ENSP00000305355	0	0	0	0	0	0	0.900	0.111	0.907
NFE2L2	NQO1	9606.ENSP00000380252	9606.ENSP00000319788	0	0	0	0	0	0	0	0.940	0.941
NFKBIA	PRKCB	9606.ENSP00000216797	9606.ENSP00000305355	0	0	0	0	0	0.059	0.900	0.216	0.919
NFKBIA	NOS2	9606.ENSP00000216797	9606.ENSP00000327251	0	0	0	0	0.055	0.064	0.900	0.540	0.953
NFKBIA	RELA	9606.ENSP00000216797	9606.ENSP00000384273	0	0.003	0	0	0.084	0.953	0.900	0.770	0.998
NOS2	PTGS2	9606.ENSP00000327251	9606.ENSP00000356438	0	0	0	0	0.063	0.299	0	0.868	0.906
NOS2	RELA	9606.ENSP00000327251	9606.ENSP00000384273	0	0	0	0	0	0.343	0.900	0.327	0.951
NOS3	VEGFA	9606.ENSP00000297494	9606.ENSP00000478570	0	0	0	0	0.062	0	0.900	0.934	0.993
NQO1	ODC1	9606.ENSP00000319788	9606.ENSP00000234111	0	0	0	0	0	0	0.900	0.310	0.928
OLR1	PLAU	9606.ENSP00000309124	9606.ENSP00000361850	0	0	0	0	0	0	0.900	0.111	0.907
PLAT	SERPINE1	9606.ENSP00000220809	9606.ENSP00000223095	0	0	0	0	0.148	0.881	0.900	0.956	0.999
PLAU	SERPINE1	9606.ENSP00000361850	9606.ENSP00000223095	0	0	0	0	0.214	0.881	0.900	0.926	0.999
PPARG	RB1	9606.ENSP00000287820	9606.ENSP00000267163	0	0	0	0	0	0.315	0.900	0.221	0.941
PPARG	TP53	9606.ENSP00000287820	9606.ENSP00000269305	0	0	0	0	0	0	0.900	0.751	0.974
PPARG	RELA	9606.ENSP00000287820	9606.ENSP00000384273	0	0	0	0	0	0.472	0.900	0.348	0.962
PRKCB	RAF1	9606.ENSP00000305355	9606.ENSP00000251849	0	0	0	0.569	0	0.073	0.900	0.249	0.912
PRKCB	RELA	9606.ENSP00000305355	9606.ENSP00000384273	0	0	0	0	0	0	0.900	0.222	0.918
PTGES	PTGS1	9606.ENSP00000342385	9606.ENSP00000354612	0	0	0	0	0.061	0	0.900	0.711	0.970
PTGES	PTGS2	9606.ENSP00000342385	9606.ENSP00000356438	0	0	0	0	0.063	0	0.900	0.848	0.984
PTGS2	TP53	9606.ENSP00000356438	9606.ENSP00000269305	0	0	0	0	0	0.379	0	0.869	0.915
PTGS2	VEGFA	9606.ENSP00000356438	9606.ENSP00000478570	0	0	0	0	0.082	0	0	0.914	0.918
RAF1	RELA	9606.ENSP00000251849	9606.ENSP00000384273	0	0	0	0	0.112	0	0.900	0.187	0.921
RAF1	RB1	9606.ENSP00000251849	9606.ENSP00000267163	0	0	0	0	0	0.404	0.900	0.260	0.952
RB1	RUNX2	9606.ENSP00000267163	9606.ENSP00000360493	0	0	0	0	0	0.458	0.900	0.268	0.956
RB1	TP53	9606.ENSP00000267163	9606.ENSP00000269305	0	0	0	0	0.061	0.379	0.900	0.789	0.986
RELA	SOD2	9606.ENSP00000384273	9606.ENSP00000446252	0	0	0	0	0	0	0.900	0.645	0.963
RUNX2	SPP1	9606.ENSP00000360493	9606.ENSP00000378517	0	0	0	0	0.062	0	0	0.940	0.942
SELE	VCAM1	9606.ENSP00000331736	9606.ENSP00000294728	0	0	0	0	0.120	0	0	0.926	0.932
SERPINE1	VEGFC	9606.ENSP00000223095	9606.ENSP00000480043	0	0	0	0	0.221	0	0.900	0.355	0.945
SERPINE1	VEGFA	9606.ENSP00000223095	9606.ENSP00000478570	0	0	0	0	0.076	0	0.900	0.821	0.982
SOD1	SOD2	9606.ENSP00000270142	9606.ENSP00000446252	0	0	0	0	0.176	0.624	0.900	0.959	0.998
STAT1	VCAM1	9606.ENSP00000354394	9606.ENSP00000294728	0	0	0	0	0.062	0	0.900	0.472	0.946
TP53	VEGFA	9606.ENSP00000269305	9606.ENSP00000478570	0	0	0	0	0	0	0	0.918	0.918
VEGFA	VEGFC	9606.ENSP00000478570	9606.ENSP00000480043	0	0	0	0.589	0.070	0	0.900	0.937	0.940
