# Supplementary material for: Through network pharmacology and molecular docking to explore the underlying mechanism of Artemisia annua L. treating in abdominal aortic aneurysm
Source: Front Physiol. 2022 Oct 20;13:1034014. doi: 10.3389/fphys.2022.1034014 (PMC9634740; doi:10.3389/fphys.2022.1034014)
Supplement: Supplementary file 3 [file DataSheet1.ZIP › Raw Data/Disease.R]

#install.packages("venn")


library(venn)              #ÒýÓÃ°ü
outFile="Disease.txt"      #Êä³öÎÄ¼þÃû³Æ
setwd("D:\\shengxin\\107\\13.DISEASE.aaa")    #ÉèÖÃ¹¤×÷Ä¿Â¼
files=dir()                        #»ñÈ¡Ä¿Â¼ÏÂËùÓÐÎÄ¼þ
files=grep("txt$",files,value=T)   #ÌáÈ¡.txt½áÎ²µÄÎÄ¼þ
geneList=list()

#¶ÁÈ¡ËùÓÐtxtÎÄ¼þÖÐµÄ»ùÒòÐÅÏ¢£¬±£´æµ½geneList
for(i in 1:length(files)){
    inputFile=files[i]
	if(inputFile==outFile){next}
    rt=read.table(inputFile,header=F)        #¶ÁÈ¡ÊäÈëÎÄ¼þ
    geneNames=as.vector(rt[,1])              #ÌáÈ¡»ùÒòÃû³Æ
    geneNames=gsub("^ | $","",geneNames)     #È¥µô»ùÒòÊ×Î²µÄ¿Õ¸ñ
    uniqGene=unique(geneNames)               #»ùÒòÈ¡unique
    header=unlist(strsplit(inputFile,"\\.|\\-"))
    geneList[[header[1]]]=uniqGene
    uniqLength=length(uniqGene)
    print(paste(header[1],uniqLength,sep=" "))
}

#»æÖÆvennÍ¼
mycol=c("#029149","#E0367A","#5D90BA","#431A3D","#91612D","#FFD121","#D8D155","#223D6C","#D20A13","#088247","#11AA4D","#7A142C","#5D90BA","#64495D","#7CC767")
pdf(file="venn.pdf",width=5,height=5)
venn(geneList,col=mycol[1:length(geneList)],zcolor=mycol[1:length(geneList)],box=F)
dev.off()

#±£´æ²¢¼¯»ùÒò
unionGenes=Reduce(union,geneList)
write.table(file=outFile,unionGenes,sep="\t",quote=F,col.names=F,row.names=F)
