# Supplementary material for: Through network pharmacology and molecular docking to explore the underlying mechanism of Artemisia annua L. treating in abdominal aortic aneurysm
Source: Front Physiol. 2022 Oct 20;13:1034014. doi: 10.3389/fphys.2022.1034014 (PMC9634740; doi:10.3389/fphys.2022.1034014)
Supplement: Supplementary file 3 [file DataSheet1.ZIP › Raw Data/TCMSP_Artemisia annua L._allTargets.symbol.txt]

Drug	MolId	MolName	Symbol
Qinghao	MOL002235	EUPATIN	NOS2
Qinghao	MOL002235	EUPATIN	AR
Qinghao	MOL002235	EUPATIN	PTGS2
Qinghao	MOL002235	EUPATIN	F7
Qinghao	MOL002235	EUPATIN	ESR2
Qinghao	MOL002235	EUPATIN	DPP4
Qinghao	MOL002235	EUPATIN	HSP90AB1
Qinghao	MOL002235	EUPATIN	PRSS1
Qinghao	MOL002235	EUPATIN	NCOA2
Qinghao	MOL002235	EUPATIN	CAMKMT
Qinghao	MOL002235	EUPATIN	SCN5A
Qinghao	MOL002235	EUPATIN	KDR
Qinghao	MOL002235	EUPATIN	PPARD
Qinghao	MOL000354	isorhamnetin	NOS2
Qinghao	MOL000354	isorhamnetin	PTGS1
Qinghao	MOL000354	isorhamnetin	ESR1
Qinghao	MOL000354	isorhamnetin	AR
Qinghao	MOL000354	isorhamnetin	PPARG
Qinghao	MOL000354	isorhamnetin	PTGS2
Qinghao	MOL000354	isorhamnetin	ESR2
Qinghao	MOL000354	isorhamnetin	DPP4
Qinghao	MOL000354	isorhamnetin	MAPK14
Qinghao	MOL000354	isorhamnetin	GSK3B
Qinghao	MOL000354	isorhamnetin	HSP90AB1
Qinghao	MOL000354	isorhamnetin	CDK2
Qinghao	MOL000354	isorhamnetin	PRSS1
Qinghao	MOL000354	isorhamnetin	CCNA2
Qinghao	MOL000354	isorhamnetin	NCOA2
Qinghao	MOL000354	isorhamnetin	CAMKMT
Qinghao	MOL000354	isorhamnetin	PYGM
Qinghao	MOL000354	isorhamnetin	PPARD
Qinghao	MOL000354	isorhamnetin	CHEK1
Qinghao	MOL000354	isorhamnetin	AKR1B1
Qinghao	MOL000354	isorhamnetin	NCOA1
Qinghao	MOL000354	isorhamnetin	F7
Qinghao	MOL000354	isorhamnetin	ACHE
Qinghao	MOL000354	isorhamnetin	GABRA1
Qinghao	MOL000354	isorhamnetin	MAOB
Qinghao	MOL000354	isorhamnetin	GRIA2
Qinghao	MOL000354	isorhamnetin	RELA
Qinghao	MOL000354	isorhamnetin	NCF1
Qinghao	MOL000354	isorhamnetin	OLR1
Qinghao	MOL000359	sitosterol	PGR
Qinghao	MOL000359	sitosterol	NCOA2
Qinghao	MOL000359	sitosterol	NR3C2
Qinghao	MOL004083	Tamarixetin	NOS2
Qinghao	MOL004083	Tamarixetin	PTGS1
Qinghao	MOL004083	Tamarixetin	AR
Qinghao	MOL004083	Tamarixetin	PTGS2
Qinghao	MOL004083	Tamarixetin	F7
Qinghao	MOL004083	Tamarixetin	DPP4
Qinghao	MOL004083	Tamarixetin	MAPK14
Qinghao	MOL004083	Tamarixetin	GSK3B
Qinghao	MOL004083	Tamarixetin	HSP90AB1
Qinghao	MOL004083	Tamarixetin	CDK2
Qinghao	MOL004083	Tamarixetin	CHEK1
Qinghao	MOL004083	Tamarixetin	PRSS1
Qinghao	MOL004083	Tamarixetin	NCOA2
Qinghao	MOL004083	Tamarixetin	CAMKMT
Qinghao	MOL004112	Patuletin	NOS2
Qinghao	MOL004112	Patuletin	PTGS1
Qinghao	MOL004112	Patuletin	AR
Qinghao	MOL004112	Patuletin	PTGS2
Qinghao	MOL004112	Patuletin	F7
Qinghao	MOL004112	Patuletin	DPP4
Qinghao	MOL004112	Patuletin	HSP90AB1
Qinghao	MOL004112	Patuletin	CDK2
Qinghao	MOL004112	Patuletin	PRSS1
Qinghao	MOL004112	Patuletin	NCOA2
Qinghao	MOL000422	kaempferol	NOS2
Qinghao	MOL000422	kaempferol	PTGS1
Qinghao	MOL000422	kaempferol	AR
Qinghao	MOL000422	kaempferol	PPARG
Qinghao	MOL000422	kaempferol	PTGS2
Qinghao	MOL000422	kaempferol	HSP90AB1
Qinghao	MOL000422	kaempferol	NCOA2
Qinghao	MOL000422	kaempferol	DPP4
Qinghao	MOL000422	kaempferol	PRSS1
Qinghao	MOL000422	kaempferol	PGR
Qinghao	MOL000422	kaempferol	CHRM1
Qinghao	MOL000422	kaempferol	ACHE
Qinghao	MOL000422	kaempferol	SLC6A2
Qinghao	MOL000422	kaempferol	CHRM2
Qinghao	MOL000422	kaempferol	ADRA1B
Qinghao	MOL000422	kaempferol	GABRA1
Qinghao	MOL000422	kaempferol	F7
Qinghao	MOL000422	kaempferol	CAMKMT
Qinghao	MOL000422	kaempferol	RELA
Qinghao	MOL000422	kaempferol	IKBKB
Qinghao	MOL000422	kaempferol	AKT1
Qinghao	MOL000422	kaempferol	BCL2
Qinghao	MOL000422	kaempferol	BAX
Qinghao	MOL000422	kaempferol	TNFAIP6
Qinghao	MOL000422	kaempferol	JUN
Qinghao	MOL000422	kaempferol	AHSA1
Qinghao	MOL000422	kaempferol	CASP3
Qinghao	MOL000422	kaempferol	MAPK8
Qinghao	MOL000422	kaempferol	MMP1
Qinghao	MOL000422	kaempferol	STAT1
Qinghao	MOL000422	kaempferol	CDK1
Qinghao	MOL000422	kaempferol	PPARG
Qinghao	MOL000422	kaempferol	HMOX1
Qinghao	MOL000422	kaempferol	CYP3A4
Qinghao	MOL000422	kaempferol	CYP1A2
Qinghao	MOL000422	kaempferol	CYP1A1
Qinghao	MOL000422	kaempferol	ICAM1
Qinghao	MOL000422	kaempferol	SELE
Qinghao	MOL000422	kaempferol	VCAM1
Qinghao	MOL000422	kaempferol	NR1I2
Qinghao	MOL000422	kaempferol	CYP1B1
Qinghao	MOL000422	kaempferol	ALOX5
Qinghao	MOL000422	kaempferol	HAS2
Qinghao	MOL000422	kaempferol	GSTP1
Qinghao	MOL000422	kaempferol	AHR
Qinghao	MOL000422	kaempferol	PSMD3
Qinghao	MOL000422	kaempferol	SLC2A4
Qinghao	MOL000422	kaempferol	NR1I3
Qinghao	MOL000422	kaempferol	INSRR
Qinghao	MOL000422	kaempferol	DIO1
Qinghao	MOL000422	kaempferol	PPP3CA
Qinghao	MOL000422	kaempferol	GSTM1
Qinghao	MOL000422	kaempferol	GSTM2
Qinghao	MOL000422	kaempferol	AKR1C3
Qinghao	MOL000422	kaempferol	SLPI
Qinghao	MOL000449	Stigmasterol	PGR
Qinghao	MOL000449	Stigmasterol	NR3C2
Qinghao	MOL000449	Stigmasterol	NCOA2
Qinghao	MOL000449	Stigmasterol	ADH1C
Qinghao	MOL000449	Stigmasterol	IGHG1
Qinghao	MOL000449	Stigmasterol	RXRA
Qinghao	MOL000449	Stigmasterol	NCOA1
Qinghao	MOL000449	Stigmasterol	PTGS1
Qinghao	MOL000449	Stigmasterol	PTGS2
Qinghao	MOL000449	Stigmasterol	ADRA2A
Qinghao	MOL000449	Stigmasterol	SLC6A2
Qinghao	MOL000449	Stigmasterol	SLC6A3
Qinghao	MOL000449	Stigmasterol	ADRB2
Qinghao	MOL000449	Stigmasterol	AKR1B1
Qinghao	MOL000449	Stigmasterol	PLAU
Qinghao	MOL000449	Stigmasterol	LTA4H
Qinghao	MOL000449	Stigmasterol	MAOB
Qinghao	MOL000449	Stigmasterol	MAOA
Qinghao	MOL000449	Stigmasterol	CTRB1
Qinghao	MOL000449	Stigmasterol	CHRM3
Qinghao	MOL000449	Stigmasterol	CHRM1
Qinghao	MOL000449	Stigmasterol	ADRB1
Qinghao	MOL000449	Stigmasterol	SCN5A
Qinghao	MOL000449	Stigmasterol	ADRA1A
Qinghao	MOL000449	Stigmasterol	CHRM2
Qinghao	MOL000449	Stigmasterol	ADRA1B
Qinghao	MOL000449	Stigmasterol	GABRA1
Qinghao	MOL004609	Areapillin	NOS2
Qinghao	MOL004609	Areapillin	AR
Qinghao	MOL004609	Areapillin	SCN5A
Qinghao	MOL004609	Areapillin	PTGS2
Qinghao	MOL004609	Areapillin	F7
Qinghao	MOL004609	Areapillin	ESR2
Qinghao	MOL004609	Areapillin	DPP4
Qinghao	MOL004609	Areapillin	HSP90AB1
Qinghao	MOL004609	Areapillin	IGHG1
Qinghao	MOL004609	Areapillin	PRSS1
Qinghao	MOL004609	Areapillin	NCOA2
Qinghao	MOL004609	Areapillin	NCOA1
Qinghao	MOL004609	Areapillin	CAMKMT
Qinghao	MOL005229	Artemetin	NOS2
Qinghao	MOL005229	Artemetin	KCNH2
Qinghao	MOL005229	Artemetin	ESR1
Qinghao	MOL005229	Artemetin	AR
Qinghao	MOL005229	Artemetin	SCN5A
Qinghao	MOL005229	Artemetin	PPARG
Qinghao	MOL005229	Artemetin	PTGS2
Qinghao	MOL005229	Artemetin	F7
Qinghao	MOL005229	Artemetin	ESR2
Qinghao	MOL005229	Artemetin	DPP4
Qinghao	MOL005229	Artemetin	MAPK14
Qinghao	MOL005229	Artemetin	GSK3B
Qinghao	MOL005229	Artemetin	HSP90AB1
Qinghao	MOL005229	Artemetin	CDK2
Qinghao	MOL005229	Artemetin	CHEK1
Qinghao	MOL005229	Artemetin	PRSS1
Qinghao	MOL005229	Artemetin	NCOA2
Qinghao	MOL005229	Artemetin	CAMKMT
Qinghao	MOL000006	luteolin	PTGS1
Qinghao	MOL000006	luteolin	AR
Qinghao	MOL000006	luteolin	PTGS2
Qinghao	MOL000006	luteolin	HSP90AB1
Qinghao	MOL000006	luteolin	PRSS1
Qinghao	MOL000006	luteolin	NCOA2
Qinghao	MOL000006	luteolin	DPP4
Qinghao	MOL000006	luteolin	RELA
Qinghao	MOL000006	luteolin	EGFR
Qinghao	MOL000006	luteolin	AKT1
Qinghao	MOL000006	luteolin	VEGFA
Qinghao	MOL000006	luteolin	CCND1
Qinghao	MOL000006	luteolin	BCL2L1
Qinghao	MOL000006	luteolin	CDKN1A
Qinghao	MOL000006	luteolin	CASP9
Qinghao	MOL000006	luteolin	MMP2
Qinghao	MOL000006	luteolin	MMP9
Qinghao	MOL000006	luteolin	MAPK1
Qinghao	MOL000006	luteolin	IL10RA
Qinghao	MOL000006	luteolin	RB1
Qinghao	MOL000006	luteolin	CDK4
Qinghao	MOL000006	luteolin	TNFAIP6
Qinghao	MOL000006	luteolin	JUN
Qinghao	MOL000006	luteolin	IL6R
Qinghao	MOL000006	luteolin	CASP3
Qinghao	MOL000006	luteolin	TP53
Qinghao	MOL000006	luteolin	NFKBIA
Qinghao	MOL000006	luteolin	TOP1
Qinghao	MOL000006	luteolin	MDM2
Qinghao	MOL000006	luteolin	APP
Qinghao	MOL000006	luteolin	MMP1
Qinghao	MOL000006	luteolin	PCNA
Qinghao	MOL000006	luteolin	ERBB2
Qinghao	MOL000006	luteolin	PPARG
Qinghao	MOL000006	luteolin	HMOX1
Qinghao	MOL000006	luteolin	CASP7
Qinghao	MOL000006	luteolin	ICAM1
Qinghao	MOL000006	luteolin	MCL1
Qinghao	MOL000006	luteolin	BIRC5
Qinghao	MOL000006	luteolin	IL2RA
Qinghao	MOL000006	luteolin	CCNB1
Qinghao	MOL000006	luteolin	TYR
Qinghao	MOL000006	luteolin	IFNG
Qinghao	MOL000006	luteolin	IL4
Qinghao	MOL000006	luteolin	TOP2A
Qinghao	MOL000006	luteolin	GSTP1
Qinghao	MOL000006	luteolin	XIAP
Qinghao	MOL000006	luteolin	SLC2A4
Qinghao	MOL000006	luteolin	INSRR
Qinghao	MOL000006	luteolin	CD40LG
Qinghao	MOL000006	luteolin	PTGES
Qinghao	MOL000006	luteolin	NUF2
Qinghao	MOL000006	luteolin	ADCY2
Qinghao	MOL000006	luteolin	MET
Qinghao	MOL007274	Skrofulein	NOS2
Qinghao	MOL007274	Skrofulein	PTGS1
Qinghao	MOL007274	Skrofulein	SCN5A
Qinghao	MOL007274	Skrofulein	PTGS2
Qinghao	MOL007274	Skrofulein	DPP4
Qinghao	MOL007274	Skrofulein	HSP90AB1
Qinghao	MOL007274	Skrofulein	PRSS1
Qinghao	MOL007274	Skrofulein	NCOA2
Qinghao	MOL007274	Skrofulein	NCOA1
Qinghao	MOL007274	Skrofulein	CAMKMT
Qinghao	MOL007401	Cirsiliol	NOS2
Qinghao	MOL007401	Cirsiliol	SCN5A
Qinghao	MOL007401	Cirsiliol	PTGS2
Qinghao	MOL007401	Cirsiliol	F7
Qinghao	MOL007401	Cirsiliol	DPP4
Qinghao	MOL007401	Cirsiliol	PYGM
Qinghao	MOL007401	Cirsiliol	HSP90AB1
Qinghao	MOL007401	Cirsiliol	PRSS1
Qinghao	MOL007401	Cirsiliol	NCOA2
Qinghao	MOL007401	Cirsiliol	CAMKMT
Qinghao	MOL007404	vitexin_qt	NOS2
Qinghao	MOL007404	vitexin_qt	PTGS1
Qinghao	MOL007404	vitexin_qt	ESR1
Qinghao	MOL007404	vitexin_qt	AR
Qinghao	MOL007404	vitexin_qt	PPARG
Qinghao	MOL007404	vitexin_qt	PTGS2
Qinghao	MOL007404	vitexin_qt	DPP4
Qinghao	MOL007404	vitexin_qt	MAPK14
Qinghao	MOL007404	vitexin_qt	GSK3B
Qinghao	MOL007404	vitexin_qt	HSP90AB1
Qinghao	MOL007404	vitexin_qt	CDK2
Qinghao	MOL007404	vitexin_qt	DPEP1
Qinghao	MOL007404	vitexin_qt	CCNA2
Qinghao	MOL007412	DMQT	NOS2
Qinghao	MOL007412	DMQT	AR
Qinghao	MOL007412	DMQT	SCN5A
Qinghao	MOL007412	DMQT	PTGS2
Qinghao	MOL007412	DMQT	F7
Qinghao	MOL007412	DMQT	DPP4
Qinghao	MOL007412	DMQT	PRSS1
Qinghao	MOL007412	DMQT	NCOA2
Qinghao	MOL007415	[(2S)-2-[[(2S)-2-(benzoylamino)-3-phenylpropanoyl]amino]-3-phenylpropyl] acetate	KCNH2
Qinghao	MOL007415	[(2S)-2-[[(2S)-2-(benzoylamino)-3-phenylpropanoyl]amino]-3-phenylpropyl] acetate	PTGS2
Qinghao	MOL007415	[(2S)-2-[[(2S)-2-(benzoylamino)-3-phenylpropanoyl]amino]-3-phenylpropyl] acetate	PRSS1
Qinghao	MOL007423	6,8-di-c-glucosylapigenin_qt	NOS2
Qinghao	MOL007423	6,8-di-c-glucosylapigenin_qt	PTGS1
Qinghao	MOL007423	6,8-di-c-glucosylapigenin_qt	ESR1
Qinghao	MOL007423	6,8-di-c-glucosylapigenin_qt	AR
Qinghao	MOL007423	6,8-di-c-glucosylapigenin_qt	PPARG
Qinghao	MOL007423	6,8-di-c-glucosylapigenin_qt	PTGS2
Qinghao	MOL007423	6,8-di-c-glucosylapigenin_qt	CA2
Qinghao	MOL007423	6,8-di-c-glucosylapigenin_qt	DPP4
Qinghao	MOL007423	6,8-di-c-glucosylapigenin_qt	MAPK14
Qinghao	MOL007423	6,8-di-c-glucosylapigenin_qt	GSK3B
Qinghao	MOL007423	6,8-di-c-glucosylapigenin_qt	HSP90AB1
Qinghao	MOL007423	6,8-di-c-glucosylapigenin_qt	CDK2
Qinghao	MOL007423	6,8-di-c-glucosylapigenin_qt	DPEP1
Qinghao	MOL007423	6,8-di-c-glucosylapigenin_qt	CCNA2
Qinghao	MOL007424	artemisinin	RELA
Qinghao	MOL007424	artemisinin	VEGFA
Qinghao	MOL007424	artemisinin	CDK4
Qinghao	MOL007424	artemisinin	TDP1
Qinghao	MOL007424	artemisinin	HIF1A
Qinghao	MOL007424	artemisinin	CYP3A4
Qinghao	MOL007424	artemisinin	SOD2
Qinghao	MOL007424	artemisinin	ABCB1
Qinghao	MOL007424	artemisinin	NR1I2
Qinghao	MOL007424	artemisinin	GSTP1
Qinghao	MOL007424	artemisinin	CYP2B6
Qinghao	MOL007424	artemisinin	NR1I3
Qinghao	MOL007424	artemisinin	VEGFC
Qinghao	MOL007424	artemisinin	GSTA1
Qinghao	MOL007424	artemisinin	PRDX4
Qinghao	MOL007426	deoxyartemisinin	GABRA1
Qinghao	MOL000098	quercetin	PTGS1
Qinghao	MOL000098	quercetin	AR
Qinghao	MOL000098	quercetin	PPARG
Qinghao	MOL000098	quercetin	PTGS2
Qinghao	MOL000098	quercetin	HSP90AB1
Qinghao	MOL000098	quercetin	NCOA2
Qinghao	MOL000098	quercetin	DPP4
Qinghao	MOL000098	quercetin	AKR1B1
Qinghao	MOL000098	quercetin	PRSS1
Qinghao	MOL000098	quercetin	KCNH2
Qinghao	MOL000098	quercetin	SCN5A
Qinghao	MOL000098	quercetin	ADRB2
Qinghao	MOL000098	quercetin	MMP3
Qinghao	MOL000098	quercetin	F7
Qinghao	MOL000098	quercetin	RXRA
Qinghao	MOL000098	quercetin	ACHE
Qinghao	MOL000098	quercetin	GABRA1
Qinghao	MOL000098	quercetin	MAOB
Qinghao	MOL000098	quercetin	RELA
Qinghao	MOL000098	quercetin	EGFR
Qinghao	MOL000098	quercetin	AKT1
Qinghao	MOL000098	quercetin	VEGFA
Qinghao	MOL000098	quercetin	CCND1
Qinghao	MOL000098	quercetin	BCL2
Qinghao	MOL000098	quercetin	BCL2L1
Qinghao	MOL000098	quercetin	FOS
Qinghao	MOL000098	quercetin	CDKN1A
Qinghao	MOL000098	quercetin	EIF6
Qinghao	MOL000098	quercetin	BAX
Qinghao	MOL000098	quercetin	CASP9
Qinghao	MOL000098	quercetin	PLAU
Qinghao	MOL000098	quercetin	MMP2
Qinghao	MOL000098	quercetin	MMP9
Qinghao	MOL000098	quercetin	MAPK1
Qinghao	MOL000098	quercetin	IL10RA
Qinghao	MOL000098	quercetin	EGF
Qinghao	MOL000098	quercetin	RB1
Qinghao	MOL000098	quercetin	TNFAIP6
Qinghao	MOL000098	quercetin	JUN
Qinghao	MOL000098	quercetin	IL6R
Qinghao	MOL000098	quercetin	AHSA1
Qinghao	MOL000098	quercetin	CASP3
Qinghao	MOL000098	quercetin	TP53
Qinghao	MOL000098	quercetin	ELK1
Qinghao	MOL000098	quercetin	NFKBIA
Qinghao	MOL000098	quercetin	POR
Qinghao	MOL000098	quercetin	ODC1
Qinghao	MOL000098	quercetin	CASP8
Qinghao	MOL000098	quercetin	TOP1
Qinghao	MOL000098	quercetin	RAF1
Qinghao	MOL000098	quercetin	SOD1
Qinghao	MOL000098	quercetin	PRKCA
Qinghao	MOL000098	quercetin	MMP1
Qinghao	MOL000098	quercetin	HIF1A
Qinghao	MOL000098	quercetin	STAT1
Qinghao	MOL000098	quercetin	RUNX1T1
Qinghao	MOL000098	quercetin	CDK1
Qinghao	MOL000098	quercetin	HSPA5
Qinghao	MOL000098	quercetin	ERBB2
Qinghao	MOL000098	quercetin	PPARG
Qinghao	MOL000098	quercetin	ACACA
Qinghao	MOL000098	quercetin	HMOX1
Qinghao	MOL000098	quercetin	CYP3A4
Qinghao	MOL000098	quercetin	CYP1A2
Qinghao	MOL000098	quercetin	CAV1
Qinghao	MOL000098	quercetin	MYC
Qinghao	MOL000098	quercetin	F3
Qinghao	MOL000098	quercetin	GJA1
Qinghao	MOL000098	quercetin	CYP1A1
Qinghao	MOL000098	quercetin	ICAM1
Qinghao	MOL000098	quercetin	IL1B
Qinghao	MOL000098	quercetin	CCL2
Qinghao	MOL000098	quercetin	SELE
Qinghao	MOL000098	quercetin	VCAM1
Qinghao	MOL000098	quercetin	PTGER3
Qinghao	MOL000098	quercetin	CXCL8
Qinghao	MOL000098	quercetin	PRKCB
Qinghao	MOL000098	quercetin	BIRC5
Qinghao	MOL000098	quercetin	DUOX2
Qinghao	MOL000098	quercetin	NOS3
Qinghao	MOL000098	quercetin	HSPB1
Qinghao	MOL000098	quercetin	SULT1E1
Qinghao	MOL000098	quercetin	IL2RA
Qinghao	MOL000098	quercetin	NR1I2
Qinghao	MOL000098	quercetin	CYP1B1
Qinghao	MOL000098	quercetin	CCNB1
Qinghao	MOL000098	quercetin	PLAT
Qinghao	MOL000098	quercetin	THBD
Qinghao	MOL000098	quercetin	SERPINE1
Qinghao	MOL000098	quercetin	COL1A1
Qinghao	MOL000098	quercetin	IFNG
Qinghao	MOL000098	quercetin	ALOX5
Qinghao	MOL000098	quercetin	IL1A
Qinghao	MOL000098	quercetin	MPO
Qinghao	MOL000098	quercetin	TOP2A
Qinghao	MOL000098	quercetin	NCF1
Qinghao	MOL000098	quercetin	ABCG2
Qinghao	MOL000098	quercetin	HAS2
Qinghao	MOL000098	quercetin	GSTP1
Qinghao	MOL000098	quercetin	NFE2L2
Qinghao	MOL000098	quercetin	NQO1
Qinghao	MOL000098	quercetin	PARP1
Qinghao	MOL000098	quercetin	AHR
Qinghao	MOL000098	quercetin	PSMD3
Qinghao	MOL000098	quercetin	SLC2A4
Qinghao	MOL000098	quercetin	COL3A1
Qinghao	MOL000098	quercetin	CXCL11
Qinghao	MOL000098	quercetin	CXCL2
Qinghao	MOL000098	quercetin	DCAF5
Qinghao	MOL000098	quercetin	NR1I3
Qinghao	MOL000098	quercetin	CHEK2
Qinghao	MOL000098	quercetin	INSRR
Qinghao	MOL000098	quercetin	CLDN4
Qinghao	MOL000098	quercetin	PPARA
Qinghao	MOL000098	quercetin	PPARD
Qinghao	MOL000098	quercetin	HSF1
Qinghao	MOL000098	quercetin	CXCL10
Qinghao	MOL000098	quercetin	CHUK
Qinghao	MOL000098	quercetin	SPP1
Qinghao	MOL000098	quercetin	RUNX2
Qinghao	MOL000098	quercetin	RASSF1
Qinghao	MOL000098	quercetin	E2F1
Qinghao	MOL000098	quercetin	E2F2
Qinghao	MOL000098	quercetin	ACP3
Qinghao	MOL000098	quercetin	CTSD
Qinghao	MOL000098	quercetin	IGFBP3
Qinghao	MOL000098	quercetin	IGF2
Qinghao	MOL000098	quercetin	CD40LG
Qinghao	MOL000098	quercetin	IRF1
Qinghao	MOL000098	quercetin	ERBB3
Qinghao	MOL000098	quercetin	PON1
Qinghao	MOL000098	quercetin	DIO1
Qinghao	MOL000098	quercetin	PCOLCE
Qinghao	MOL000098	quercetin	NPEPPS
Qinghao	MOL000098	quercetin	HK2
Qinghao	MOL000098	quercetin	RASA1
Qinghao	MOL000098	quercetin	GSTM1
Qinghao	MOL000098	quercetin	GSTM2
