# Supplementary material for: Through network pharmacology and molecular docking to explore the underlying mechanism of Artemisia annua L. treating in abdominal aortic aneurysm
Source: Front Physiol. 2022 Oct 20;13:1034014. doi: 10.3389/fphys.2022.1034014 (PMC9634740; doi:10.3389/fphys.2022.1034014)
Supplement: Supplementary file 3 [file DataSheet1.ZIP › Raw Data/TCMSP_Artemisia annua L._ingredients.txt]

MOL002235	EUPATIN	360.34	1.99	3	8	50.80	0.53	-0.26	0.41	0.22	13.94
MOL000354	isorhamnetin	316.28	1.76	4	7	49.60	0.31	-0.54	0.31	0.32	14.34
MOL000359	sitosterol	414.79	8.08	1	1	36.91	1.32	0.87	0.75	0.22	5.37
MOL004083	Tamarixetin	316.28	1.76	4	7	32.86	0.11	-0.44	0.31	0.00	14.59
MOL004112	Patuletin	332.28	1.49	5	8	53.11	0.01	-0.71	0.34	0.00	14.31
MOL000422	kaempferol	286.25	1.77	4	6	41.88	0.26	-0.55	0.24	0.00	14.74
MOL000449	Stigmasterol	412.77	7.64	1	1	43.83	1.44	1.00	0.76	0.22	5.57
MOL004609	Areapillin	360.34	2.29	3	8	48.96	0.60	-0.29	0.41	0.16	16.52
MOL005229	Artemetin	388.40	2.31	1	8	49.55	0.81	-0.09	0.48	0.15	15.01
MOL000006	luteolin	286.25	2.07	4	6	36.16	0.19	-0.84	0.25	0.39	15.94
MOL007274	Skrofulein	314.31	2.57	2	6	30.35	0.72	-0.34	0.30	0.26	15.80
MOL007389	artemisitene	280.35	3.15	0	5	54.36	0.54	0.59	0.31	0.33	-0.75
MOL007400	vicenin-2_qt	270.25	2.82	3	5	45.84	0.25	-0.17	0.21	0.03	16.75
MOL007401	Cirsiliol	330.31	2.30	3	7	43.46	0.55	-0.51	0.34	0.25	15.04
MOL007404	vitexin_qt	270.25	1.17	3	5	52.18	0.29	-0.40	0.21	0.03	3.40
MOL007412	DMQT	346.31	1.55	4	8	42.60	0.31	-0.69	0.37	0.25	15.16
MOL007415	[(2S)-2-[[(2S)-2-(benzoylamino)-3-phenylpropanoyl]amino]-3-phenylpropyl] acetate	444.57	4.02	2	6	58.02	0.32	-0.26	0.52	0.41	6.03
MOL007423	6,8-di-c-glucosylapigenin_qt	270.25	1.17	3	5	59.85	0.38	-0.49	0.21	0.04	3.39
MOL007424	artemisinin	282.37	3.14	0	5	49.88	0.50	0.49	0.31	0.30	-0.59
MOL007425	dihydroartemisinin	284.39	2.76	1	5	50.75	0.40	0.27	0.30	0.23	-0.40
MOL007426	deoxyartemisinin	266.37	2.15	0	4	54.47	0.66	0.69	0.26	0.29	4.66
MOL000098	quercetin	302.25	1.50	5	7	46.43	0.05	-0.77	0.28	0.38	14.40
