# Supplementary material for: Through network pharmacology and molecular docking to explore the underlying mechanism of Artemisia annua L. treating in abdominal aortic aneurysm
Source: Front Physiol. 2022 Oct 20;13:1034014. doi: 10.3389/fphys.2022.1034014 (PMC9634740; doi:10.3389/fphys.2022.1034014)
Supplement: Supplementary file 3 [file DataSheet1.ZIP › Raw Data/TCMSP_Artemisia annua L._targets.txt]

MOL000100	isoquercetin_qt	Nitric oxide synthase, inducible	DrugBank
MOL000100	isoquercetin_qt	Prostaglandin G/H synthase 1	DrugBank
MOL000100	isoquercetin_qt	Thrombin	DrugBank
MOL000100	isoquercetin_qt	Estrogen receptor	DrugBank
MOL000100	isoquercetin_qt	Androgen receptor	DrugBank
MOL000100	isoquercetin_qt	Peroxisome proliferator activated receptor gamma	DrugBank
MOL000100	isoquercetin_qt	Prostaglandin G/H synthase 2	DrugBank
MOL000100	isoquercetin_qt	Carbonic anhydrase II	DrugBank
MOL000100	isoquercetin_qt	Estrogen receptor beta	DrugBank
MOL000100	isoquercetin_qt	Dipeptidyl peptidase IV	DrugBank
MOL000100	isoquercetin_qt	Mitogen-activated protein kinase 14	DrugBank
MOL000100	isoquercetin_qt	Glycogen synthase kinase-3 beta	DrugBank
MOL000100	isoquercetin_qt	Heat shock protein HSP 90	DrugBank
MOL000100	isoquercetin_qt	Cell division protein kinase 2	DrugBank
MOL000100	isoquercetin_qt	Phosphatidylinositol-4,5-bisphosphate 3-kinase catalytic subunit, gamma isoform	DrugBank
MOL000100	isoquercetin_qt	Beta-lactamase	DrugBank
MOL000100	isoquercetin_qt	Proto-oncogene serine/threonine-protein kinase Pim-1	DrugBank
MOL000100	isoquercetin_qt	Cyclin-A2	DrugBank
MOL001015	ZINC00388662	Muscarinic acetylcholine receptor M3	DrugBank
MOL001015	ZINC00388662	Muscarinic acetylcholine receptor M1	DrugBank
MOL001015	ZINC00388662	Gamma-aminobutyric-acid receptor alpha-2 subunit	DrugBank
MOL001015	ZINC00388662	Gamma-aminobutyric-acid receptor alpha-3 subunit	DrugBank
MOL001015	ZINC00388662	Muscarinic acetylcholine receptor M2	DrugBank
MOL001015	ZINC00388662	Alpha-1B adrenergic receptor	DrugBank
MOL001015	ZINC00388662	Gamma-aminobutyric acid receptor subunit alpha-1	DrugBank
MOL001015	ZINC00388662	Glutamate receptor 2	DrugBank
MOL001015	ZINC00388662	Gamma-aminobutyric-acid receptor subunit alpha-6	DrugBank
MOL001015	ZINC00388662	Prostaglandin G/H synthase 2	DrugBank
MOL001015	ZINC00388662	mRNA of Protein-tyrosine phosphatase, non-receptor type 1	DrugBank
MOL001015	ZINC00388662	DNA topoisomerase II	DrugBank
MOL000107	quercertin,3-o-beta-d-glucopyranoside	Coagulation factor Xa	DrugBank
MOL000107	quercertin,3-o-beta-d-glucopyranoside	DNA topoisomerase II	DrugBank
MOL000109	quercetin,3-o-glucoside	DNA topoisomerase II	DrugBank
MOL000109	quercetin,3-o-glucoside	Trypsin-1	DrugBank
MOL000109	quercetin,3-o-glucoside	Coagulation factor Xa	DrugBank
MOL001103	[(3R)-3,7-dimethylocta-1,6-dien-3-yl] acetate	Gamma-aminobutyric-acid receptor alpha-2 subunit	DrugBank
MOL001103	[(3R)-3,7-dimethylocta-1,6-dien-3-yl] acetate	Acetylcholinesterase	DrugBank
MOL001103	[(3R)-3,7-dimethylocta-1,6-dien-3-yl] acetate	Gamma-aminobutyric-acid receptor alpha-3 subunit	DrugBank
MOL001103	[(3R)-3,7-dimethylocta-1,6-dien-3-yl] acetate	Gamma-aminobutyric acid receptor subunit alpha-1	DrugBank
MOL001103	[(3R)-3,7-dimethylocta-1,6-dien-3-yl] acetate	Trypsin-1	DrugBank
MOL001103	[(3R)-3,7-dimethylocta-1,6-dien-3-yl] acetate	Gamma-aminobutyric-acid receptor subunit alpha-6	DrugBank
MOL001103	[(3R)-3,7-dimethylocta-1,6-dien-3-yl] acetate	Gamma-aminobutyric-acid receptor alpha-5 subunit	DrugBank
MOL001103	[(3R)-3,7-dimethylocta-1,6-dien-3-yl] acetate	Ig gamma-1 chain C region	DrugBank
MOL000112	quercetin-3-o-galactopyranoside	Nitric oxide synthase, inducible	DrugBank
MOL000112	quercetin-3-o-galactopyranoside	Prostaglandin G/H synthase 1	DrugBank
MOL000112	quercetin-3-o-galactopyranoside	Thrombin	DrugBank
MOL000112	quercetin-3-o-galactopyranoside	Prostaglandin G/H synthase 2	DrugBank
MOL000112	quercetin-3-o-galactopyranoside	mRNA of Protein-tyrosine phosphatase, non-receptor type 1	DrugBank
MOL000112	quercetin-3-o-galactopyranoside	Dipeptidyl peptidase IV	DrugBank
MOL000112	quercetin-3-o-galactopyranoside	Heat shock protein HSP 90	DrugBank
MOL000112	quercetin-3-o-galactopyranoside	Phosphatidylinositol-4,5-bisphosphate 3-kinase catalytic subunit, gamma isoform	DrugBank
MOL000112	quercetin-3-o-galactopyranoside	Coagulation factor Xa	DrugBank
MOL000112	quercetin-3-o-galactopyranoside	DNA topoisomerase II	DrugBank
MOL000112	quercetin-3-o-galactopyranoside	Trypsin-1	DrugBank
MOL000112	quercetin-3-o-galactopyranoside	Nitric-oxide synthase, endothelial	DrugBank
MOL000112	quercetin-3-o-galactopyranoside	Acetylcholinesterase	DrugBank
MOL000112	quercetin-3-o-galactopyranoside	Rhodopsin	DrugBank
MOL000112	quercetin-3-o-galactopyranoside	Ferrichrome-iron receptor	DrugBank
MOL000112	quercetin-3-o-galactopyranoside	Nuclear receptor coactivator 2	DrugBank
MOL000118	(L)-alpha-Terpineol	Muscarinic acetylcholine receptor M3	DrugBank
MOL000118	(L)-alpha-Terpineol	Muscarinic acetylcholine receptor M1	DrugBank
MOL000118	(L)-alpha-Terpineol	Gamma-aminobutyric-acid receptor alpha-2 subunit	DrugBank
MOL000118	(L)-alpha-Terpineol	Gamma-aminobutyric-acid receptor alpha-5 subunit	DrugBank
MOL000118	(L)-alpha-Terpineol	Sodium-dependent noradrenaline transporter	DrugBank
MOL000118	(L)-alpha-Terpineol	Gamma-aminobutyric-acid receptor alpha-3 subunit	DrugBank
MOL000118	(L)-alpha-Terpineol	Muscarinic acetylcholine receptor M2	DrugBank
MOL000118	(L)-alpha-Terpineol	Alpha-1B adrenergic receptor	DrugBank
MOL000118	(L)-alpha-Terpineol	Sodium-dependent dopamine transporter	DrugBank
MOL000118	(L)-alpha-Terpineol	Gamma-aminobutyric acid receptor subunit alpha-1	DrugBank
MOL000118	(L)-alpha-Terpineol	Gamma-aminobutyric-acid receptor subunit alpha-6	DrugBank
MOL000118	(L)-alpha-Terpineol	Prostaglandin G/H synthase 1	DrugBank
MOL000118	(L)-alpha-Terpineol	Sodium channel protein type 5 subunit alpha	DrugBank
MOL000118	(L)-alpha-Terpineol	Coagulation factor Xa	DrugBank
MOL000118	(L)-alpha-Terpineol	Prostaglandin G/H synthase 2	DrugBank
MOL000118	(L)-alpha-Terpineol	DNA topoisomerase II	DrugBank
MOL000118	(L)-alpha-Terpineol	Heat shock protein HSP 90	DrugBank
MOL000118	(L)-alpha-Terpineol	Nuclear receptor coactivator 2	DrugBank
MOL000118	(L)-alpha-Terpineol	Calcium-activated potassium channel subunit alpha 1	DrugBank
MOL000118	(L)-alpha-Terpineol	Cytochrome P450-cam	DrugBank
MOL000118	(L)-alpha-Terpineol	Alpha-1A adrenergic receptor	DrugBank
MOL000118	(L)-alpha-Terpineol	Ig gamma-1 chain C region	DrugBank
MOL000122	1,8-cineole	Nitric-oxide synthase, endothelial	DrugBank
MOL000122	1,8-cineole	Gamma-aminobutyric-acid receptor alpha-2 subunit	DrugBank
MOL000122	1,8-cineole	Gamma-aminobutyric acid receptor subunit alpha-1	DrugBank
MOL000122	1,8-cineole	Cytochrome P450-cam	DrugBank
MOL000122	1,8-cineole	Prostaglandin G/H synthase 2	DrugBank
MOL000122	1,8-cineole	Gamma-aminobutyric-acid receptor alpha-5 subunit	DrugBank
MOL000122	1,8-cineole	Alcohol dehydrogenase 1B	DrugBank
MOL000122	1,8-cineole	Alcohol dehydrogenase 1C	DrugBank
MOL000122	1,8-cineole	Neuronal acetylcholine receptor subunit alpha-2	DrugBank
MOL000122	1,8-cineole	Gamma-aminobutyric-acid receptor alpha-3 subunit	DrugBank
MOL000122	1,8-cineole	Proline dehydrogenase, mitochondrial	N/A	validated
MOL000125	(-)-alpha-Pinene	Gamma-aminobutyric-acid receptor alpha-2 subunit	DrugBank
MOL000125	(-)-alpha-Pinene	Gamma-aminobutyric acid receptor subunit alpha-1	DrugBank
MOL000125	(-)-alpha-Pinene	Cytochrome P450-cam	DrugBank
MOL000126	(-)-nopinene	Gamma-aminobutyric-acid receptor alpha-2 subunit	DrugBank
MOL000126	(-)-nopinene	Gamma-aminobutyric acid receptor subunit alpha-1	DrugBank
MOL000126	(-)-nopinene	Cytochrome P450-cam	DrugBank
MOL000126	(-)-nopinene	Prostaglandin G/H synthase 1	DrugBank
MOL000126	(-)-nopinene	Muscarinic acetylcholine receptor M3	DrugBank
MOL000126	(-)-nopinene	Muscarinic acetylcholine receptor M1	DrugBank
MOL000126	(-)-nopinene	Prostaglandin G/H synthase 2	DrugBank
MOL000126	(-)-nopinene	Retinoic acid receptor RXR-alpha	DrugBank
MOL000126	(-)-nopinene	Sodium-dependent noradrenaline transporter	DrugBank
MOL000126	(-)-nopinene	Gamma-aminobutyric-acid receptor alpha-3 subunit	DrugBank
MOL000126	(-)-nopinene	Muscarinic acetylcholine receptor M2	DrugBank
MOL000126	(-)-nopinene	Alpha-1B adrenergic receptor	DrugBank
MOL000126	(-)-nopinene	Nuclear receptor coactivator 2	DrugBank
MOL000126	(-)-nopinene	Gamma-aminobutyric-acid receptor subunit alpha-6	DrugBank
MOL000126	(-)-nopinene	Alpha-2C adrenergic receptor	DrugBank
MOL000126	(-)-nopinene	Alpha-1A adrenergic receptor	DrugBank
MOL000126	(-)-nopinene	Sodium-dependent dopamine transporter	DrugBank
MOL000126	(-)-nopinene	Amine oxidase [flavin-containing] A	DrugBank
MOL000126	(-)-nopinene	Lysozyme	DrugBank
MOL000126	(-)-nopinene	Gamma-aminobutyric-acid receptor alpha-5 subunit	DrugBank
MOL000126	(-)-nopinene	Neuronal acetylcholine receptor subunit alpha-2	DrugBank
MOL001600	copaene	Prostaglandin G/H synthase 2	DrugBank
MOL001600	copaene	Gamma-aminobutyric acid receptor subunit alpha-1	DrugBank
MOL001600	copaene	Muscarinic acetylcholine receptor M3	DrugBank
MOL001600	copaene	Muscarinic acetylcholine receptor M1	DrugBank
MOL001600	copaene	Gamma-aminobutyric-acid receptor alpha-2 subunit	DrugBank
MOL001600	copaene	Retinoic acid receptor RXR-alpha	DrugBank
MOL001600	copaene	Muscarinic acetylcholine receptor M2	DrugBank
MOL001600	copaene	Alpha-1B adrenergic receptor	DrugBank
MOL001600	copaene	Cytochrome P450-cam	DrugBank
MOL001600	copaene	Gamma-aminobutyric-acid receptor subunit alpha-6	DrugBank
MOL000018	(+/-)-Isoborneol	Cytochrome P450-cam	DrugBank
MOL000018	(+/-)-Isoborneol	Gamma-aminobutyric-acid receptor alpha-2 subunit	DrugBank
MOL000018	(+/-)-Isoborneol	Muscarinic acetylcholine receptor M2	DrugBank
MOL000018	(+/-)-Isoborneol	Gamma-aminobutyric acid receptor subunit alpha-1	DrugBank
MOL000018	(+/-)-Isoborneol	Muscarinic acetylcholine receptor M3	DrugBank
MOL000018	(+/-)-Isoborneol	Muscarinic acetylcholine receptor M1	DrugBank
MOL000018	(+/-)-Isoborneol	Prostaglandin G/H synthase 2	DrugBank
MOL000018	(+/-)-Isoborneol	Gamma-aminobutyric-acid receptor alpha-5 subunit	DrugBank
MOL000018	(+/-)-Isoborneol	Sodium-dependent noradrenaline transporter	DrugBank
MOL000018	(+/-)-Isoborneol	Alpha-1A adrenergic receptor	DrugBank
MOL000018	(+/-)-Isoborneol	Gamma-aminobutyric-acid receptor alpha-3 subunit	DrugBank
MOL000018	(+/-)-Isoborneol	Gamma-aminobutyric-acid receptor subunit alpha-6	DrugBank
MOL000018	(+/-)-Isoborneol	Progesterone receptor	DrugBank
MOL001801	salicylic acid	Prostaglandin G/H synthase 1	DrugBank
MOL001801	salicylic acid	Prostaglandin G/H synthase 2	DrugBank
MOL001801	salicylic acid	Amine oxidase [flavin-containing] B	DrugBank
MOL001801	salicylic acid	Alcohol dehydrogenase 1B	DrugBank
MOL001801	salicylic acid	Alcohol dehydrogenase 1C	DrugBank
MOL001801	salicylic acid	Lysozyme	DrugBank
MOL001801	salicylic acid	Nicotinate-nucleotide--dimethylbenzimidazole phosphoribosyltransferase	DrugBank
MOL001801	salicylic acid	Trypsin-3	DrugBank
MOL001801	salicylic acid	Arachidonate 5-lipoxygenase	DrugBank	validated
MOL001801	salicylic acid	Alcohol dehydrogenase 1A	DrugBank
MOL001801	salicylic acid	Chymotrypsinogen B	DrugBank
MOL001801	salicylic acid	Transcription factor p65	N/A	validated
MOL001801	salicylic acid	Fatty acid synthase	DrugBank	validated
MOL001801	salicylic acid	Superoxide dismutase [Cu-Zn]	DrugBank	validated
MOL001801	salicylic acid	Catalase	DrugBank	validated
MOL001801	salicylic acid	Endothelin-1	N/A	validated
MOL001801	salicylic acid	Interleukin-4	N/A	validated
MOL001801	salicylic acid	Neutrophil cytosol factor 1	N/A	validated
MOL001801	salicylic acid	Glutathione S-transferase P	DrugBank	validated
MOL001801	salicylic acid	Serum paraoxonase/arylesterase 1	DrugBank	validated
MOL001801	salicylic acid	Pyruvate kinase isozymes R/L	DrugBank	validated
MOL001801	salicylic acid	Apolipoprotein A-I	N/A	validated
MOL001801	salicylic acid	Plasminogen	DrugBank	validated
MOL001801	salicylic acid	Nuclear factor NF-kappa-B p105 subunit	DrugBank	validated
MOL001801	salicylic acid	Interferon beta	DrugBank	validated
MOL001801	salicylic acid	Ferritin, mitochondrial	N/A	validated
MOL001801	salicylic acid	6-phosphofructokinase, muscle type	N/A	validated
MOL001801	salicylic acid	Aldo-keto reductase family 1 member C1	DrugBank	validated
MOL001801	salicylic acid	Thyroid peroxidase	DrugBank	validated
MOL001801	salicylic acid	Beta-glucuronidase	DrugBank	validated
MOL001801	salicylic acid	Hairy/enhancer-of-split related with YRPW motif protein 1	N/A	validated
MOL001801	salicylic acid	Prolow-density lipoprotein receptor-related protein 1	N/A	validated
MOL001801	salicylic acid	Prostacyclin synthase	DrugBank	validated
MOL001801	salicylic acid	Tyrosine aminotransferase	DrugBank	validated
MOL001801	salicylic acid	Golgi-associated plant pathogenesis-related protein 1	DrugBank	validated
MOL001801	salicylic acid	Membrane primary amine oxidase	N/A	validated
MOL001801	salicylic acid	Telomeric repeat-binding factor 1	N/A	validated
MOL001875	isochlorogenic,acid	mRNA of Protein-tyrosine phosphatase, non-receptor type 1	DrugBank
MOL000019	D-Camphene	Gamma-aminobutyric-acid receptor alpha-2 subunit	DrugBank
MOL000019	D-Camphene	Gamma-aminobutyric acid receptor subunit alpha-1	DrugBank
MOL000019	D-Camphene	Cytochrome P450-cam	DrugBank
MOL000019	D-Camphene	Potassium voltage-gated channel subfamily H member 2	DrugBank
MOL000019	D-Camphene	Sodium channel protein type 5 subunit alpha	DrugBank
MOL000019	D-Camphene	Coagulation factor Xa	DrugBank
MOL000019	D-Camphene	Prostaglandin G/H synthase 2	DrugBank
MOL000019	D-Camphene	DNA topoisomerase II	DrugBank
MOL000019	D-Camphene	Nuclear receptor coactivator 2	DrugBank
MOL000019	D-Camphene	Calcium-activated potassium channel subunit alpha 1	DrugBank
MOL000019	D-Camphene	Calmodulin	DrugBank
MOL000193	(Z)-caryophyllene	Prostaglandin G/H synthase 1	DrugBank
MOL000193	(Z)-caryophyllene	Muscarinic acetylcholine receptor M3	DrugBank
MOL000193	(Z)-caryophyllene	Muscarinic acetylcholine receptor M1	DrugBank
MOL000193	(Z)-caryophyllene	Prostaglandin G/H synthase 2	DrugBank
MOL000193	(Z)-caryophyllene	Gamma-aminobutyric-acid receptor alpha-2 subunit	DrugBank
MOL000193	(Z)-caryophyllene	Sodium-dependent noradrenaline transporter	DrugBank
MOL000193	(Z)-caryophyllene	Alpha-1A adrenergic receptor	DrugBank
MOL000193	(Z)-caryophyllene	Muscarinic acetylcholine receptor M2	DrugBank
MOL000193	(Z)-caryophyllene	Alpha-1B adrenergic receptor	DrugBank
MOL000193	(Z)-caryophyllene	Gamma-aminobutyric acid receptor subunit alpha-1	DrugBank
MOL000193	(Z)-caryophyllene	Nuclear receptor coactivator 2	DrugBank
MOL000193	(Z)-caryophyllene	Gamma-aminobutyric-acid receptor subunit alpha-6	DrugBank
MOL000193	(Z)-caryophyllene	Beta-2 adrenergic receptor	DrugBank
MOL000193	(Z)-caryophyllene	Neuronal acetylcholine receptor subunit alpha-2	DrugBank
MOL000193	(Z)-caryophyllene	Sodium-dependent dopamine transporter	DrugBank
MOL000196	L-Bornyl acetate	Muscarinic acetylcholine receptor M3	DrugBank
MOL000196	L-Bornyl acetate	Muscarinic acetylcholine receptor M1	DrugBank
MOL000196	L-Bornyl acetate	Gamma-aminobutyric-acid receptor alpha-2 subunit	DrugBank
MOL000196	L-Bornyl acetate	Gamma-aminobutyric-acid receptor alpha-5 subunit	DrugBank
MOL000196	L-Bornyl acetate	Gamma-aminobutyric-acid receptor alpha-3 subunit	DrugBank
MOL000196	L-Bornyl acetate	Muscarinic acetylcholine receptor M2	DrugBank
MOL000196	L-Bornyl acetate	Alpha-1B adrenergic receptor	DrugBank
MOL000196	L-Bornyl acetate	Gamma-aminobutyric acid receptor subunit alpha-1	DrugBank
MOL000196	L-Bornyl acetate	Glutamate receptor 2	DrugBank
MOL000196	L-Bornyl acetate	Gamma-aminobutyric-acid receptor subunit alpha-6	DrugBank
MOL000196	L-Bornyl acetate	Prostaglandin G/H synthase 2	DrugBank
MOL000196	L-Bornyl acetate	DNA topoisomerase II	DrugBank
MOL000196	L-Bornyl acetate	Gamma-aminobutyric-acid receptor subunit alpha-4	DrugBank
MOL000196	L-Bornyl acetate	Neuronal acetylcholine receptor subunit alpha-2	DrugBank
MOL000196	L-Bornyl acetate	Cytochrome P450-cam	DrugBank
MOL000196	L-Bornyl acetate	Dopamine D1 receptor	DrugBank
MOL000196	L-Bornyl acetate	Alpha-2A adrenergic receptor	DrugBank
MOL000196	L-Bornyl acetate	Sodium-dependent noradrenaline transporter	DrugBank
MOL000197	Myrcene	Alcohol dehydrogenase 1C	DrugBank
MOL000197	Myrcene	Gamma-aminobutyric acid receptor subunit alpha-1	DrugBank
MOL000198	(R)-linalool	Muscarinic acetylcholine receptor M1	DrugBank
MOL000198	(R)-linalool	Gamma-aminobutyric-acid receptor alpha-2 subunit	DrugBank
MOL000198	(R)-linalool	Muscarinic acetylcholine receptor M2	DrugBank
MOL000198	(R)-linalool	Gamma-aminobutyric-acid receptor alpha-3 subunit	DrugBank
MOL000198	(R)-linalool	Gamma-aminobutyric-acid receptor subunit alpha-6	DrugBank
MOL000198	(R)-linalool	Prostaglandin G/H synthase 1	DrugBank
MOL000198	(R)-linalool	Potassium voltage-gated channel subfamily H member 2	DrugBank
MOL000198	(R)-linalool	Sodium channel protein type 5 subunit alpha	DrugBank
MOL000198	(R)-linalool	Coagulation factor Xa	DrugBank
MOL000198	(R)-linalool	Prostaglandin G/H synthase 2	DrugBank
MOL000198	(R)-linalool	Vascular endothelial growth factor receptor 2	DrugBank
MOL000198	(R)-linalool	DNA topoisomerase II	DrugBank
MOL000198	(R)-linalool	Heat shock protein HSP 90	DrugBank
MOL000198	(R)-linalool	Nuclear receptor coactivator 2	DrugBank
MOL000198	(R)-linalool	Calcium-activated potassium channel subunit alpha 1	DrugBank
MOL000198	(R)-linalool	Muscarinic acetylcholine receptor M3	DrugBank
MOL000198	(R)-linalool	Gamma-aminobutyric-acid receptor alpha-5 subunit	DrugBank
MOL000198	(R)-linalool	Gamma-aminobutyric acid receptor subunit alpha-1	DrugBank
MOL000198	(R)-linalool	Sodium-dependent noradrenaline transporter	DrugBank
MOL000198	(R)-linalool	Progesterone receptor	DrugBank
MOL001999	scoparone	Prostaglandin G/H synthase 1	DrugBank
MOL001999	scoparone	Thrombin	DrugBank
MOL001999	scoparone	Muscarinic acetylcholine receptor M1	DrugBank
MOL001999	scoparone	Prostaglandin G/H synthase 2	DrugBank
MOL001999	scoparone	Beta-2 adrenergic receptor	DrugBank
MOL001999	scoparone	Sodium-dependent serotonin transporter	DrugBank
MOL001999	scoparone	Gamma-aminobutyric acid receptor subunit alpha-1	DrugBank
MOL001999	scoparone	Leukotriene A-4 hydrolase	DrugBank
MOL001999	scoparone	Amine oxidase [flavin-containing] B	DrugBank
MOL001999	scoparone	mRNA of PKA Catalytic Subunit C-alpha	DrugBank
MOL001999	scoparone	Glutamate receptor 2	DrugBank
MOL001999	scoparone	cAMP-dependent protein kinase inhibitor alpha	DrugBank
MOL001999	scoparone	Transcription factor p65	N/A	validated
MOL001999	scoparone	NF-kappa-B inhibitor alpha	N/A	validated
MOL001999	scoparone	C-C motif chemokine 2	DrugBank	validated
MOL001999	scoparone	Interleukin-8	N/A	validated
MOL001999	scoparone	Tyrosinase	N/A	validated
MOL001999	scoparone	5,6-dihydroxyindole-2-carboxylic acid oxidase	N/A	validated
MOL001999	scoparone	L-dopachrome tautomerase	N/A	validated
MOL002002	cis-Carveol	Gamma-aminobutyric-acid receptor alpha-2 subunit	DrugBank
MOL002002	cis-Carveol	Sodium-dependent noradrenaline transporter	DrugBank
MOL002002	cis-Carveol	Muscarinic acetylcholine receptor M2	DrugBank
MOL002002	cis-Carveol	Gamma-aminobutyric acid receptor subunit alpha-1	DrugBank
MOL002002	cis-Carveol	Muscarinic acetylcholine receptor M1	DrugBank
MOL002002	cis-Carveol	Gamma-aminobutyric-acid receptor alpha-3 subunit	DrugBank
MOL002023	ZINC00968101	Cytochrome P450-cam	DrugBank
MOL000204	-cis-.beta.-Elemene diastereomer	Prostaglandin G/H synthase 1	DrugBank
MOL000204	-cis-.beta.-Elemene diastereomer	Muscarinic acetylcholine receptor M3	DrugBank
MOL000204	-cis-.beta.-Elemene diastereomer	Muscarinic acetylcholine receptor M1	DrugBank
MOL000204	-cis-.beta.-Elemene diastereomer	Prostaglandin G/H synthase 2	DrugBank
MOL000204	-cis-.beta.-Elemene diastereomer	Gamma-aminobutyric-acid receptor alpha-2 subunit	DrugBank
MOL000204	-cis-.beta.-Elemene diastereomer	Retinoic acid receptor RXR-alpha	DrugBank
MOL000204	-cis-.beta.-Elemene diastereomer	Sodium-dependent noradrenaline transporter	DrugBank
MOL000204	-cis-.beta.-Elemene diastereomer	Alpha-1A adrenergic receptor	DrugBank
MOL000204	-cis-.beta.-Elemene diastereomer	Gamma-aminobutyric-acid receptor alpha-3 subunit	DrugBank
MOL000204	-cis-.beta.-Elemene diastereomer	Muscarinic acetylcholine receptor M2	DrugBank
MOL000204	-cis-.beta.-Elemene diastereomer	Gamma-aminobutyric acid receptor subunit alpha-1	DrugBank
MOL000204	-cis-.beta.-Elemene diastereomer	Neuronal acetylcholine receptor protein, alpha-7 chain	DrugBank
MOL000204	-cis-.beta.-Elemene diastereomer	Nuclear receptor coactivator 2	DrugBank
MOL000204	-cis-.beta.-Elemene diastereomer	Gamma-aminobutyric-acid receptor subunit alpha-6	DrugBank
MOL002235	EUPATIN	Nitric oxide synthase, inducible	DrugBank
MOL002235	EUPATIN	Androgen receptor	DrugBank
MOL002235	EUPATIN	Coagulation factor Xa	DrugBank
MOL002235	EUPATIN	Prostaglandin G/H synthase 2	DrugBank
MOL002235	EUPATIN	Coagulation factor VII	DrugBank
MOL002235	EUPATIN	DNA topoisomerase II	DrugBank
MOL002235	EUPATIN	Estrogen receptor beta	DrugBank
MOL002235	EUPATIN	Dipeptidyl peptidase IV	DrugBank
MOL002235	EUPATIN	Heat shock protein HSP 90	DrugBank
MOL002235	EUPATIN	Trypsin-1	DrugBank
MOL002235	EUPATIN	Nuclear receptor coactivator 2	DrugBank
MOL002235	EUPATIN	Calmodulin	DrugBank
MOL002235	EUPATIN	Thrombin	DrugBank
MOL002235	EUPATIN	Sodium channel protein type 5 subunit alpha	DrugBank
MOL002235	EUPATIN	Vascular endothelial growth factor receptor 2	DrugBank
MOL002235	EUPATIN	Peroxisome proliferator activated receptor delta	DrugBank
MOL000234	L-Limonen	Prostaglandin G/H synthase 2	DrugBank
MOL000234	L-Limonen	Gamma-aminobutyric acid receptor subunit alpha-1	DrugBank
MOL000234	L-Limonen	Alcohol dehydrogenase 1C	DrugBank
MOL000234	L-Limonen	Cytochrome P450-cam	DrugBank
MOL000234	L-Limonen	Alcohol dehydrogenase 1B	DrugBank
MOL000234	L-Limonen	DNA topoisomerase II	DrugBank
MOL000251	Rhamnocitrin	Nitric oxide synthase, inducible	DrugBank
MOL000251	Rhamnocitrin	Prostaglandin G/H synthase 1	DrugBank
MOL000251	Rhamnocitrin	Estrogen receptor	DrugBank
MOL000251	Rhamnocitrin	Androgen receptor	DrugBank
MOL000251	Rhamnocitrin	Peroxisome proliferator activated receptor gamma	DrugBank
MOL000251	Rhamnocitrin	Prostaglandin G/H synthase 2	DrugBank
MOL000251	Rhamnocitrin	Estrogen receptor beta	DrugBank
MOL000251	Rhamnocitrin	Dipeptidyl peptidase IV	DrugBank
MOL000251	Rhamnocitrin	Mitogen-activated protein kinase 14	DrugBank
MOL000251	Rhamnocitrin	Glycogen synthase kinase-3 beta	DrugBank
MOL000251	Rhamnocitrin	Heat shock protein HSP 90	DrugBank
MOL000251	Rhamnocitrin	Cell division protein kinase 2	DrugBank
MOL000251	Rhamnocitrin	Phosphatidylinositol-4,5-bisphosphate 3-kinase catalytic subunit, gamma isoform	DrugBank
MOL000251	Rhamnocitrin	Serine/threonine-protein kinase Chk1	DrugBank
MOL000251	Rhamnocitrin	mRNA of PKA Catalytic Subunit C-alpha	DrugBank
MOL000251	Rhamnocitrin	Trypsin-1	DrugBank
MOL000251	Rhamnocitrin	Calmodulin	DrugBank
MOL000251	Rhamnocitrin	Nuclear receptor coactivator 2	DrugBank
MOL000251	Rhamnocitrin	Aldose reductase	DrugBank
MOL002566	3-O-Methylquercetin	Nitric oxide synthase, inducible	DrugBank
MOL002566	3-O-Methylquercetin	Prostaglandin G/H synthase 1	DrugBank
MOL002566	3-O-Methylquercetin	Androgen receptor	DrugBank
MOL002566	3-O-Methylquercetin	Prostaglandin G/H synthase 2	DrugBank
MOL002566	3-O-Methylquercetin	Heat shock protein HSP 90	DrugBank
MOL002566	3-O-Methylquercetin	Phosphatidylinositol-4,5-bisphosphate 3-kinase catalytic subunit, gamma isoform	DrugBank
MOL002566	3-O-Methylquercetin	Dipeptidyl peptidase IV	DrugBank
MOL002566	3-O-Methylquercetin	Retinoic acid receptor RXR-alpha	DrugBank
MOL000270	CHEBI:7	Cytochrome P450-cam	DrugBank
MOL000270	CHEBI:7	Muscarinic acetylcholine receptor M3	DrugBank
MOL000270	CHEBI:7	Muscarinic acetylcholine receptor M1	DrugBank
MOL000270	CHEBI:7	Muscarinic acetylcholine receptor M4	DrugBank
MOL000270	CHEBI:7	CGMP-inhibited 3',5'-cyclic phosphodiesterase A	DrugBank
MOL000270	CHEBI:7	5-hydroxytryptamine 2A receptor	DrugBank
MOL000270	CHEBI:7	Muscarinic acetylcholine receptor M2	DrugBank
MOL000270	CHEBI:7	Alpha-1B adrenergic receptor	DrugBank
MOL000270	CHEBI:7	Beta-2 adrenergic receptor	DrugBank
MOL000270	CHEBI:7	Sodium-dependent serotonin transporter	DrugBank
MOL000270	CHEBI:7	Gamma-aminobutyric acid receptor subunit alpha-1	DrugBank
MOL000270	CHEBI:7	Coagulation factor Xa	DrugBank
MOL000270	CHEBI:7	Prostaglandin G/H synthase 2	DrugBank
MOL000270	CHEBI:7	DNA topoisomerase II	DrugBank
MOL000270	CHEBI:7	Nuclear receptor coactivator 2	DrugBank
MOL000270	CHEBI:7	Calmodulin	DrugBank
MOL002841	l-alpha-Fenchone	Gamma-aminobutyric-acid receptor alpha-2 subunit	DrugBank
MOL002841	l-alpha-Fenchone	Gamma-aminobutyric-acid receptor alpha-3 subunit	DrugBank
MOL002841	l-alpha-Fenchone	Gamma-aminobutyric acid receptor subunit alpha-1	DrugBank
MOL002841	l-alpha-Fenchone	Cytochrome P450-cam	DrugBank
MOL002841	l-alpha-Fenchone	Gamma-aminobutyric-acid receptor subunit alpha-6	DrugBank
MOL000354	isorhamnetin	Nitric oxide synthase, inducible	DrugBank	validated
MOL000354	isorhamnetin	Prostaglandin G/H synthase 1	DrugBank
MOL000354	isorhamnetin	Estrogen receptor	DrugBank
MOL000354	isorhamnetin	Androgen receptor	DrugBank
MOL000354	isorhamnetin	Peroxisome proliferator activated receptor gamma	DrugBank
MOL000354	isorhamnetin	Prostaglandin G/H synthase 2	DrugBank
MOL000354	isorhamnetin	mRNA of Protein-tyrosine phosphatase, non-receptor type 1	DrugBank
MOL000354	isorhamnetin	Estrogen receptor beta	DrugBank
MOL000354	isorhamnetin	Dipeptidyl peptidase IV	DrugBank
MOL000354	isorhamnetin	Mitogen-activated protein kinase 14	DrugBank
MOL000354	isorhamnetin	Glycogen synthase kinase-3 beta	DrugBank
MOL000354	isorhamnetin	Heat shock protein HSP 90	DrugBank
MOL000354	isorhamnetin	Cell division protein kinase 2	DrugBank
MOL000354	isorhamnetin	Phosphatidylinositol-4,5-bisphosphate 3-kinase catalytic subunit, gamma isoform	DrugBank
MOL000354	isorhamnetin	mRNA of PKA Catalytic Subunit C-alpha	DrugBank
MOL000354	isorhamnetin	Trypsin-1	DrugBank
MOL000354	isorhamnetin	Proto-oncogene serine/threonine-protein kinase Pim-1	DrugBank
MOL000354	isorhamnetin	Cyclin-A2	DrugBank
MOL000354	isorhamnetin	Nuclear receptor coactivator 2	DrugBank
MOL000354	isorhamnetin	Calmodulin	DrugBank
MOL000354	isorhamnetin	Glycogen phosphorylase, muscle form	DrugBank
MOL000354	isorhamnetin	Peroxisome proliferator activated receptor delta	DrugBank
MOL000354	isorhamnetin	Serine/threonine-protein kinase Chk1	DrugBank
MOL000354	isorhamnetin	Aldose reductase	DrugBank
MOL000354	isorhamnetin	Nuclear receptor coactivator 1	DrugBank
MOL000354	isorhamnetin	Coagulation factor VII	DrugBank
MOL000354	isorhamnetin	Thrombin	DrugBank
MOL000354	isorhamnetin	Nitric-oxide synthase, endothelial	DrugBank
MOL000354	isorhamnetin	Acetylcholinesterase	DrugBank
MOL000354	isorhamnetin	Gamma-aminobutyric acid receptor subunit alpha-1	DrugBank
MOL000354	isorhamnetin	Amine oxidase [flavin-containing] B	DrugBank
MOL000354	isorhamnetin	Glutamate receptor 2	DrugBank
MOL000354	isorhamnetin	Cytochrome P450-cam	DrugBank
MOL000354	isorhamnetin	Transcription factor p65	N/A	validated
MOL000354	isorhamnetin	Xanthine dehydrogenase/oxidase	DrugBank	validated
MOL000354	isorhamnetin	Neutrophil cytosol factor 1	N/A	validated
MOL000354	isorhamnetin	Oxidized low-density lipoprotein receptor 1	N/A	validated
MOL000359	sitosterol	Progesterone receptor	DrugBank
MOL000359	sitosterol	Nuclear receptor coactivator 2	DrugBank
MOL000359	sitosterol	Mineralocorticoid receptor	DrugBank
MOL003837	esculetin	Apoptosis regulator Bcl-2	DrugBank	validated
MOL003837	esculetin	Cyclin-dependent kinase inhibitor 1	N/A	validated
MOL003837	esculetin	Retinoblastoma-associated protein	DrugBank	validated
MOL003837	esculetin	Cell division protein kinase 4	DrugBank	validated
MOL003837	esculetin	Caspase-3	N/A	validated
MOL003837	esculetin	Interstitial collagenase	DrugBank	validated
MOL003837	esculetin	Stromelysin-1	DrugBank	validated
MOL003837	esculetin	Probable E3 ubiquitin-protein ligase HERC5	N/A	validated
MOL003837	esculetin	Transcription factor E2F1	N/A	validated
MOL003951	Benzyl isovalerate	Muscarinic acetylcholine receptor M1	DrugBank
MOL003951	Benzyl isovalerate	Beta-1 adrenergic receptor	DrugBank
MOL003951	Benzyl isovalerate	Prostaglandin G/H synthase 2	DrugBank
MOL003951	Benzyl isovalerate	Alpha-2A adrenergic receptor	DrugBank
MOL003951	Benzyl isovalerate	Alpha-2C adrenergic receptor	DrugBank
MOL003951	Benzyl isovalerate	Sodium-dependent noradrenaline transporter	DrugBank
MOL003951	Benzyl isovalerate	Muscarinic acetylcholine receptor M2	DrugBank
MOL003951	Benzyl isovalerate	Alpha-1B adrenergic receptor	DrugBank
MOL003951	Benzyl isovalerate	Sodium-dependent dopamine transporter	DrugBank
MOL003951	Benzyl isovalerate	Beta-2 adrenergic receptor	DrugBank
MOL003951	Benzyl isovalerate	Amine oxidase [flavin-containing] B	DrugBank
MOL003951	Benzyl isovalerate	Amine oxidase [flavin-containing] A	DrugBank
MOL003951	Benzyl isovalerate	cAMP-dependent protein kinase inhibitor alpha	DrugBank
MOL000040	Scopoletol	Prostaglandin G/H synthase 1	DrugBank
MOL000040	Scopoletol	Thrombin	DrugBank
MOL000040	Scopoletol	NRH dehydrogenase [quinone] 2	DrugBank
MOL000040	Scopoletol	Prostaglandin G/H synthase 2	DrugBank
MOL000040	Scopoletol	Carbonic anhydrase I	DrugBank
MOL000040	Scopoletol	Beta-2 adrenergic receptor	DrugBank
MOL000040	Scopoletol	Leukotriene A-4 hydrolase	DrugBank
MOL000040	Scopoletol	Amine oxidase [flavin-containing] B	DrugBank
MOL000040	Scopoletol	Glutamate receptor 2	DrugBank
MOL000040	Scopoletol	mRNA of PKA Catalytic Subunit C-alpha	DrugBank
MOL000040	Scopoletol	Sodium-dependent noradrenaline transporter	DrugBank
MOL000040	Scopoletol	Queuine tRNA-ribosyltransferase	DrugBank
MOL004083	Tamarixetin	Nitric oxide synthase, inducible	DrugBank
MOL004083	Tamarixetin	Prostaglandin G/H synthase 1	DrugBank
MOL004083	Tamarixetin	Androgen receptor	DrugBank
MOL004083	Tamarixetin	Prostaglandin G/H synthase 2	DrugBank
MOL004083	Tamarixetin	Coagulation factor VII	DrugBank
MOL004083	Tamarixetin	Dipeptidyl peptidase IV	DrugBank
MOL004083	Tamarixetin	Mitogen-activated protein kinase 14	DrugBank
MOL004083	Tamarixetin	Glycogen synthase kinase-3 beta	DrugBank
MOL004083	Tamarixetin	Heat shock protein HSP 90	DrugBank
MOL004083	Tamarixetin	Cell division protein kinase 2	DrugBank
MOL004083	Tamarixetin	Serine/threonine-protein kinase Chk1	DrugBank
MOL004083	Tamarixetin	Trypsin-1	DrugBank
MOL004083	Tamarixetin	Nuclear receptor coactivator 2	DrugBank
MOL004083	Tamarixetin	Calmodulin	DrugBank
MOL004083	Tamarixetin	Phosphatidylinositol-4,5-bisphosphate 3-kinase catalytic subunit, gamma isoform	DrugBank
MOL004112	Patuletin	Nitric oxide synthase, inducible	DrugBank
MOL004112	Patuletin	Prostaglandin G/H synthase 1	DrugBank
MOL004112	Patuletin	Androgen receptor	DrugBank
MOL004112	Patuletin	Prostaglandin G/H synthase 2	DrugBank
MOL004112	Patuletin	Coagulation factor VII	DrugBank
MOL004112	Patuletin	DNA topoisomerase II	DrugBank
MOL004112	Patuletin	Dipeptidyl peptidase IV	DrugBank
MOL004112	Patuletin	Heat shock protein HSP 90	DrugBank
MOL004112	Patuletin	Cell division protein kinase 2	DrugBank
MOL004112	Patuletin	Trypsin-1	DrugBank
MOL004112	Patuletin	Nuclear receptor coactivator 2	DrugBank
MOL000422	kaempferol	Nitric oxide synthase, inducible	DrugBank	validated
MOL000422	kaempferol	Prostaglandin G/H synthase 1	DrugBank
MOL000422	kaempferol	Androgen receptor	DrugBank
MOL000422	kaempferol	Peroxisome proliferator activated receptor gamma	DrugBank
MOL000422	kaempferol	Prostaglandin G/H synthase 2	DrugBank	validated
MOL000422	kaempferol	Heat shock protein HSP 90	DrugBank
MOL000422	kaempferol	Phosphatidylinositol-4,5-bisphosphate 3-kinase catalytic subunit, gamma isoform	DrugBank
MOL000422	kaempferol	mRNA of PKA Catalytic Subunit C-alpha	DrugBank
MOL000422	kaempferol	Nuclear receptor coactivator 2	DrugBank
MOL000422	kaempferol	Dipeptidyl peptidase IV	DrugBank
MOL000422	kaempferol	Trypsin-1	DrugBank
MOL000422	kaempferol	Progesterone receptor	DrugBank
MOL000422	kaempferol	Thrombin	DrugBank
MOL000422	kaempferol	Muscarinic acetylcholine receptor M1	DrugBank
MOL000422	kaempferol	Nitric-oxide synthase, endothelial	DrugBank
MOL000422	kaempferol	Gamma-aminobutyric-acid receptor alpha-2 subunit	DrugBank
MOL000422	kaempferol	Acetylcholinesterase	DrugBank
MOL000422	kaempferol	Sodium-dependent noradrenaline transporter	DrugBank
MOL000422	kaempferol	Muscarinic acetylcholine receptor M2	DrugBank
MOL000422	kaempferol	Alpha-1B adrenergic receptor	DrugBank
MOL000422	kaempferol	Gamma-aminobutyric acid receptor subunit alpha-1	DrugBank
MOL000422	kaempferol	DNA topoisomerase II	DrugBank
MOL000422	kaempferol	Coagulation factor VII	DrugBank
MOL000422	kaempferol	Calmodulin	DrugBank
MOL000422	kaempferol	Transcription factor p65	N/A	validated
MOL000422	kaempferol	Inhibitor of nuclear factor kappa-B kinase subunit beta	N/A	validated
MOL000422	kaempferol	RAC-alpha serine/threonine-protein kinase	N/A	validated
MOL000422	kaempferol	Apoptosis regulator Bcl-2	DrugBank	validated
MOL000422	kaempferol	Apoptosis regulator BAX	N/A	validated
MOL000422	kaempferol	Tumor necrosis factor	DrugBank	validated
MOL000422	kaempferol	Transcription factor AP-1	DrugBank	validated
MOL000422	kaempferol	Activator of 90 kDa heat shock protein ATPase homolog 1	N/A	validated
MOL000422	kaempferol	Caspase-3	N/A	validated
MOL000422	kaempferol	Mitogen-activated protein kinase 8	DrugBank	validated
MOL000422	kaempferol	Xanthine dehydrogenase/oxidase	DrugBank	validated
MOL000422	kaempferol	Interstitial collagenase	DrugBank	validated
MOL000422	kaempferol	Signal transducer and activator of transcription 1-alpha/beta	N/A	validated
MOL000422	kaempferol	Cell division control protein 2 homolog	DrugBank	validated
MOL000422	kaempferol	Peroxisome proliferator-activated receptor gamma	N/A	validated
MOL000422	kaempferol	Heme oxygenase 1	DrugBank	validated
MOL000422	kaempferol	Cytochrome P450 3A4	DrugBank	validated
MOL000422	kaempferol	Cytochrome P450 1A2	DrugBank	validated
MOL000422	kaempferol	Cytochrome P450 1A1	N/A	validated
MOL000422	kaempferol	Intercellular adhesion molecule 1	N/A	validated
MOL000422	kaempferol	E-selectin	DrugBank	validated
MOL000422	kaempferol	Vascular cell adhesion protein 1	DrugBank	validated
MOL000422	kaempferol	Nuclear receptor subfamily 1 group I member 2	N/A	validated
MOL000422	kaempferol	Cytochrome P450 1B1	N/A	validated
MOL000422	kaempferol	Arachidonate 5-lipoxygenase	DrugBank	validated
MOL000422	kaempferol	Hyaluronan synthase 2	N/A	validated
MOL000422	kaempferol	Glutathione S-transferase P	DrugBank	validated
MOL000422	kaempferol	Aryl hydrocarbon receptor	DrugBank	validated
MOL000422	kaempferol	26S proteasome non-ATPase regulatory subunit 3	N/A	validated
MOL000422	kaempferol	Solute carrier family 2, facilitated glucose transporter member 4	N/A	validated
MOL000422	kaempferol	Nuclear receptor subfamily 1 group I member 3	N/A	validated
MOL000422	kaempferol	Insulin receptor	DrugBank	validated
MOL000422	kaempferol	Type I iodothyronine deiodinase	N/A	validated
MOL000422	kaempferol	Serine/threonine-protein phosphatase 2B catalytic subunit alpha isoform	DrugBank	validated
MOL000422	kaempferol	Peroxidase C1A	N/A	validated
MOL000422	kaempferol	Glutathione S-transferase Mu 1	DrugBank	validated
MOL000422	kaempferol	Glutathione S-transferase Mu 2	DrugBank	validated
MOL000422	kaempferol	Aldo-keto reductase family 1 member C3	DrugBank	validated
MOL000422	kaempferol	Antileukoproteinase	N/A	validated
MOL000431	coumarin	Thrombin	DrugBank
MOL000431	coumarin	Prostaglandin G/H synthase 2	DrugBank
MOL000431	coumarin	Acetylcholinesterase	DrugBank
MOL000431	coumarin	Amine oxidase [flavin-containing] B	DrugBank
MOL000431	coumarin	Amine oxidase [flavin-containing] A	DrugBank
MOL000431	coumarin	Apoptosis regulator BAX	N/A	validated
MOL000431	coumarin	Xanthine dehydrogenase/oxidase	DrugBank	validated
MOL000431	coumarin	Cytochrome P450 3A4	DrugBank	validated
MOL000431	coumarin	Gamma-glutamyltransferase 5	N/A	validated
MOL000431	coumarin	Arachidonate 5-lipoxygenase	DrugBank	validated
MOL000431	coumarin	Glutamate--cysteine ligase catalytic subunit	DrugBank	validated
MOL000431	coumarin	Glutathione S-transferase P	DrugBank	validated
MOL000431	coumarin	Glutathione S-transferase A2	DrugBank	validated
MOL000431	coumarin	Aldo-keto reductase family 1 member C1	DrugBank	validated
MOL000431	coumarin	Antizyme inhibitor 1	N/A	validated
MOL000431	coumarin	Cytochrome P450 2A6	DrugBank	validated
MOL000449	Stigmasterol	Progesterone receptor	DrugBank
MOL000449	Stigmasterol	Mineralocorticoid receptor	DrugBank
MOL000449	Stigmasterol	Nuclear receptor coactivator 2	DrugBank
MOL000449	Stigmasterol	Alcohol dehydrogenase 1C	DrugBank
MOL000449	Stigmasterol	Ig gamma-1 chain C region	DrugBank
MOL000449	Stigmasterol	Retinoic acid receptor RXR-alpha	DrugBank
MOL000449	Stigmasterol	Nuclear receptor coactivator 1	DrugBank
MOL000449	Stigmasterol	Prostaglandin G/H synthase 1	DrugBank
MOL000449	Stigmasterol	Prostaglandin G/H synthase 2	DrugBank
MOL000449	Stigmasterol	Alpha-2A adrenergic receptor	DrugBank
MOL000449	Stigmasterol	Sodium-dependent noradrenaline transporter	DrugBank
MOL000449	Stigmasterol	Sodium-dependent dopamine transporter	DrugBank
MOL000449	Stigmasterol	Beta-2 adrenergic receptor	DrugBank
MOL000449	Stigmasterol	Aldose reductase	DrugBank
MOL000449	Stigmasterol	Urokinase-type plasminogen activator	DrugBank
MOL000449	Stigmasterol	Leukotriene A-4 hydrolase	DrugBank
MOL000449	Stigmasterol	Amine oxidase [flavin-containing] B	DrugBank
MOL000449	Stigmasterol	Amine oxidase [flavin-containing] A	DrugBank
MOL000449	Stigmasterol	mRNA of PKA Catalytic Subunit C-alpha	DrugBank
MOL000449	Stigmasterol	Chymotrypsinogen B	DrugBank
MOL000449	Stigmasterol	Muscarinic acetylcholine receptor M3	DrugBank
MOL000449	Stigmasterol	Muscarinic acetylcholine receptor M1	DrugBank
MOL000449	Stigmasterol	Beta-1 adrenergic receptor	DrugBank
MOL000449	Stigmasterol	Sodium channel protein type 5 subunit alpha	DrugBank
MOL000449	Stigmasterol	5-hydroxytryptamine 2A receptor	DrugBank
MOL000449	Stigmasterol	Alpha-1A adrenergic receptor	DrugBank
MOL000449	Stigmasterol	Gamma-aminobutyric-acid receptor alpha-3 subunit	DrugBank
MOL000449	Stigmasterol	Muscarinic acetylcholine receptor M2	DrugBank
MOL000449	Stigmasterol	Alpha-1B adrenergic receptor	DrugBank
MOL000449	Stigmasterol	Gamma-aminobutyric acid receptor subunit alpha-1	DrugBank
MOL000449	Stigmasterol	Neuronal acetylcholine receptor protein, alpha-7 chain	DrugBank
MOL004609	Areapillin	Nitric oxide synthase, inducible	DrugBank
MOL004609	Areapillin	Thrombin	DrugBank
MOL004609	Areapillin	Androgen receptor	DrugBank
MOL004609	Areapillin	Sodium channel protein type 5 subunit alpha	DrugBank
MOL004609	Areapillin	Coagulation factor Xa	DrugBank
MOL004609	Areapillin	Prostaglandin G/H synthase 2	DrugBank
MOL004609	Areapillin	Coagulation factor VII	DrugBank
MOL004609	Areapillin	mRNA of Protein-tyrosine phosphatase, non-receptor type 1	DrugBank
MOL004609	Areapillin	DNA topoisomerase II	DrugBank
MOL004609	Areapillin	Estrogen receptor beta	DrugBank
MOL004609	Areapillin	Dipeptidyl peptidase IV	DrugBank
MOL004609	Areapillin	Heat shock protein HSP 90	DrugBank
MOL004609	Areapillin	Ig gamma-1 chain C region	DrugBank
MOL004609	Areapillin	Trypsin-1	DrugBank
MOL004609	Areapillin	Nuclear receptor coactivator 2	DrugBank
MOL004609	Areapillin	Nuclear receptor coactivator 1	DrugBank
MOL004609	Areapillin	Calmodulin	DrugBank
MOL000463	16844-71-6	Progesterone receptor	DrugBank
MOL004723	beta-Terpinene	Prostaglandin G/H synthase 1	DrugBank
MOL004723	beta-Terpinene	Muscarinic acetylcholine receptor M3	DrugBank
MOL004723	beta-Terpinene	Muscarinic acetylcholine receptor M1	DrugBank
MOL004723	beta-Terpinene	Prostaglandin G/H synthase 2	DrugBank
MOL004723	beta-Terpinene	Gamma-aminobutyric-acid receptor alpha-2 subunit	DrugBank
MOL004723	beta-Terpinene	Muscarinic acetylcholine receptor M2	DrugBank
MOL004723	beta-Terpinene	Alpha-1B adrenergic receptor	DrugBank
MOL004723	beta-Terpinene	Neuronal acetylcholine receptor subunit alpha-2	DrugBank
MOL004723	beta-Terpinene	Gamma-aminobutyric acid receptor subunit alpha-1	DrugBank
MOL004723	beta-Terpinene	Nuclear receptor coactivator 2	DrugBank
MOL004723	beta-Terpinene	Gamma-aminobutyric-acid receptor subunit alpha-6	DrugBank
MOL004723	beta-Terpinene	Cytochrome P450-cam	DrugBank
MOL004723	beta-Terpinene	Alcohol dehydrogenase 1C	DrugBank
MOL000473	(-)-trans-Carveol	Muscarinic acetylcholine receptor M1	DrugBank
MOL000473	(-)-trans-Carveol	Gamma-aminobutyric-acid receptor alpha-2 subunit	DrugBank
MOL000473	(-)-trans-Carveol	Sodium-dependent noradrenaline transporter	DrugBank
MOL000473	(-)-trans-Carveol	Muscarinic acetylcholine receptor M2	DrugBank
MOL000473	(-)-trans-Carveol	Gamma-aminobutyric acid receptor subunit alpha-1	DrugBank
MOL000473	(-)-trans-Carveol	Renin, renal	DrugBank
MOL004788	1-alpha-Terpinyl acetate	Thrombin	DrugBank
MOL004788	1-alpha-Terpinyl acetate	Prostaglandin G/H synthase 2	DrugBank
MOL004788	1-alpha-Terpinyl acetate	Carbonic anhydrase II	DrugBank
MOL004788	1-alpha-Terpinyl acetate	Gamma-aminobutyric-acid receptor alpha-2 subunit	DrugBank
MOL004788	1-alpha-Terpinyl acetate	Acetylcholinesterase	DrugBank
MOL004788	1-alpha-Terpinyl acetate	Gamma-aminobutyric-acid receptor alpha-5 subunit	DrugBank
MOL004788	1-alpha-Terpinyl acetate	Sodium-dependent noradrenaline transporter	DrugBank
MOL004788	1-alpha-Terpinyl acetate	Gamma-aminobutyric-acid receptor alpha-3 subunit	DrugBank
MOL004788	1-alpha-Terpinyl acetate	Muscarinic acetylcholine receptor M2	DrugBank
MOL004788	1-alpha-Terpinyl acetate	Gamma-aminobutyric acid receptor subunit alpha-1	DrugBank
MOL004788	1-alpha-Terpinyl acetate	Dipeptidyl peptidase IV	DrugBank
MOL004788	1-alpha-Terpinyl acetate	Neuronal acetylcholine receptor protein, alpha-7 chain	DrugBank
MOL004788	1-alpha-Terpinyl acetate	Trypsin-1	DrugBank
MOL004788	1-alpha-Terpinyl acetate	Glutamate receptor 2	DrugBank
MOL004788	1-alpha-Terpinyl acetate	Gamma-aminobutyric-acid receptor subunit alpha-6	DrugBank
MOL004788	1-alpha-Terpinyl acetate	Ig gamma-1 chain C region	DrugBank
MOL000479	Farnesene	Muscarinic acetylcholine receptor M3	DrugBank
MOL000479	Farnesene	Muscarinic acetylcholine receptor M1	DrugBank
MOL000479	Farnesene	Muscarinic acetylcholine receptor M2	DrugBank
MOL000479	Farnesene	Gamma-aminobutyric acid receptor subunit alpha-1	DrugBank
MOL000479	Farnesene	Prostaglandin G/H synthase 2	DrugBank
MOL000479	Farnesene	Amine oxidase [flavin-containing] B	DrugBank
MOL005229	Artemetin	Nitric oxide synthase, inducible	DrugBank
MOL005229	Artemetin	Thrombin	DrugBank
MOL005229	Artemetin	Potassium voltage-gated channel subfamily H member 2	DrugBank
MOL005229	Artemetin	Estrogen receptor	DrugBank
MOL005229	Artemetin	Androgen receptor	DrugBank
MOL005229	Artemetin	Sodium channel protein type 5 subunit alpha	DrugBank
MOL005229	Artemetin	Peroxisome proliferator activated receptor gamma	DrugBank
MOL005229	Artemetin	Coagulation factor Xa	DrugBank
MOL005229	Artemetin	Prostaglandin G/H synthase 2	DrugBank
MOL005229	Artemetin	Coagulation factor VII	DrugBank
MOL005229	Artemetin	mRNA of Protein-tyrosine phosphatase, non-receptor type 1	DrugBank
MOL005229	Artemetin	DNA topoisomerase II	DrugBank
MOL005229	Artemetin	Estrogen receptor beta	DrugBank
MOL005229	Artemetin	Dipeptidyl peptidase IV	DrugBank
MOL005229	Artemetin	Mitogen-activated protein kinase 14	DrugBank
MOL005229	Artemetin	Glycogen synthase kinase-3 beta	DrugBank
MOL005229	Artemetin	Heat shock protein HSP 90	DrugBank
MOL005229	Artemetin	Cell division protein kinase 2	DrugBank
MOL005229	Artemetin	Serine/threonine-protein kinase Chk1	DrugBank
MOL005229	Artemetin	Trypsin-1	DrugBank
MOL005229	Artemetin	Nuclear receptor coactivator 2	DrugBank
MOL005229	Artemetin	Calcium-activated potassium channel subunit alpha 1	DrugBank
MOL005229	Artemetin	Calmodulin	DrugBank
MOL005723	Phytodolor	Nitric oxide synthase, inducible	DrugBank
MOL005723	Phytodolor	Prostaglandin G/H synthase 1	DrugBank
MOL005723	Phytodolor	Thrombin	DrugBank
MOL005723	Phytodolor	Estrogen receptor	DrugBank
MOL005723	Phytodolor	Prostaglandin G/H synthase 2	DrugBank
MOL005723	Phytodolor	Nitric-oxide synthase, endothelial	DrugBank
MOL005723	Phytodolor	Retinoic acid receptor RXR-alpha	DrugBank
MOL005723	Phytodolor	CGMP-inhibited 3',5'-cyclic phosphodiesterase A	DrugBank
MOL005723	Phytodolor	Carbonic anhydrase IV	DrugBank
MOL005723	Phytodolor	Gamma-aminobutyric acid receptor subunit alpha-1	DrugBank
MOL005723	Phytodolor	Amine oxidase [flavin-containing] B	DrugBank
MOL005723	Phytodolor	mRNA of PKA Catalytic Subunit C-alpha	DrugBank
MOL005723	Phytodolor	Glutamate receptor 2	DrugBank
MOL005723	Phytodolor	Dipeptidyl peptidase IV	DrugBank
MOL005723	Phytodolor	NRH dehydrogenase [quinone] 2	DrugBank
MOL005726	Artemisia ketone	Gamma-aminobutyric-acid receptor alpha-2 subunit	DrugBank
MOL005726	Artemisia ketone	Gamma-aminobutyric-acid receptor alpha-5 subunit	DrugBank
MOL005726	Artemisia ketone	Gamma-aminobutyric-acid receptor alpha-3 subunit	DrugBank
MOL005726	Artemisia ketone	Muscarinic acetylcholine receptor M2	DrugBank
MOL005726	Artemisia ketone	Gamma-aminobutyric acid receptor subunit alpha-1	DrugBank
MOL005726	Artemisia ketone	Gamma-aminobutyric-acid receptor subunit alpha-6	DrugBank
MOL005889	Rhamnetin	Nitric oxide synthase, inducible	DrugBank
MOL005889	Rhamnetin	Prostaglandin G/H synthase 1	DrugBank
MOL005889	Rhamnetin	Androgen receptor	DrugBank
MOL005889	Rhamnetin	Prostaglandin G/H synthase 2	DrugBank
MOL005889	Rhamnetin	Estrogen receptor beta	DrugBank
MOL005889	Rhamnetin	Dipeptidyl peptidase IV	DrugBank
MOL005889	Rhamnetin	Glycogen synthase kinase-3 beta	DrugBank
MOL005889	Rhamnetin	Heat shock protein HSP 90	DrugBank
MOL005889	Rhamnetin	Cell division protein kinase 2	DrugBank
MOL005889	Rhamnetin	Phosphatidylinositol-4,5-bisphosphate 3-kinase catalytic subunit, gamma isoform	DrugBank
MOL005889	Rhamnetin	Trypsin-1	DrugBank
MOL005889	Rhamnetin	Nuclear receptor coactivator 2	DrugBank
MOL005889	Rhamnetin	Calmodulin	DrugBank
MOL005889	Rhamnetin	Thrombin	DrugBank
MOL005889	Rhamnetin	Potassium voltage-gated channel subfamily H member 2	DrugBank
MOL005889	Rhamnetin	Sodium channel protein type 5 subunit alpha	DrugBank
MOL005889	Rhamnetin	Coagulation factor Xa	DrugBank
MOL005889	Rhamnetin	Nitric-oxide synthase, endothelial	DrugBank
MOL005889	Rhamnetin	Acetylcholinesterase	DrugBank
MOL005889	Rhamnetin	DNA topoisomerase II	DrugBank
MOL005889	Rhamnetin	Serine/threonine-protein kinase Chk1	DrugBank
MOL005889	Rhamnetin	Calcium-activated potassium channel subunit alpha 1	DrugBank
MOL005889	Rhamnetin	Coagulation factor VII	DrugBank
MOL005889	Rhamnetin	mRNA of PKA Catalytic Subunit C-alpha	DrugBank
MOL000006	luteolin	Prostaglandin G/H synthase 1	DrugBank
MOL000006	luteolin	Androgen receptor	DrugBank	validated
MOL000006	luteolin	Prostaglandin G/H synthase 2	DrugBank	validated
MOL000006	luteolin	Heat shock protein HSP 90	DrugBank
MOL000006	luteolin	Trypsin-1	DrugBank
MOL000006	luteolin	Nuclear receptor coactivator 2	DrugBank
MOL000006	luteolin	mRNA of PKA Catalytic Subunit C-alpha	DrugBank
MOL000006	luteolin	Dipeptidyl peptidase IV	DrugBank
MOL000006	luteolin	Phosphatidylinositol-4,5-bisphosphate 3-kinase catalytic subunit, gamma isoform	DrugBank
MOL000006	luteolin	Transcription factor p65	N/A	validated
MOL000006	luteolin	Epidermal growth factor receptor	DrugBank	validated
MOL000006	luteolin	RAC-alpha serine/threonine-protein kinase	N/A	validated
MOL000006	luteolin	Vascular endothelial growth factor A	DrugBank	validated
MOL000006	luteolin	G1/S-specific cyclin-D1	N/A	validated
MOL000006	luteolin	Bcl-2-like protein 1	N/A	validated
MOL000006	luteolin	Cyclin-dependent kinase inhibitor 1	N/A	validated
MOL000006	luteolin	Caspase-9	N/A	validated
MOL000006	luteolin	72 kDa type IV collagenase	DrugBank	validated
MOL000006	luteolin	Matrix metalloproteinase-9	N/A	validated
MOL000006	luteolin	Mitogen-activated protein kinase 1	DrugBank	validated
MOL000006	luteolin	Interleukin-10	N/A	validated
MOL000006	luteolin	Retinoblastoma-associated protein	DrugBank	validated
MOL000006	luteolin	Cell division protein kinase 4	DrugBank	validated
MOL000006	luteolin	Tumor necrosis factor	DrugBank	validated
MOL000006	luteolin	Transcription factor AP-1	DrugBank	validated
MOL000006	luteolin	Interleukin-6	DrugBank	validated
MOL000006	luteolin	Caspase-3	N/A	validated
MOL000006	luteolin	Cellular tumor antigen p53	DrugBank	validated
MOL000006	luteolin	NF-kappa-B inhibitor alpha	N/A	validated
MOL000006	luteolin	Xanthine dehydrogenase/oxidase	DrugBank	validate
MOL000006	luteolin	DNA topoisomerase 1	DrugBank	validated
MOL000006	luteolin	E3 ubiquitin-protein ligase Mdm2	N/A	validated
MOL000006	luteolin	Amyloid beta A4 protein	DrugBank	validated
MOL000006	luteolin	Interstitial collagenase	DrugBank	validated
MOL000006	luteolin	Proliferating cell nuclear antigen	N/A	validated
MOL000006	luteolin	Receptor tyrosine-protein kinase erbB-2	N/A	validated
MOL000006	luteolin	Peroxisome proliferator-activated receptor gamma	N/A	validated
MOL000006	luteolin	Heme oxygenase 1	DrugBank	validated
MOL000006	luteolin	Caspase-7	DrugBank	validated
MOL000006	luteolin	Intercellular adhesion molecule 1	N/A	validated
MOL000006	luteolin	Induced myeloid leukemia cell differentiation protein Mcl-1	N/A	validated
MOL000006	luteolin	Baculoviral IAP repeat-containing protein 5	N/A	validated
MOL000006	luteolin	Interleukin-2	DrugBank	validated
MOL000006	luteolin	G2/mitotic-specific cyclin-B1	N/A	validated
MOL000006	luteolin	Tyrosinase	N/A	validated
MOL000006	luteolin	Interferon gamma	DrugBank	validated
MOL000006	luteolin	Interleukin-4	N/A	validated
MOL000006	luteolin	DNA topoisomerase 2-alpha	N/A	validated
MOL000006	luteolin	Glutathione S-transferase P	DrugBank	validated
MOL000006	luteolin	Baculoviral IAP repeat-containing protein 4	N/A	validated
MOL000006	luteolin	Solute carrier family 2, facilitated glucose transporter member 4	N/A	validated
MOL000006	luteolin	Insulin receptor	DrugBank	validated
MOL000006	luteolin	CD40 ligand	N/A	validated
MOL000006	luteolin	Prostaglandin E synthase	N/A	validated
MOL000006	luteolin	Kinetochore protein Nuf2	N/A	validated
MOL000006	luteolin	Adenylate cyclase type 2	N/A	validated
MOL000006	luteolin	Hepatocyte growth factor receptor	DrugBank	validated
MOL000608	()-Terpinen-4-ol	Muscarinic acetylcholine receptor M3	DrugBank
MOL000608	()-Terpinen-4-ol	Muscarinic acetylcholine receptor M1	DrugBank
MOL000608	()-Terpinen-4-ol	Gamma-aminobutyric-acid receptor alpha-2 subunit	DrugBank
MOL000608	()-Terpinen-4-ol	Gamma-aminobutyric-acid receptor alpha-5 subunit	DrugBank
MOL000608	()-Terpinen-4-ol	Gamma-aminobutyric-acid receptor alpha-3 subunit	DrugBank
MOL000608	()-Terpinen-4-ol	Muscarinic acetylcholine receptor M2	DrugBank
MOL000608	()-Terpinen-4-ol	Gamma-aminobutyric acid receptor subunit alpha-1	DrugBank
MOL000608	()-Terpinen-4-ol	Cytochrome P450-cam	DrugBank
MOL000608	()-Terpinen-4-ol	Ig gamma-1 chain C region	DrugBank
MOL000608	()-Terpinen-4-ol	Alpha-1B adrenergic receptor	DrugBank
MOL000608	()-Terpinen-4-ol	Sodium-dependent noradrenaline transporter	DrugBank
MOL000608	()-Terpinen-4-ol	Neuronal acetylcholine receptor subunit alpha-2	DrugBank
MOL000608	()-Terpinen-4-ol	Gamma-aminobutyric-acid receptor subunit alpha-6	DrugBank
MOL006387	chlorogenic	Prostaglandin G/H synthase 2	DrugBank
MOL000669	(S)-camphor	Cytochrome P450-cam	DrugBank
MOL000669	(S)-camphor	Gamma-aminobutyric-acid receptor alpha-2 subunit	DrugBank
MOL000669	(S)-camphor	Gamma-aminobutyric acid receptor subunit alpha-1	DrugBank
MOL000696	β-terpineol	Muscarinic acetylcholine receptor M3	DrugBank
MOL000696	β-terpineol	Muscarinic acetylcholine receptor M1	DrugBank
MOL000696	β-terpineol	Gamma-aminobutyric-acid receptor alpha-2 subunit	DrugBank
MOL000696	β-terpineol	Sodium-dependent noradrenaline transporter	DrugBank
MOL000696	β-terpineol	Gamma-aminobutyric-acid receptor alpha-3 subunit	DrugBank
MOL000696	β-terpineol	Muscarinic acetylcholine receptor M2	DrugBank
MOL000696	β-terpineol	Gamma-aminobutyric acid receptor subunit alpha-1	DrugBank
MOL000696	β-terpineol	Gamma-aminobutyric-acid receptor subunit alpha-6	DrugBank
MOL000696	β-terpineol	Cytochrome P450-cam	DrugBank
MOL000696	β-terpineol	Ig gamma-1 chain C region	DrugBank
MOL007274	Skrofulein	Nitric oxide synthase, inducible	DrugBank
MOL007274	Skrofulein	Prostaglandin G/H synthase 1	DrugBank
MOL007274	Skrofulein	Sodium channel protein type 5 subunit alpha	DrugBank
MOL007274	Skrofulein	Prostaglandin G/H synthase 2	DrugBank
MOL007274	Skrofulein	Dipeptidyl peptidase IV	DrugBank
MOL007274	Skrofulein	Heat shock protein HSP 90	DrugBank
MOL007274	Skrofulein	mRNA of PKA Catalytic Subunit C-alpha	DrugBank
MOL007274	Skrofulein	Trypsin-1	DrugBank
MOL007274	Skrofulein	Nuclear receptor coactivator 2	DrugBank
MOL007274	Skrofulein	Nuclear receptor coactivator 1	DrugBank
MOL007274	Skrofulein	Calmodulin	DrugBank
MOL007390	annulide	Acetylcholinesterase	DrugBank
MOL007391	dihydroepideoxyarteannuin b	Muscarinic acetylcholine receptor M3	DrugBank
MOL007391	dihydroepideoxyarteannuin b	Muscarinic acetylcholine receptor M1	DrugBank
MOL007391	dihydroepideoxyarteannuin b	Gamma-aminobutyric-acid receptor alpha-2 subunit	DrugBank
MOL007391	dihydroepideoxyarteannuin b	Gamma-aminobutyric-acid receptor alpha-3 subunit	DrugBank
MOL007391	dihydroepideoxyarteannuin b	Muscarinic acetylcholine receptor M2	DrugBank
MOL007391	dihydroepideoxyarteannuin b	Gamma-aminobutyric acid receptor subunit alpha-1	DrugBank
MOL007391	dihydroepideoxyarteannuin b	Neuronal acetylcholine receptor protein, alpha-7 chain	DrugBank
MOL007391	dihydroepideoxyarteannuin b	Glutamate receptor 2	DrugBank
MOL007391	dihydroepideoxyarteannuin b	Gamma-aminobutyric-acid receptor subunit alpha-6	DrugBank
MOL007392	Deoxyarteannuin B	Muscarinic acetylcholine receptor M3	DrugBank
MOL007392	Deoxyarteannuin B	Muscarinic acetylcholine receptor M1	DrugBank
MOL007392	Deoxyarteannuin B	Gamma-aminobutyric-acid receptor alpha-2 subunit	DrugBank
MOL007392	Deoxyarteannuin B	Gamma-aminobutyric-acid receptor alpha-3 subunit	DrugBank
MOL007392	Deoxyarteannuin B	Muscarinic acetylcholine receptor M2	DrugBank
MOL007392	Deoxyarteannuin B	Gamma-aminobutyric acid receptor subunit alpha-1	DrugBank
MOL007392	Deoxyarteannuin B	Neuronal acetylcholine receptor protein, alpha-7 chain	DrugBank
MOL007392	Deoxyarteannuin B	Glutamate receptor 2	DrugBank
MOL007392	Deoxyarteannuin B	Gamma-aminobutyric-acid receptor subunit alpha-6	DrugBank
MOL007395	chrysosplenol	Nitric oxide synthase, inducible	DrugBank
MOL007395	chrysosplenol	Thrombin	DrugBank
MOL007395	chrysosplenol	Androgen receptor	DrugBank
MOL007395	chrysosplenol	Coagulation factor Xa	DrugBank
MOL007395	chrysosplenol	Prostaglandin G/H synthase 2	DrugBank
MOL007395	chrysosplenol	DNA topoisomerase II	DrugBank
MOL007395	chrysosplenol	Dipeptidyl peptidase IV	DrugBank
MOL007395	chrysosplenol	Heat shock protein HSP 90	DrugBank
MOL007395	chrysosplenol	Trypsin-1	DrugBank
MOL007395	chrysosplenol	Nuclear receptor coactivator 2	DrugBank
MOL007395	chrysosplenol	Calmodulin	DrugBank
MOL007397	(1R,5R)-6,6-dimethyl-2-methylene-3-norpinanone	Cytochrome P450-cam	DrugBank
MOL001543	Vicenin-2	DNA topoisomerase II	DrugBank
MOL007401	Cirsiliol	Nitric oxide synthase, inducible	DrugBank
MOL007401	Cirsiliol	Sodium channel protein type 5 subunit alpha	DrugBank
MOL007401	Cirsiliol	Prostaglandin G/H synthase 2	DrugBank
MOL007401	Cirsiliol	Coagulation factor VII	DrugBank
MOL007401	Cirsiliol	Dipeptidyl peptidase IV	DrugBank
MOL007401	Cirsiliol	Glycogen phosphorylase, muscle form	DrugBank
MOL007401	Cirsiliol	Heat shock protein HSP 90	DrugBank
MOL007401	Cirsiliol	Trypsin-1	DrugBank
MOL007401	Cirsiliol	Nuclear receptor coactivator 2	DrugBank
MOL007401	Cirsiliol	Calmodulin	DrugBank
MOL007402	ponticaepoxide	Prostaglandin G/H synthase 2	DrugBank
MOL007402	ponticaepoxide	Amine oxidase [flavin-containing] B	DrugBank
MOL004925	vitexin	Androgen receptor	DrugBank
MOL004925	vitexin	Prostaglandin G/H synthase 2	DrugBank
MOL004925	vitexin	DNA topoisomerase II	DrugBank
MOL004925	vitexin	Coagulation factor Xa	DrugBank
MOL004925	vitexin	Mitogen-activated protein kinase 7	N/A	validated
MOL004925	vitexin	Choline/ethanolamine kinase	N/A	validated
MOL007404	vitexin_qt	Nitric oxide synthase, inducible	DrugBank
MOL007404	vitexin_qt	Prostaglandin G/H synthase 1	DrugBank
MOL007404	vitexin_qt	Estrogen receptor	DrugBank
MOL007404	vitexin_qt	Androgen receptor	DrugBank
MOL007404	vitexin_qt	Peroxisome proliferator activated receptor gamma	DrugBank
MOL007404	vitexin_qt	Prostaglandin G/H synthase 2	DrugBank
MOL007404	vitexin_qt	Dipeptidyl peptidase IV	DrugBank
MOL007404	vitexin_qt	Mitogen-activated protein kinase 14	DrugBank
MOL007404	vitexin_qt	Glycogen synthase kinase-3 beta	DrugBank
MOL007404	vitexin_qt	Heat shock protein HSP 90	DrugBank
MOL007404	vitexin_qt	Cell division protein kinase 2	DrugBank
MOL007404	vitexin_qt	Beta-lactamase	DrugBank
MOL007404	vitexin_qt	mRNA of PKA Catalytic Subunit C-alpha	DrugBank
MOL007404	vitexin_qt	Proto-oncogene serine/threonine-protein kinase Pim-1	DrugBank
MOL007404	vitexin_qt	Cyclin-A2	DrugBank
MOL007405	Cirsilineol	Nitric oxide synthase, inducible	DrugBank
MOL007405	Cirsilineol	Potassium voltage-gated channel subfamily H member 2	DrugBank
MOL007405	Cirsilineol	Androgen receptor	DrugBank
MOL007405	Cirsilineol	Sodium channel protein type 5 subunit alpha	DrugBank
MOL007405	Cirsilineol	Coagulation factor Xa	DrugBank
MOL007405	Cirsilineol	Prostaglandin G/H synthase 2	DrugBank
MOL007405	Cirsilineol	Nitric-oxide synthase, endothelial	DrugBank
MOL007405	Cirsilineol	Coagulation factor VII	DrugBank
MOL007405	Cirsilineol	DNA topoisomerase II	DrugBank
MOL007405	Cirsilineol	Estrogen receptor beta	DrugBank
MOL007405	Cirsilineol	Dipeptidyl peptidase IV	DrugBank
MOL007405	Cirsilineol	Peroxisome proliferator activated receptor delta	DrugBank
MOL007405	Cirsilineol	Mitogen-activated protein kinase 14	DrugBank
MOL007405	Cirsilineol	Glycogen synthase kinase-3 beta	DrugBank
MOL007405	Cirsilineol	Heat shock protein HSP 90	DrugBank
MOL007405	Cirsilineol	Cell division protein kinase 2	DrugBank
MOL007405	Cirsilineol	Serine/threonine-protein kinase Chk1	DrugBank
MOL007405	Cirsilineol	Trypsin-1	DrugBank
MOL007405	Cirsilineol	Nuclear receptor coactivator 2	DrugBank
MOL007405	Cirsilineol	Nuclear receptor coactivator 1	DrugBank
MOL007405	Cirsilineol	Calcium-activated potassium channel subunit alpha 1	DrugBank
MOL007405	Cirsilineol	Calmodulin	DrugBank
MOL007405	Cirsilineol	Thrombin	DrugBank
MOL007405	Cirsilineol	mRNA of PKA Catalytic Subunit C-alpha	DrugBank
MOL007407	5,7,8,3'-Tetrahydroxy-3,4'-dimethoxy flavone	Nitric oxide synthase, inducible	DrugBank
MOL007407	5,7,8,3'-Tetrahydroxy-3,4'-dimethoxy flavone	Thrombin	DrugBank
MOL007407	5,7,8,3'-Tetrahydroxy-3,4'-dimethoxy flavone	Androgen receptor	DrugBank
MOL007407	5,7,8,3'-Tetrahydroxy-3,4'-dimethoxy flavone	Sodium channel protein type 5 subunit alpha	DrugBank
MOL007407	5,7,8,3'-Tetrahydroxy-3,4'-dimethoxy flavone	Prostaglandin G/H synthase 2	DrugBank
MOL007407	5,7,8,3'-Tetrahydroxy-3,4'-dimethoxy flavone	Coagulation factor VII	DrugBank
MOL007407	5,7,8,3'-Tetrahydroxy-3,4'-dimethoxy flavone	mRNA of Protein-tyrosine phosphatase, non-receptor type 1	DrugBank
MOL007407	5,7,8,3'-Tetrahydroxy-3,4'-dimethoxy flavone	DNA topoisomerase II	DrugBank
MOL007407	5,7,8,3'-Tetrahydroxy-3,4'-dimethoxy flavone	Dipeptidyl peptidase IV	DrugBank
MOL007407	5,7,8,3'-Tetrahydroxy-3,4'-dimethoxy flavone	Heat shock protein HSP 90	DrugBank
MOL007407	5,7,8,3'-Tetrahydroxy-3,4'-dimethoxy flavone	Trypsin-1	DrugBank
MOL007408	4'-methylpenduletin	Nitric oxide synthase, inducible	DrugBank
MOL007408	4'-methylpenduletin	Prostaglandin G/H synthase 1	DrugBank
MOL007408	4'-methylpenduletin	Thrombin	DrugBank
MOL007408	4'-methylpenduletin	Potassium voltage-gated channel subfamily H member 2	DrugBank
MOL007408	4'-methylpenduletin	Androgen receptor	DrugBank
MOL007408	4'-methylpenduletin	Sodium channel protein type 5 subunit alpha	DrugBank
MOL007408	4'-methylpenduletin	Coagulation factor Xa	DrugBank
MOL007408	4'-methylpenduletin	Prostaglandin G/H synthase 2	DrugBank
MOL007408	4'-methylpenduletin	Coagulation factor VII	DrugBank
MOL007408	4'-methylpenduletin	Alpha-1B adrenergic receptor	DrugBank
MOL007408	4'-methylpenduletin	DNA topoisomerase II	DrugBank
MOL007408	4'-methylpenduletin	Estrogen receptor beta	DrugBank
MOL007408	4'-methylpenduletin	Dipeptidyl peptidase IV	DrugBank
MOL007408	4'-methylpenduletin	Heat shock protein HSP 90	DrugBank
MOL007408	4'-methylpenduletin	Trypsin-1	DrugBank
MOL007408	4'-methylpenduletin	Nuclear receptor coactivator 2	DrugBank
MOL007408	4'-methylpenduletin	Calcium-activated potassium channel subunit alpha 1	DrugBank
MOL007408	4'-methylpenduletin	Calmodulin	DrugBank
MOL007409	5-nonadecylresorcinol-3-o-methyl ether	Thrombin	DrugBank
MOL007409	5-nonadecylresorcinol-3-o-methyl ether	Estrogen receptor	DrugBank
MOL007409	5-nonadecylresorcinol-3-o-methyl ether	Sodium-dependent noradrenaline transporter	DrugBank
MOL007409	5-nonadecylresorcinol-3-o-methyl ether	Beta-2 adrenergic receptor	DrugBank
MOL007411	isoartemisia ketone	Gamma-aminobutyric-acid receptor alpha-2 subunit	DrugBank
MOL007411	isoartemisia ketone	Gamma-aminobutyric-acid receptor alpha-5 subunit	DrugBank
MOL007411	isoartemisia ketone	Gamma-aminobutyric-acid receptor alpha-3 subunit	DrugBank
MOL007411	isoartemisia ketone	Muscarinic acetylcholine receptor M2	DrugBank
MOL007411	isoartemisia ketone	Gamma-aminobutyric acid receptor subunit alpha-1	DrugBank
MOL007411	isoartemisia ketone	Gamma-aminobutyric-acid receptor subunit alpha-6	DrugBank
MOL007412	DMQT	Nitric oxide synthase, inducible	DrugBank
MOL007412	DMQT	Thrombin	DrugBank
MOL007412	DMQT	Androgen receptor	DrugBank
MOL007412	DMQT	Sodium channel protein type 5 subunit alpha	DrugBank
MOL007412	DMQT	Prostaglandin G/H synthase 2	DrugBank
MOL007412	DMQT	Coagulation factor VII	DrugBank
MOL007412	DMQT	DNA topoisomerase II	DrugBank
MOL007412	DMQT	Dipeptidyl peptidase IV	DrugBank
MOL007412	DMQT	Trypsin-1	DrugBank
MOL007412	DMQT	Nuclear receptor coactivator 2	DrugBank
MOL007415	[(2S)-2-[[(2S)-2-(benzoylamino)-3-phenylpropanoyl]amino]-3-phenylpropyl] acetate	Thrombin	DrugBank
MOL007415	[(2S)-2-[[(2S)-2-(benzoylamino)-3-phenylpropanoyl]amino]-3-phenylpropyl] acetate	Potassium voltage-gated channel subfamily H member 2	DrugBank
MOL007415	[(2S)-2-[[(2S)-2-(benzoylamino)-3-phenylpropanoyl]amino]-3-phenylpropyl] acetate	Coagulation factor Xa	DrugBank
MOL007415	[(2S)-2-[[(2S)-2-(benzoylamino)-3-phenylpropanoyl]amino]-3-phenylpropyl] acetate	Prostaglandin G/H synthase 2	DrugBank
MOL007415	[(2S)-2-[[(2S)-2-(benzoylamino)-3-phenylpropanoyl]amino]-3-phenylpropyl] acetate	Trypsin-1	DrugBank
MOL007416	Penduletin	Nitric oxide synthase, inducible	DrugBank
MOL007416	Penduletin	Prostaglandin G/H synthase 1	DrugBank
MOL007416	Penduletin	Potassium voltage-gated channel subfamily H member 2	DrugBank
MOL007416	Penduletin	Androgen receptor	DrugBank
MOL007416	Penduletin	Sodium channel protein type 5 subunit alpha	DrugBank
MOL007416	Penduletin	Coagulation factor Xa	DrugBank
MOL007416	Penduletin	Prostaglandin G/H synthase 2	DrugBank
MOL007416	Penduletin	Nitric-oxide synthase, endothelial	DrugBank
MOL007416	Penduletin	Coagulation factor VII	DrugBank
MOL007416	Penduletin	DNA topoisomerase II	DrugBank
MOL007416	Penduletin	Estrogen receptor beta	DrugBank
MOL007416	Penduletin	Dipeptidyl peptidase IV	DrugBank
MOL007416	Penduletin	Heat shock protein HSP 90	DrugBank
MOL007416	Penduletin	Trypsin-1	DrugBank
MOL007416	Penduletin	Nuclear receptor coactivator 2	DrugBank
MOL007416	Penduletin	Calmodulin	DrugBank
MOL007417	3,5-Dihydroxy-6,7,3',4'-tetramethoxyflavone	Nitric oxide synthase, inducible	DrugBank
MOL007417	3,5-Dihydroxy-6,7,3',4'-tetramethoxyflavone	Thrombin	DrugBank
MOL007417	3,5-Dihydroxy-6,7,3',4'-tetramethoxyflavone	Potassium voltage-gated channel subfamily H member 2	DrugBank
MOL007417	3,5-Dihydroxy-6,7,3',4'-tetramethoxyflavone	Estrogen receptor	DrugBank
MOL007417	3,5-Dihydroxy-6,7,3',4'-tetramethoxyflavone	Androgen receptor	DrugBank
MOL007417	3,5-Dihydroxy-6,7,3',4'-tetramethoxyflavone	Sodium channel protein type 5 subunit alpha	DrugBank
MOL007417	3,5-Dihydroxy-6,7,3',4'-tetramethoxyflavone	Peroxisome proliferator activated receptor gamma	DrugBank
MOL007417	3,5-Dihydroxy-6,7,3',4'-tetramethoxyflavone	Coagulation factor Xa	DrugBank
MOL007417	3,5-Dihydroxy-6,7,3',4'-tetramethoxyflavone	Prostaglandin G/H synthase 2	DrugBank
MOL007417	3,5-Dihydroxy-6,7,3',4'-tetramethoxyflavone	Coagulation factor VII	DrugBank
MOL007417	3,5-Dihydroxy-6,7,3',4'-tetramethoxyflavone	Vascular endothelial growth factor receptor 2	DrugBank
MOL007417	3,5-Dihydroxy-6,7,3',4'-tetramethoxyflavone	DNA topoisomerase II	DrugBank
MOL007417	3,5-Dihydroxy-6,7,3',4'-tetramethoxyflavone	Estrogen receptor beta	DrugBank
MOL007417	3,5-Dihydroxy-6,7,3',4'-tetramethoxyflavone	Dipeptidyl peptidase IV	DrugBank
MOL007417	3,5-Dihydroxy-6,7,3',4'-tetramethoxyflavone	Mitogen-activated protein kinase 14	DrugBank
MOL007417	3,5-Dihydroxy-6,7,3',4'-tetramethoxyflavone	Glycogen synthase kinase-3 beta	DrugBank
MOL007417	3,5-Dihydroxy-6,7,3',4'-tetramethoxyflavone	Heat shock protein HSP 90	DrugBank
MOL007417	3,5-Dihydroxy-6,7,3',4'-tetramethoxyflavone	Cell division protein kinase 2	DrugBank
MOL007417	3,5-Dihydroxy-6,7,3',4'-tetramethoxyflavone	Ig gamma-1 chain C region	DrugBank
MOL007417	3,5-Dihydroxy-6,7,3',4'-tetramethoxyflavone	Trypsin-1	DrugBank
MOL007417	3,5-Dihydroxy-6,7,3',4'-tetramethoxyflavone	Proto-oncogene serine/threonine-protein kinase Pim-1	DrugBank
MOL007417	3,5-Dihydroxy-6,7,3',4'-tetramethoxyflavone	Nuclear receptor coactivator 2	DrugBank
MOL007417	3,5-Dihydroxy-6,7,3',4'-tetramethoxyflavone	Nuclear receptor coactivator 1	DrugBank
MOL007417	3,5-Dihydroxy-6,7,3',4'-tetramethoxyflavone	Calcium-activated potassium channel subunit alpha 1	DrugBank
MOL007417	3,5-Dihydroxy-6,7,3',4'-tetramethoxyflavone	Calmodulin	DrugBank
MOL007419	eupatorin_qt	Mineralocorticoid receptor	DrugBank
MOL007419	eupatorin_qt	Nuclear receptor coactivator 2	DrugBank
MOL007420	gamma-Terpineol	Muscarinic acetylcholine receptor M1	DrugBank
MOL007420	gamma-Terpineol	Gamma-aminobutyric-acid receptor alpha-2 subunit	DrugBank
MOL007420	gamma-Terpineol	Sodium-dependent noradrenaline transporter	DrugBank
MOL007420	gamma-Terpineol	Muscarinic acetylcholine receptor M2	DrugBank
MOL007420	gamma-Terpineol	Gamma-aminobutyric acid receptor subunit alpha-1	DrugBank
MOL007420	gamma-Terpineol	Ig gamma-1 chain C region	DrugBank
MOL007421	Quercetagetin-3,4'-dimethyl ether	Nitric oxide synthase, inducible	DrugBank
MOL007421	Quercetagetin-3,4'-dimethyl ether	Androgen receptor	DrugBank
MOL007421	Quercetagetin-3,4'-dimethyl ether	Sodium channel protein type 5 subunit alpha	DrugBank
MOL007421	Quercetagetin-3,4'-dimethyl ether	Prostaglandin G/H synthase 2	DrugBank
MOL007421	Quercetagetin-3,4'-dimethyl ether	Coagulation factor VII	DrugBank
MOL007421	Quercetagetin-3,4'-dimethyl ether	DNA topoisomerase II	DrugBank
MOL007421	Quercetagetin-3,4'-dimethyl ether	Dipeptidyl peptidase IV	DrugBank
MOL007421	Quercetagetin-3,4'-dimethyl ether	Trypsin-1	DrugBank
MOL007422	6,8-di-c-glucosylapigenin	DNA topoisomerase II	DrugBank
MOL007423	6,8-di-c-glucosylapigenin_qt	Nitric oxide synthase, inducible	DrugBank
MOL007423	6,8-di-c-glucosylapigenin_qt	Prostaglandin G/H synthase 1	DrugBank
MOL007423	6,8-di-c-glucosylapigenin_qt	Estrogen receptor	DrugBank
MOL007423	6,8-di-c-glucosylapigenin_qt	Androgen receptor	DrugBank
MOL007423	6,8-di-c-glucosylapigenin_qt	Peroxisome proliferator activated receptor gamma	DrugBank
MOL007423	6,8-di-c-glucosylapigenin_qt	Prostaglandin G/H synthase 2	DrugBank
MOL007423	6,8-di-c-glucosylapigenin_qt	Carbonic anhydrase II	DrugBank
MOL007423	6,8-di-c-glucosylapigenin_qt	Dipeptidyl peptidase IV	DrugBank
MOL007423	6,8-di-c-glucosylapigenin_qt	Mitogen-activated protein kinase 14	DrugBank
MOL007423	6,8-di-c-glucosylapigenin_qt	Glycogen synthase kinase-3 beta	DrugBank
MOL007423	6,8-di-c-glucosylapigenin_qt	Heat shock protein HSP 90	DrugBank
MOL007423	6,8-di-c-glucosylapigenin_qt	Cell division protein kinase 2	DrugBank
MOL007423	6,8-di-c-glucosylapigenin_qt	Beta-lactamase	DrugBank
MOL007423	6,8-di-c-glucosylapigenin_qt	mRNA of PKA Catalytic Subunit C-alpha	DrugBank
MOL007423	6,8-di-c-glucosylapigenin_qt	Proto-oncogene serine/threonine-protein kinase Pim-1	DrugBank
MOL007423	6,8-di-c-glucosylapigenin_qt	Cyclin-A2	DrugBank
MOL007424	artemisinin	Transcription factor p65	N/A	validated
MOL007424	artemisinin	Vascular endothelial growth factor A	DrugBank	validated
MOL007424	artemisinin	Cell division protein kinase 4	DrugBank	validated
MOL007424	artemisinin	Tyrosyl-DNA phosphodiesterase 1	N/A	validated
MOL007424	artemisinin	Hypoxia-inducible factor 1-alpha	N/A	validated
MOL007424	artemisinin	Cytochrome P450 3A4	DrugBank	validated
MOL007424	artemisinin	Superoxide dismutase [Mn], mitochondrial	N/A	validated
MOL007424	artemisinin	Multidrug resistance protein 1	DrugBank	validated
MOL007424	artemisinin	Nuclear receptor subfamily 1 group I member 2	N/A	validated
MOL007424	artemisinin	Glutathione S-transferase P	DrugBank	validated
MOL007424	artemisinin	Cytochrome P450 2B6	DrugBank	validated
MOL007424	artemisinin	Nuclear receptor subfamily 1 group I member 3	N/A	validated
MOL007424	artemisinin	Vascular endothelial growth factor C	N/A	validated
MOL007424	artemisinin	Glutathione S-transferase A1	DrugBank	validated
MOL007424	artemisinin	Peroxiredoxin-4	N/A	validated
MOL007426	deoxyartemisinin	Gamma-aminobutyric acid receptor subunit alpha-1	DrugBank
MOL007428	nchembio875-comp6	Gamma-aminobutyric-acid receptor alpha-2 subunit	DrugBank
MOL007428	nchembio875-comp6	Gamma-aminobutyric-acid receptor alpha-3 subunit	DrugBank
MOL007428	nchembio875-comp6	Gamma-aminobutyric acid receptor subunit alpha-1	DrugBank
MOL007428	nchembio875-comp6	Neuronal acetylcholine receptor protein, alpha-7 chain	DrugBank
MOL007429	qinghaosu v	Gamma-aminobutyric acid receptor subunit alpha-1	DrugBank
MOL007430	qinghaosu iv	Gamma-aminobutyric acid receptor subunit alpha-1	DrugBank
MOL007431	qinghaosu i	Muscarinic acetylcholine receptor M3	DrugBank
MOL007431	qinghaosu i	Muscarinic acetylcholine receptor M1	DrugBank
MOL007431	qinghaosu i	Gamma-aminobutyric-acid receptor alpha-2 subunit	DrugBank
MOL007431	qinghaosu i	Gamma-aminobutyric-acid receptor alpha-5 subunit	DrugBank
MOL007431	qinghaosu i	Gamma-aminobutyric-acid receptor alpha-3 subunit	DrugBank
MOL007431	qinghaosu i	Muscarinic acetylcholine receptor M2	DrugBank
MOL007431	qinghaosu i	Gamma-aminobutyric acid receptor subunit alpha-1	DrugBank
MOL007431	qinghaosu i	Neuronal acetylcholine receptor protein, alpha-7 chain	DrugBank
MOL007431	qinghaosu i	Glutamate receptor 2	DrugBank
MOL007431	qinghaosu i	Gamma-aminobutyric-acid receptor subunit alpha-6	DrugBank
MOL007433	deoxyisoartemisinin b	Muscarinic acetylcholine receptor M3	DrugBank
MOL007433	deoxyisoartemisinin b	Muscarinic acetylcholine receptor M1	DrugBank
MOL007433	deoxyisoartemisinin b	Gamma-aminobutyric-acid receptor alpha-2 subunit	DrugBank
MOL007433	deoxyisoartemisinin b	Gamma-aminobutyric-acid receptor alpha-3 subunit	DrugBank
MOL007433	deoxyisoartemisinin b	Muscarinic acetylcholine receptor M2	DrugBank
MOL007433	deoxyisoartemisinin b	Gamma-aminobutyric acid receptor subunit alpha-1	DrugBank
MOL007433	deoxyisoartemisinin b	Neuronal acetylcholine receptor protein, alpha-7 chain	DrugBank
MOL007433	deoxyisoartemisinin b	Glutamate receptor 2	DrugBank
MOL007433	deoxyisoartemisinin b	Gamma-aminobutyric-acid receptor subunit alpha-6	DrugBank
MOL007436	apigenin 6-c-beta-chinovopyranosyl-8-c-beta-galactopyranoside	DNA topoisomerase II	DrugBank
MOL007438	apigenin-6-c-glu-8-c-rha	DNA topoisomerase II	DrugBank
MOL007439	apigenin-6-c-rha-8-c-glu	DNA topoisomerase II	DrugBank
MOL007440	cyclopentanecarboxylic acid, 3-methylene-, 1,7,7-trimethylbicyclo	Thrombin	DrugBank
MOL007440	cyclopentanecarboxylic acid, 3-methylene-, 1,7,7-trimethylbicyclo	Prostaglandin G/H synthase 2	DrugBank
MOL007440	cyclopentanecarboxylic acid, 3-methylene-, 1,7,7-trimethylbicyclo	Acetylcholinesterase	DrugBank
MOL007440	cyclopentanecarboxylic acid, 3-methylene-, 1,7,7-trimethylbicyclo	Gamma-aminobutyric acid receptor subunit alpha-1	DrugBank
MOL007440	cyclopentanecarboxylic acid, 3-methylene-, 1,7,7-trimethylbicyclo	Dipeptidyl peptidase IV	DrugBank
MOL007442	isoaromadendrene,epoxide	Muscarinic acetylcholine receptor M3	DrugBank
MOL007442	isoaromadendrene,epoxide	Muscarinic acetylcholine receptor M1	DrugBank
MOL007442	isoaromadendrene,epoxide	Muscarinic acetylcholine receptor M2	DrugBank
MOL007443	isorhamnetin,3-glucoside	Coagulation factor Xa	DrugBank
MOL007443	isorhamnetin,3-glucoside	mRNA of Protein-tyrosine phosphatase, non-receptor type 1	DrugBank
MOL007443	isorhamnetin,3-glucoside	DNA topoisomerase II	DrugBank
MOL007444	isorhamnetin,3-glucoside_qt	Nitric oxide synthase, inducible	DrugBank
MOL007444	isorhamnetin,3-glucoside_qt	Prostaglandin G/H synthase 1	DrugBank
MOL007444	isorhamnetin,3-glucoside_qt	Thrombin	DrugBank
MOL007444	isorhamnetin,3-glucoside_qt	Estrogen receptor	DrugBank
MOL007444	isorhamnetin,3-glucoside_qt	Androgen receptor	DrugBank
MOL007444	isorhamnetin,3-glucoside_qt	Peroxisome proliferator activated receptor gamma	DrugBank
MOL007444	isorhamnetin,3-glucoside_qt	Prostaglandin G/H synthase 2	DrugBank
MOL007444	isorhamnetin,3-glucoside_qt	Carbonic anhydrase II	DrugBank
MOL007444	isorhamnetin,3-glucoside_qt	Estrogen receptor beta	DrugBank
MOL007444	isorhamnetin,3-glucoside_qt	Dipeptidyl peptidase IV	DrugBank
MOL007444	isorhamnetin,3-glucoside_qt	Mitogen-activated protein kinase 14	DrugBank
MOL007444	isorhamnetin,3-glucoside_qt	Glycogen synthase kinase-3 beta	DrugBank
MOL007444	isorhamnetin,3-glucoside_qt	Heat shock protein HSP 90	DrugBank
MOL007444	isorhamnetin,3-glucoside_qt	Cell division protein kinase 2	DrugBank
MOL007444	isorhamnetin,3-glucoside_qt	Phosphatidylinositol-4,5-bisphosphate 3-kinase catalytic subunit, gamma isoform	DrugBank
MOL007444	isorhamnetin,3-glucoside_qt	Beta-lactamase	DrugBank
MOL007444	isorhamnetin,3-glucoside_qt	Proto-oncogene serine/threonine-protein kinase Pim-1	DrugBank
MOL007444	isorhamnetin,3-glucoside_qt	Cyclin-A2	DrugBank
MOL007445	isorhamnetin-glu	Coagulation factor Xa	DrugBank
MOL007445	isorhamnetin-glu	DNA topoisomerase II	DrugBank
MOL007447	2-(3,5-dihydroxy-4-methoxy-phenyl)-3,5,7-trihydroxy-chromone	Nitric oxide synthase, inducible	DrugBank
MOL007447	2-(3,5-dihydroxy-4-methoxy-phenyl)-3,5,7-trihydroxy-chromone	Prostaglandin G/H synthase 1	DrugBank
MOL007447	2-(3,5-dihydroxy-4-methoxy-phenyl)-3,5,7-trihydroxy-chromone	Androgen receptor	DrugBank
MOL007447	2-(3,5-dihydroxy-4-methoxy-phenyl)-3,5,7-trihydroxy-chromone	Prostaglandin G/H synthase 2	DrugBank
MOL007447	2-(3,5-dihydroxy-4-methoxy-phenyl)-3,5,7-trihydroxy-chromone	Coagulation factor VII	DrugBank
MOL007447	2-(3,5-dihydroxy-4-methoxy-phenyl)-3,5,7-trihydroxy-chromone	DNA topoisomerase II	DrugBank
MOL007447	2-(3,5-dihydroxy-4-methoxy-phenyl)-3,5,7-trihydroxy-chromone	Dipeptidyl peptidase IV	DrugBank
MOL007447	2-(3,5-dihydroxy-4-methoxy-phenyl)-3,5,7-trihydroxy-chromone	Mitogen-activated protein kinase 14	DrugBank
MOL007447	2-(3,5-dihydroxy-4-methoxy-phenyl)-3,5,7-trihydroxy-chromone	Glycogen synthase kinase-3 beta	DrugBank
MOL007447	2-(3,5-dihydroxy-4-methoxy-phenyl)-3,5,7-trihydroxy-chromone	Heat shock protein HSP 90	DrugBank
MOL007447	2-(3,5-dihydroxy-4-methoxy-phenyl)-3,5,7-trihydroxy-chromone	Cell division protein kinase 2	DrugBank
MOL007447	2-(3,5-dihydroxy-4-methoxy-phenyl)-3,5,7-trihydroxy-chromone	Phosphatidylinositol-4,5-bisphosphate 3-kinase catalytic subunit, gamma isoform	DrugBank
MOL007447	2-(3,5-dihydroxy-4-methoxy-phenyl)-3,5,7-trihydroxy-chromone	Trypsin-1	DrugBank
MOL007447	2-(3,5-dihydroxy-4-methoxy-phenyl)-3,5,7-trihydroxy-chromone	Nuclear receptor coactivator 2	DrugBank
MOL007448	trans-Pinocarveyl acetate	Muscarinic acetylcholine receptor M1	DrugBank
MOL007448	trans-Pinocarveyl acetate	Prostaglandin G/H synthase 2	DrugBank
MOL007448	trans-Pinocarveyl acetate	Gamma-aminobutyric-acid receptor alpha-2 subunit	DrugBank
MOL007448	trans-Pinocarveyl acetate	Gamma-aminobutyric-acid receptor alpha-5 subunit	DrugBank
MOL007448	trans-Pinocarveyl acetate	Sodium-dependent noradrenaline transporter	DrugBank
MOL007448	trans-Pinocarveyl acetate	Gamma-aminobutyric-acid receptor alpha-3 subunit	DrugBank
MOL007448	trans-Pinocarveyl acetate	Muscarinic acetylcholine receptor M2	DrugBank
MOL007448	trans-Pinocarveyl acetate	Gamma-aminobutyric acid receptor subunit alpha-1	DrugBank
MOL007448	trans-Pinocarveyl acetate	Neuronal acetylcholine receptor protein, alpha-7 chain	DrugBank
MOL007448	trans-Pinocarveyl acetate	Glutamate receptor 2	DrugBank
MOL007448	trans-Pinocarveyl acetate	Gamma-aminobutyric-acid receptor subunit alpha-6	DrugBank
MOL007448	trans-Pinocarveyl acetate	Gamma-aminobutyric-acid receptor subunit alpha-4	DrugBank
MOL000008	apigenin	Prostaglandin G/H synthase 1	DrugBank
MOL000008	apigenin	Androgen receptor	DrugBank	validated
MOL000008	apigenin	Prostaglandin G/H synthase 2	DrugBank	validated
MOL000008	apigenin	Heat shock protein HSP 90	DrugBank
MOL000008	apigenin	Trypsin-1	DrugBank
MOL000008	apigenin	Nuclear receptor coactivator 2	DrugBank
MOL000008	apigenin	Phosphatidylinositol-4,5-bisphosphate 3-kinase catalytic subunit, gamma isoform	DrugBank
MOL000008	apigenin	mRNA of PKA Catalytic Subunit C-alpha	DrugBank
MOL000008	apigenin	Sodium channel protein type 5 subunit alpha	DrugBank
MOL000008	apigenin	Coagulation factor Xa	DrugBank
MOL000008	apigenin	Coagulation factor VII	DrugBank
MOL000008	apigenin	DNA topoisomerase II	DrugBank
MOL000008	apigenin	Dipeptidyl peptidase IV	DrugBank
MOL000008	apigenin	Calmodulin	DrugBank
MOL000008	apigenin	Transcription factor p65	N/A	validated
MOL000008	apigenin	RAC-alpha serine/threonine-protein kinase	N/A	validated
MOL000008	apigenin	Vascular endothelial growth factor A	DrugBank	validated
MOL000008	apigenin	G1/S-specific cyclin-D1	N/A	validated
MOL000008	apigenin	Apoptosis regulator Bcl-2	DrugBank	validated
MOL000008	apigenin	Bcl-2-like protein 1	N/A	validated
MOL000008	apigenin	Proto-oncogene c-Fos	N/A	validated
MOL000008	apigenin	Cyclin-dependent kinase inhibitor 1	N/A	validate
MOL000008	apigenin	Eukaryotic translation initiation factor 6	N/A	validated
MOL000008	apigenin	Apoptosis regulator BAX	N/A	validated
MOL000008	apigenin	Caspase-9	N/A	validated
MOL000008	apigenin	Urokinase-type plasminogen activator	DrugBank	validated
MOL000008	apigenin	Matrix metalloproteinase-9	N/A	validated
MOL000008	apigenin	Retinoblastoma-associated protein	DrugBank	validated
MOL000008	apigenin	Cell division protein kinase 4	DrugBank	validated
MOL000008	apigenin	Tumor necrosis factor	DrugBank	validated
MOL000008	apigenin	Transcription factor AP-1	DrugBank	validated
MOL000008	apigenin	Cell division protein kinase 6	DrugBank	validated
MOL000008	apigenin	Cyclin-dependent kinase inhibitor 2A, isoforms 1/2/3	N/A	validated
MOL000008	apigenin	Eukaryotic translation elongation factor 1 epsilon-1	N/A	validated
MOL000008	apigenin	Activator of 90 kDa heat shock protein ATPase homolog 1	N/A	validated
MOL000008	apigenin	Caspase-3	N/A	validated
MOL000008	apigenin	Cellular tumor antigen p53	DrugBank	validated
MOL000008	apigenin	NF-kappa-B inhibitor alpha	N/A	validated
MOL000008	apigenin	Ornithine decarboxylase	DrugBank	validated
MOL000008	apigenin	E3 ubiquitin-protein ligase Mdm2	N/A	validated
MOL000008	apigenin	Bcl2 antagonist of cell death	N/A	validated
MOL000008	apigenin	Interstitial collagenase	DrugBank	validated
MOL000008	apigenin	Hypoxia-inducible factor 1-alpha	N/A	validated
MOL000008	apigenin	Insulin-like growth factor 1 receptor	N/A	validated
MOL000008	apigenin	Protein CBFA2T1	N/A	validated
MOL000008	apigenin	Probable E3 ubiquitin-protein ligase HERC5	N/A	validated
MOL000008	apigenin	Cell division control protein 2 homolog	DrugBank	validated
MOL000008	apigenin	Acetyl-CoA carboxylase 1	DrugBank	validated
MOL000008	apigenin	Heme oxygenase 1	DrugBank	validated
MOL000008	apigenin	Intercellular adhesion molecule 1	N/A	validated
MOL000008	apigenin	Induced myeloid leukemia cell differentiation protein Mcl-1	N/A	validated
MOL000008	apigenin	G1/S-specific cyclin-D2	N/A	validated
MOL000008	apigenin	Interleukin-2	DrugBank	validated
MOL000008	apigenin	G2/mitotic-specific cyclin-B1	N/A	validated
MOL000008	apigenin	Plasminogen activator inhibitor 1	N/A	validated
MOL000008	apigenin	Interferon gamma	DrugBank	validated
MOL000008	apigenin	Interleukin-4	N/A	validated
MOL000008	apigenin	NF-kappa-B essential modulator	N/A	validated
MOL000008	apigenin	Cytochrome P450 19A1	N/A	validated
MOL000008	apigenin	Baculoviral IAP repeat-containing protein 4	N/A	validated
MOL000008	apigenin	26S proteasome non-ATPase regulatory subunit 3	N/A	validated
MOL000008	apigenin	Solute carrier family 2, facilitated glucose transporter member 4	N/A	validated
MOL000008	apigenin	Insulin receptor	DrugBank	validated
MOL000008	apigenin	CD40 ligand	N/A	validated
MOL000008	apigenin	Cytochrome c	DrugBank	validated
MOL000008	apigenin	CASP8 and FADD-like apoptosis regulator	N/A	validated
MOL000008	apigenin	Alpha- and gamma-adaptin-binding protein p34	N/A	validate
MOL000008	apigenin	Insulin	DrugBank	validated
MOL000008	apigenin	Low affinity immunoglobulin epsilon Fc receptor	N/A	validated
MOL000008	apigenin	Interleukin-13	N/A	validated
MOL000008	apigenin	High affinity immunoglobulin epsilon receptor subunit beta	DrugBank	validated
MOL000008	apigenin	Intestinal-type alkaline phosphatase	N/A	validated
MOL000008	apigenin	Proteasome activator complex subunit 3	N/A	validated
MOL000008	apigenin	Glucose-6-phosphatase	N/A	validated
MOL000008	apigenin	Adenomatous polyposis coli protein	N/A	validated
MOL000008	apigenin	Transient receptor potential cation channel subfamily M member 2	N/A	validated
MOL000008	apigenin	Aldo-keto reductase family 1 member C3	DrugBank	validated
MOL000008	apigenin	Sodium/iodide cotransporter	N/A	validated
MOL000008	apigenin	Sodium/potassium-transporting ATPase subunit gamma	N/A	validated
MOL000008	apigenin	Dolichyl-phosphate beta-glucosyltransferase	N/A	validated
MOL000908	beta-elemene	Prostaglandin G/H synthase 2	DrugBank
MOL000908	beta-elemene	Gamma-aminobutyric-acid receptor alpha-2 subunit	DrugBank
MOL000908	beta-elemene	Retinoic acid receptor RXR-alpha	DrugBank
MOL000908	beta-elemene	Sodium-dependent noradrenaline transporter	DrugBank
MOL000908	beta-elemene	Gamma-aminobutyric-acid receptor alpha-3 subunit	DrugBank
MOL000908	beta-elemene	Muscarinic acetylcholine receptor M2	DrugBank
MOL000908	beta-elemene	Gamma-aminobutyric acid receptor subunit alpha-1	DrugBank
MOL000908	beta-elemene	Gamma-aminobutyric-acid receptor subunit alpha-6	DrugBank
MOL000908	beta-elemene	Prostaglandin G/H synthase 1	DrugBank
MOL000908	beta-elemene	Muscarinic acetylcholine receptor M3	DrugBank
MOL000908	beta-elemene	Muscarinic acetylcholine receptor M1	DrugBank
MOL000908	beta-elemene	Alpha-1A adrenergic receptor	DrugBank
MOL000908	beta-elemene	Neuronal acetylcholine receptor protein, alpha-7 chain	DrugBank
MOL000908	beta-elemene	Nuclear receptor coactivator 2	DrugBank
MOL000908	beta-elemene	Gamma-aminobutyric-acid receptor alpha-5 subunit	DrugBank
MOL000908	beta-elemene	Apoptosis regulator Bcl-2	DrugBank	validated
MOL000908	beta-elemene	Cyclin-dependent kinase inhibitor 1	N/A	validated
MOL000908	beta-elemene	Eukaryotic translation initiation factor 6	N/A	validated
MOL000908	beta-elemene	Retinoblastoma-associated protein	DrugBank	validated
MOL000908	beta-elemene	Cellular tumor antigen p53	DrugBank	validated
MOL000908	beta-elemene	Telomerase protein component 1	N/A	validated
MOL000908	beta-elemene	Protein CBFA2T1	N/A	validated
MOL000908	beta-elemene	Cell division control protein 2 homolog	DrugBank	validated
MOL000908	beta-elemene	G2/mitotic-specific cyclin-B1	N/A	validated
MOL000908	beta-elemene	Transforming protein RhoA	N/A	validated
MOL000913	tricyclene	Cytochrome P450-cam	DrugBank
MOL000914	(5S)-1-isopropyl-4-methylbicyclo[3.1.0]hex-3-ene	Gamma-aminobutyric-acid receptor alpha-2 subunit	DrugBank
MOL000914	(5S)-1-isopropyl-4-methylbicyclo[3.1.0]hex-3-ene	Gamma-aminobutyric acid receptor subunit alpha-1	DrugBank
MOL000914	(5S)-1-isopropyl-4-methylbicyclo[3.1.0]hex-3-ene	Cytochrome P450-cam	DrugBank
MOL000914	(5S)-1-isopropyl-4-methylbicyclo[3.1.0]hex-3-ene	Prostaglandin G/H synthase 2	DrugBank
MOL000914	(5S)-1-isopropyl-4-methylbicyclo[3.1.0]hex-3-ene	Alcohol dehydrogenase 1C	DrugBank
MOL000914	(5S)-1-isopropyl-4-methylbicyclo[3.1.0]hex-3-ene	Gamma-aminobutyric-acid receptor alpha-5 subunit	DrugBank
MOL000914	(5S)-1-isopropyl-4-methylbicyclo[3.1.0]hex-3-ene	Muscarinic acetylcholine receptor M2	DrugBank
MOL004368	Hyperin	DNA topoisomerase II	DrugBank
MOL004368	Hyperin	mRNA of Protein-tyrosine phosphatase, non-receptor type 1	DrugBank
MOL004368	Hyperin	Trypsin-1	DrugBank
MOL004368	Hyperin	Nitric oxide synthase, inducible	DrugBank
MOL004368	Hyperin	Prostaglandin G/H synthase 1	DrugBank
MOL004368	Hyperin	Prostaglandin G/H synthase 2	DrugBank
MOL004368	Hyperin	Heat shock protein HSP 90	DrugBank
MOL004368	Hyperin	Phosphatidylinositol-4,5-bisphosphate 3-kinase catalytic subunit, gamma isoform	DrugBank
MOL004368	Hyperin	Nuclear receptor coactivator 2	DrugBank
MOL000098	quercetin	Prostaglandin G/H synthase 1	DrugBank	validated
MOL000098	quercetin	Androgen receptor	DrugBank	validated
MOL000098	quercetin	Peroxisome proliferator activated receptor gamma	DrugBank
MOL000098	quercetin	Prostaglandin G/H synthase 2	DrugBank	validated
MOL000098	quercetin	Heat shock protein HSP 90	DrugBank
MOL000098	quercetin	Phosphatidylinositol-4,5-bisphosphate 3-kinase catalytic subunit, gamma isoform	DrugBank
MOL000098	quercetin	Nuclear receptor coactivator 2	DrugBank
MOL000098	quercetin	Dipeptidyl peptidase IV	DrugBank
MOL000098	quercetin	Aldose reductase	DrugBank
MOL000098	quercetin	Trypsin-1	DrugBank
MOL000098	quercetin	DNA topoisomerase II	DrugBank
MOL000098	quercetin	Thrombin	DrugBank
MOL000098	quercetin	Potassium voltage-gated channel subfamily H member 2	DrugBank
MOL000098	quercetin	Sodium channel protein type 5 subunit alpha	DrugBank
MOL000098	quercetin	Coagulation factor Xa	DrugBank
MOL000098	quercetin	Beta-2 adrenergic receptor	DrugBank
MOL000098	quercetin	Stromelysin-1	DrugBank
MOL000098	quercetin	mRNA of PKA Catalytic Subunit C-alpha	DrugBank
MOL000098	quercetin	Coagulation factor VII	DrugBank
MOL000098	quercetin	Nitric-oxide synthase, endothelial	DrugBank
MOL000098	quercetin	Retinoic acid receptor RXR-alpha	DrugBank
MOL000098	quercetin	Acetylcholinesterase	DrugBank
MOL000098	quercetin	Gamma-aminobutyric acid receptor subunit alpha-1	DrugBank
MOL000098	quercetin	Amine oxidase [flavin-containing] B	DrugBank
MOL000098	quercetin	Transcription factor p65	N/A	validated
MOL000098	quercetin	Epidermal growth factor receptor	DrugBank	validated
MOL000098	quercetin	RAC-alpha serine/threonine-protein kinase	N/A	validated
MOL000098	quercetin	Vascular endothelial growth factor A	DrugBank	validated
MOL000098	quercetin	G1/S-specific cyclin-D1	N/A	validated
MOL000098	quercetin	Apoptosis regulator Bcl-2	DrugBank	validated
MOL000098	quercetin	Bcl-2-like protein 1	N/A	validated
MOL000098	quercetin	Proto-oncogene c-Fos	N/A	validated
MOL000098	quercetin	Cyclin-dependent kinase inhibitor 1	N/A	validated
MOL000098	quercetin	Eukaryotic translation initiation factor 6	N/A	validated
MOL000098	quercetin	Apoptosis regulator BAX	N/A	validated
MOL000098	quercetin	Caspase-9	N/A	validated
MOL000098	quercetin	Urokinase-type plasminogen activator	DrugBank	validated
MOL000098	quercetin	72 kDa type IV collagenase	DrugBank	validated
MOL000098	quercetin	Matrix metalloproteinase-9	N/A	validated
MOL000098	quercetin	Mitogen-activated protein kinase 1	DrugBank	validated
MOL000098	quercetin	Interleukin-10	N/A	validated
MOL000098	quercetin	Pro-epidermal growth factor	DrugBank	validated
MOL000098	quercetin	Retinoblastoma-associated protein	DrugBank	validated
MOL000098	quercetin	Tumor necrosis factor	DrugBank	validated
MOL000098	quercetin	Transcription factor AP-1	DrugBank	validated
MOL000098	quercetin	Interleukin-6	DrugBank	validated
MOL000098	quercetin	Cyclin-dependent kinase inhibitor 2A, isoforms 1/2/3	N/A	validated
MOL000098	quercetin	Activator of 90 kDa heat shock protein ATPase homolog 1	N/A	validated
MOL000098	quercetin	Caspase-3	N/A	validated
MOL000098	quercetin	Cellular tumor antigen p53	DrugBank	validated
MOL000098	quercetin	ETS domain-containing protein Elk-1	N/A	validated
MOL000098	quercetin	NF-kappa-B inhibitor alpha	N/A	validated
MOL000098	quercetin	NADPH--cytochrome P450 reductase	DrugBank	validated
MOL000098	quercetin	Ornithine decarboxylase	DrugBank	validated
MOL000098	quercetin	Xanthine dehydrogenase/oxidase	DrugBank	validated
MOL000098	quercetin	Caspase-8	N/A	validated
MOL000098	quercetin	DNA topoisomerase 1	DrugBank	validated
MOL000098	quercetin	RAF proto-oncogene serine/threonine-protein kinase	N/A	validated
MOL000098	quercetin	Superoxide dismutase [Cu-Zn]	DrugBank	validated
MOL000098	quercetin	Protein kinase C alpha type	N/A	validated
MOL000098	quercetin	Interstitial collagenase	DrugBank	validated
MOL000098	quercetin	Hypoxia-inducible factor 1-alpha	N/A	validated
MOL000098	quercetin	Signal transducer and activator of transcription 1-alpha/beta	N/A	validated
MOL000098	quercetin	Protein CBFA2T1	N/A	validated
MOL000098	quercetin	Probable E3 ubiquitin-protein ligase HERC5	N/A	validated
MOL000098	quercetin	Cell division control protein 2 homolog	DrugBank	validated
MOL000098	quercetin	78 kDa glucose-regulated protein	DrugBank	validated
MOL000098	quercetin	Receptor tyrosine-protein kinase erbB-2	N/A	validated
MOL000098	quercetin	Peroxisome proliferator-activated receptor gamma	N/A	validated
MOL000098	quercetin	Acetyl-CoA carboxylase 1	DrugBank	validated
MOL000098	quercetin	Heme oxygenase 1	DrugBank	validated
MOL000098	quercetin	Cytochrome P450 3A4	DrugBank	validated
MOL000098	quercetin	Cytochrome P450 1A2	DrugBank	validated
MOL000098	quercetin	Caveolin-1	N/A	validated
MOL000098	quercetin	Myc proto-oncogene protein	N/A	validated
MOL000098	quercetin	Tissue factor	DrugBank	validated
MOL000098	quercetin	Gap junction alpha-1 protein	DrugBank	validated
MOL000098	quercetin	Cytochrome P450 1A1	N/A	validated
MOL000098	quercetin	Intercellular adhesion molecule 1	N/A	validated
MOL000098	quercetin	Interleukin-1 beta	DrugBank	validated
MOL000098	quercetin	C-C motif chemokine 2	DrugBank	validated
MOL000098	quercetin	E-selectin	DrugBank	validated
MOL000098	quercetin	Vascular cell adhesion protein 1	DrugBank	validated
MOL000098	quercetin	Prostaglandin E2 receptor EP3 subtype	DrugBank	validated
MOL000098	quercetin	Interleukin-8	N/A	validated
MOL000098	quercetin	Protein kinase C beta type	N/A	validated
MOL000098	quercetin	Baculoviral IAP repeat-containing protein 5	N/A	validated
MOL000098	quercetin	Dual oxidase 2	N/A	validated
MOL000098	quercetin	Nitric oxide synthase, endothelial	N/A	validated
MOL000098	quercetin	Heat shock protein beta-1	N/A	validated
MOL000098	quercetin	Transforming growth factor beta-1	N/A	validated
MOL000098	quercetin	Estrogen sulfotransferase	DrugBank	validated
MOL000098	quercetin	Maltase-glucoamylase, intestinal	DrugBank	validated
MOL000098	quercetin	Interleukin-2	DrugBank	validated
MOL000098	quercetin	Nuclear receptor subfamily 1 group I member 2	N/A	validated
MOL000098	quercetin	Cytochrome P450 1B1	N/A	validated
MOL000098	quercetin	G2/mitotic-specific cyclin-B1	N/A	validated
MOL000098	quercetin	Tissue-type plasminogen activator	DrugBank	validated
MOL000098	quercetin	Thrombomodulin	DrugBank	validated
MOL000098	quercetin	Plasminogen activator inhibitor 1	N/A	validated
MOL000098	quercetin	Collagen alpha-1(I) chain	DrugBank	validated
MOL000098	quercetin	Interferon gamma	DrugBank	validated
MOL000098	quercetin	Arachidonate 5-lipoxygenase	DrugBank	validated
MOL000098	quercetin	Phosphatidylinositol-3,4,5-trisphosphate 3-phosphatase and dual-specificity protein phosphatase PTEN	N/A	validated
MOL000098	quercetin	Interleukin-1 alpha	N/A	validated
MOL000098	quercetin	Myeloperoxidase	DrugBank	validated
MOL000098	quercetin	DNA topoisomerase 2-alpha	N/A	validated
MOL000098	quercetin	Neutrophil cytosol factor 1	N/A	validated
MOL000098	quercetin	ATP-binding cassette sub-family G member 2	N/A	validated
MOL000098	quercetin	Hyaluronan synthase 2	N/A	validated
MOL000098	quercetin	Glutathione S-transferase P	DrugBank	validated
MOL000098	quercetin	Nuclear factor erythroid 2-related factor 2	N/A	validated
MOL000098	quercetin	NAD(P)H dehydrogenase [quinone] 1	DrugBank	validated
MOL000098	quercetin	Poly [ADP-ribose] polymerase 1	N/A	validated
MOL000098	quercetin	Aryl hydrocarbon receptor	DrugBank	validated
MOL000098	quercetin	26S proteasome non-ATPase regulatory subunit 3	N/A	validated
MOL000098	quercetin	Solute carrier family 2, facilitated glucose transporter member 4	N/A	validated
MOL000098	quercetin	Collagen alpha-1(III) chain	DrugBank	validated
MOL000098	quercetin	DNA gyrase subunit B	DrugBank	validated
MOL000098	quercetin	C-X-C motif chemokine 11	N/A	validated
MOL000098	quercetin	C-X-C motif chemokine 2	N/A	validated
MOL000098	quercetin	DDB1- and CUL4-associated factor 5	N/A	validated
MOL000098	quercetin	Nuclear receptor subfamily 1 group I member 3	N/A	validated
MOL000098	quercetin	Serine/threonine-protein kinase Chk2	N/A	validated
MOL000098	quercetin	Insulin receptor	DrugBank	validated
MOL000098	quercetin	Claudin-4	N/A	validated
MOL000098	quercetin	Peroxisome proliferator-activated receptor alpha	N/A	validated
MOL000098	quercetin	Peroxisome proliferator-activated receptor delta	N/A	validated
MOL000098	quercetin	Heat shock factor protein 1	N/A	validated
MOL000098	quercetin	C-reactive protein	N/A	validated
MOL000098	quercetin	C-X-C motif chemokine 10	N/A	validated
MOL000098	quercetin	Inhibitor of nuclear factor kappa-B kinase subunit alpha	N/A	validated
MOL000098	quercetin	Osteopontin	N/A	validated
MOL000098	quercetin	Runt-related transcription factor 2	N/A	validated
MOL000098	quercetin	Ras association domain-containing protein 1	N/A	validated
MOL000098	quercetin	Transcription factor E2F1	N/A	validated
MOL000098	quercetin	Transcription factor E2F2	N/A	validated
MOL000098	quercetin	Prostatic acid phosphatase	DrugBank	validated
MOL000098	quercetin	Cathepsin D	DrugBank	validated
MOL000098	quercetin	Insulin-like growth factor-binding protein 3	N/A	validated
MOL000098	quercetin	Insulin-like growth factor II	N/A	validated
MOL000098	quercetin	CD40 ligand	N/A	validated
MOL000098	quercetin	Interferon regulatory factor 1	N/A	validated
MOL000098	quercetin	Receptor tyrosine-protein kinase erbB-3	N/A	validated
MOL000098	quercetin	Serum paraoxonase/arylesterase 1	DrugBank	validated
MOL000098	quercetin	Type I iodothyronine deiodinase	N/A	validated
MOL000098	quercetin	Procollagen C-endopeptidase enhancer 1	N/A	validated
MOL000098	quercetin	Puromycin-sensitive aminopeptidase	N/A	validated
MOL000098	quercetin	Hexokinase-2	N/A	validated
MOL000098	quercetin	Homeobox protein Nkx-3.1	N/A	validated
MOL000098	quercetin	Ras GTPase-activating protein 1	N/A	validated
MOL000098	quercetin	Peroxidase C1A	N/A	validated
MOL000098	quercetin	Glutathione S-transferase Mu 1	DrugBank	validated
MOL000098	quercetin	Glutathione S-transferase Mu 2	DrugBank	validated
MOL000437	Hirsutrin	DNA topoisomerase II	DrugBank
MOL000437	Hirsutrin	mRNA of Protein-tyrosine phosphatase, non-receptor type 1	DrugBank
MOL000437	Hirsutrin	Coagulation factor Xa	DrugBank
