# Supplementary material for: Through network pharmacology and molecular docking to explore the underlying mechanism of Artemisia annua L. treating in abdominal aortic aneurysm
Source: Front Physiol. 2022 Oct 20;13:1034014. doi: 10.3389/fphys.2022.1034014 (PMC9634740; doi:10.3389/fphys.2022.1034014)
Supplement: Supplementary file 3 [file DataSheet1.ZIP › Raw Data/abdominal aortic aneurysm_GeneCards-SearchResults.csv]

Gene Symbol	Description	Category	Gifts	GC Id	Relevance score	GeneCards Link
FBN1	Fibrillin 1	Protein Coding	45	GC15M048408	215.55	https://www.genecards.org/cgi-bin/carddisp.pl?gene=FBN1
MYLK	Myosin Light Chain Kinase	Protein Coding	52	GC03M123610	173.88	https://www.genecards.org/cgi-bin/carddisp.pl?gene=MYLK
MYH11	Myosin Heavy Chain 11	Protein Coding	45	GC16M015704	162	https://www.genecards.org/cgi-bin/carddisp.pl?gene=MYH11
TGFBR2	Transforming Growth Factor Beta Receptor 2	Protein Coding	51	GC03P030623	145.8	https://www.genecards.org/cgi-bin/carddisp.pl?gene=TGFBR2
TGFBR1	Transforming Growth Factor Beta Receptor 1	Protein Coding	52	GC09P099104	139.09	https://www.genecards.org/cgi-bin/carddisp.pl?gene=TGFBR1
SMAD3	SMAD Family Member 3	Protein Coding	49	GC15P067063	133.44	https://www.genecards.org/cgi-bin/carddisp.pl?gene=SMAD3
ACTA2	Actin Alpha 2, Smooth Muscle	Protein Coding	48	GC10M088935	121.73	https://www.genecards.org/cgi-bin/carddisp.pl?gene=ACTA2
ELN	Elastin	Protein Coding	44	GC07P074027	119.78	https://www.genecards.org/cgi-bin/carddisp.pl?gene=ELN
COL3A1	Collagen Type III Alpha 1 Chain	Protein Coding	47	GC02P188974	112.02	https://www.genecards.org/cgi-bin/carddisp.pl?gene=COL3A1
NOTCH1	Notch Receptor 1	Protein Coding	51	GC09M136602	111.04	https://www.genecards.org/cgi-bin/carddisp.pl?gene=NOTCH1
TGFB2	Transforming Growth Factor Beta 2	Protein Coding	50	GC01P218345	101.12	https://www.genecards.org/cgi-bin/carddisp.pl?gene=TGFB2
LOX	Lysyl Oxidase	Protein Coding	44	GC05M122063	97.6	https://www.genecards.org/cgi-bin/carddisp.pl?gene=LOX
TGFB3	Transforming Growth Factor Beta 3	Protein Coding	47	GC14M075958	91.42	https://www.genecards.org/cgi-bin/carddisp.pl?gene=TGFB3
PRKG1	Protein Kinase CGMP-Dependent 1	Protein Coding	51	GC10P050991	90.73	https://www.genecards.org/cgi-bin/carddisp.pl?gene=PRKG1
SLC2A10	Solute Carrier Family 2 Member 10	Protein Coding	44	GC20P046709	87.73	https://www.genecards.org/cgi-bin/carddisp.pl?gene=SLC2A10
SMAD4	SMAD Family Member 4	Protein Coding	50	GC18P051028	84.42	https://www.genecards.org/cgi-bin/carddisp.pl?gene=SMAD4
MMP2	Matrix Metallopeptidase 2	Protein Coding	53	GC16P055390	80.52	https://www.genecards.org/cgi-bin/carddisp.pl?gene=MMP2
IL6	Interleukin 6	Protein Coding	50	GC07P022765	78.73	https://www.genecards.org/cgi-bin/carddisp.pl?gene=IL6
FBN2	Fibrillin 2	Protein Coding	41	GC05M128257	72	https://www.genecards.org/cgi-bin/carddisp.pl?gene=FBN2
MFAP5	Microfibril Associated Protein 5	Protein Coding	41	GC12M008637	71.52	https://www.genecards.org/cgi-bin/carddisp.pl?gene=MFAP5
ACE	Angiotensin I Converting Enzyme	Protein Coding	49	GC17P063477	69.07	https://www.genecards.org/cgi-bin/carddisp.pl?gene=ACE
FOXE3	Forkhead Box E3	Protein Coding	35	GC01P047416	67.23	https://www.genecards.org/cgi-bin/carddisp.pl?gene=FOXE3
EFEMP2	EGF Containing Fibulin Extracellular Matrix Protein 2	Protein Coding	43	GC11M065867	65.74	https://www.genecards.org/cgi-bin/carddisp.pl?gene=EFEMP2
NDE1	NudE Neurodevelopment Protein 1	Protein Coding	43	GC16P015661	64.73	https://www.genecards.org/cgi-bin/carddisp.pl?gene=NDE1
FBLN5	Fibulin 5	Protein Coding	44	GC14M091869	62.09	https://www.genecards.org/cgi-bin/carddisp.pl?gene=FBLN5
COL5A2	Collagen Type V Alpha 2 Chain	Protein Coding	41	GC02M189031	60.92	https://www.genecards.org/cgi-bin/carddisp.pl?gene=COL5A2
FLNA	Filamin A	Protein Coding	49	GC0XM154348	59.12	https://www.genecards.org/cgi-bin/carddisp.pl?gene=FLNA
COL5A1	Collagen Type V Alpha 1 Chain	Protein Coding	45	GC09P134641	57.81	https://www.genecards.org/cgi-bin/carddisp.pl?gene=COL5A1
MAT2A	Methionine Adenosyltransferase 2A	Protein Coding	47	GC02P085538	56.91	https://www.genecards.org/cgi-bin/carddisp.pl?gene=MAT2A
APOE	Apolipoprotein E	Protein Coding	50	GC19P044906	56.62	https://www.genecards.org/cgi-bin/carddisp.pl?gene=APOE
BGN	Biglycan	Protein Coding	43	GC0XP153494	55.34	https://www.genecards.org/cgi-bin/carddisp.pl?gene=BGN
SMAD6	SMAD Family Member 6	Protein Coding	46	GC15P066702	54.1	https://www.genecards.org/cgi-bin/carddisp.pl?gene=SMAD6
MIR195	MicroRNA 195	RNA Gene	19	GC17M007018	53.06	https://www.genecards.org/cgi-bin/carddisp.pl?gene=MIR195
MMP9	Matrix Metallopeptidase 9	Protein Coding	52	GC20P046008	50.32	https://www.genecards.org/cgi-bin/carddisp.pl?gene=MMP9
IL1B	Interleukin 1 Beta	Protein Coding	48	GC02M112829	49.41	https://www.genecards.org/cgi-bin/carddisp.pl?gene=IL1B
IL10	Interleukin 10	Protein Coding	47	GC01M206767	47.89	https://www.genecards.org/cgi-bin/carddisp.pl?gene=IL10
NKX2-5	NK2 Homeobox 5	Protein Coding	44	GC05M173232	47.07	https://www.genecards.org/cgi-bin/carddisp.pl?gene=NKX2-5
MIR21	MicroRNA 21	RNA Gene	24	GC17P059841	46.97	https://www.genecards.org/cgi-bin/carddisp.pl?gene=MIR21
FAS	Fas Cell Surface Death Receptor	Protein Coding	50	GC10P088969	46.88	https://www.genecards.org/cgi-bin/carddisp.pl?gene=FAS
TLR4	Toll Like Receptor 4	Protein Coding	51	GC09P117704	46.5	https://www.genecards.org/cgi-bin/carddisp.pl?gene=TLR4
ELANE	Elastase, Neutrophil Expressed	Protein Coding	46	GC19P000854	46.19	https://www.genecards.org/cgi-bin/carddisp.pl?gene=ELANE
NOS3	Nitric Oxide Synthase 3	Protein Coding	51	GC07P150990	45.69	https://www.genecards.org/cgi-bin/carddisp.pl?gene=NOS3
H19	H19 Imprinted Maternally Expressed Transcript	RNA Gene	28	GC11M001995	45.17	https://www.genecards.org/cgi-bin/carddisp.pl?gene=H19
MIR15A	MicroRNA 15a	RNA Gene	16	GC13M050049	44.36	https://www.genecards.org/cgi-bin/carddisp.pl?gene=MIR15A
CRP	C-Reactive Protein	Protein Coding	46	GC01M159716	44.34	https://www.genecards.org/cgi-bin/carddisp.pl?gene=CRP
COL1A2	Collagen Type I Alpha 2 Chain	Protein Coding	47	GC07P094394	43.63	https://www.genecards.org/cgi-bin/carddisp.pl?gene=COL1A2
MMP14	Matrix Metallopeptidase 14	Protein Coding	51	GC14P025277	43.54	https://www.genecards.org/cgi-bin/carddisp.pl?gene=MMP14
PKD1	Polycystin 1, Transient Receptor Potential Channel Interacting	Protein Coding	45	GC16M002348	43.52	https://www.genecards.org/cgi-bin/carddisp.pl?gene=PKD1
ROBO4	Roundabout Guidance Receptor 4	Protein Coding	41	GC11M124883	43.41	https://www.genecards.org/cgi-bin/carddisp.pl?gene=ROBO4
GATA5	GATA Binding Protein 5	Protein Coding	39	GC20M062464	43.34	https://www.genecards.org/cgi-bin/carddisp.pl?gene=GATA5
VWF	Von Willebrand Factor	Protein Coding	48	GC12M005917	42.78	https://www.genecards.org/cgi-bin/carddisp.pl?gene=VWF
EDN1	Endothelin 1	Protein Coding	47	GC06P012290	42.46	https://www.genecards.org/cgi-bin/carddisp.pl?gene=EDN1
APOB	Apolipoprotein B	Protein Coding	45	GC02M020956	42	https://www.genecards.org/cgi-bin/carddisp.pl?gene=APOB
MIR191	MicroRNA 191	RNA Gene	20	GC03M049247	41.23	https://www.genecards.org/cgi-bin/carddisp.pl?gene=MIR191
COL1A1	Collagen Type I Alpha 1 Chain	Protein Coding	50	GC17M050183	40.74	https://www.genecards.org/cgi-bin/carddisp.pl?gene=COL1A1
MIR145	MicroRNA 145	RNA Gene	21	GC05P149430	39.44	https://www.genecards.org/cgi-bin/carddisp.pl?gene=MIR145
ENG	Endoglin	Protein Coding	46	GC09M127815	38.34	https://www.genecards.org/cgi-bin/carddisp.pl?gene=ENG
LIMK1	LIM Domain Kinase 1	Protein Coding	49	GC07P074082	38.06	https://www.genecards.org/cgi-bin/carddisp.pl?gene=LIMK1
MYLK-AS1	MYLK Antisense RNA 1	RNA Gene	16	GC03P123588	37.76	https://www.genecards.org/cgi-bin/carddisp.pl?gene=MYLK-AS1
CDKN2A	Cyclin Dependent Kinase Inhibitor 2A	Protein Coding	51	GC09M021967	37.63	https://www.genecards.org/cgi-bin/carddisp.pl?gene=CDKN2A
TNF	Tumor Necrosis Factor	Protein Coding	51	GC06P047305	37.46	https://www.genecards.org/cgi-bin/carddisp.pl?gene=TNF
CTNNB1	Catenin Beta 1	Protein Coding	53	GC03P041236	37.15	https://www.genecards.org/cgi-bin/carddisp.pl?gene=CTNNB1
SPP1	Secreted Phosphoprotein 1	Protein Coding	46	GC04P087975	36.83	https://www.genecards.org/cgi-bin/carddisp.pl?gene=SPP1
AAA1	Aortic Aneurysm, Familial Abdominal 1	Protein Coding	5	GC19U901113	36.56	https://www.genecards.org/cgi-bin/carddisp.pl?gene=AAA1
F2	Coagulation Factor II, Thrombin	Protein Coding	48	GC11P046720	35.86	https://www.genecards.org/cgi-bin/carddisp.pl?gene=F2
MAPK1	Mitogen-Activated Protein Kinase 1	Protein Coding	51	GC22M021754	35.8	https://www.genecards.org/cgi-bin/carddisp.pl?gene=MAPK1
TNXB	Tenascin XB	Protein Coding	43	GC06M032635	35.05	https://www.genecards.org/cgi-bin/carddisp.pl?gene=TNXB
TIMP2	TIMP Metallopeptidase Inhibitor 2	Protein Coding	44	GC17M078852	35.03	https://www.genecards.org/cgi-bin/carddisp.pl?gene=TIMP2
TIMP1	TIMP Metallopeptidase Inhibitor 1	Protein Coding	45	GC0XP047583	34.96	https://www.genecards.org/cgi-bin/carddisp.pl?gene=TIMP1
MMP3	Matrix Metallopeptidase 3	Protein Coding	51	GC11M102835	34.55	https://www.genecards.org/cgi-bin/carddisp.pl?gene=MMP3
AAT1	Aortic Aneurysm, Familial Thoracic 1	Genetic Locus	3	GC11U900016	34.48	https://www.genecards.org/cgi-bin/carddisp.pl?gene=AAT1
TBX1	T-Box Transcription Factor 1	Protein Coding	42	GC22P019747	34.2	https://www.genecards.org/cgi-bin/carddisp.pl?gene=TBX1
GATA4	GATA Binding Protein 4	Protein Coding	48	GC08P011676	33.65	https://www.genecards.org/cgi-bin/carddisp.pl?gene=GATA4
LRP5	LDL Receptor Related Protein 5	Protein Coding	48	GC11P068298	33.54	https://www.genecards.org/cgi-bin/carddisp.pl?gene=LRP5
COL11A1	Collagen Type XI Alpha 1 Chain	Protein Coding	43	GC01M102876	33.42	https://www.genecards.org/cgi-bin/carddisp.pl?gene=COL11A1
TBX5	T-Box Transcription Factor 5	Protein Coding	45	GC12M114353	33.35	https://www.genecards.org/cgi-bin/carddisp.pl?gene=TBX5
MIR17	MicroRNA 17	RNA Gene	21	GC13P091350	33.28	https://www.genecards.org/cgi-bin/carddisp.pl?gene=MIR17
MMP12	Matrix Metallopeptidase 12	Protein Coding	44	GC11M102862	32.98	https://www.genecards.org/cgi-bin/carddisp.pl?gene=MMP12
ALDH18A1	Aldehyde Dehydrogenase 18 Family Member A1	Protein Coding	45	GC10M095605	32.79	https://www.genecards.org/cgi-bin/carddisp.pl?gene=ALDH18A1
TP53	Tumor Protein P53	Protein Coding	54	GC17M007661	32.61	https://www.genecards.org/cgi-bin/carddisp.pl?gene=TP53
MIR181A1	MicroRNA 181a-1	RNA Gene	18	GC01M198860	32.45	https://www.genecards.org/cgi-bin/carddisp.pl?gene=MIR181A1
MYOCD	Myocardin	Protein Coding	41	GC17P012665	32.33	https://www.genecards.org/cgi-bin/carddisp.pl?gene=MYOCD
GTF2IRD1	GTF2I Repeat Domain Containing 1	Protein Coding	42	GC07P074461	32.21	https://www.genecards.org/cgi-bin/carddisp.pl?gene=GTF2IRD1
KRAS	KRAS Proto-Oncogene, GTPase	Protein Coding	51	GC12M025204	31.9	https://www.genecards.org/cgi-bin/carddisp.pl?gene=KRAS
MIR126	MicroRNA 126	RNA Gene	22	GC09P136670	31.84	https://www.genecards.org/cgi-bin/carddisp.pl?gene=MIR126
HLA-B	Major Histocompatibility Complex, Class I, B	Protein Coding	45	GC06M031315	31.68	https://www.genecards.org/cgi-bin/carddisp.pl?gene=HLA-B
PPARG	Peroxisome Proliferator Activated Receptor Gamma	Protein Coding	52	GC03P012287	31.41	https://www.genecards.org/cgi-bin/carddisp.pl?gene=PPARG
MIR23A	MicroRNA 23a	RNA Gene	20	GC19M014011	30.93	https://www.genecards.org/cgi-bin/carddisp.pl?gene=MIR23A
EGF	Epidermal Growth Factor	Protein Coding	51	GC04P109912	30.89	https://www.genecards.org/cgi-bin/carddisp.pl?gene=EGF
IL1RN	Interleukin 1 Receptor Antagonist	Protein Coding	48	GC02P115307	30.88	https://www.genecards.org/cgi-bin/carddisp.pl?gene=IL1RN
LDLR	Low Density Lipoprotein Receptor	Protein Coding	49	GC19P011061	30.67	https://www.genecards.org/cgi-bin/carddisp.pl?gene=LDLR
PTEN	Phosphatase And Tensin Homolog	Protein Coding	52	GC10P087863	30.67	https://www.genecards.org/cgi-bin/carddisp.pl?gene=PTEN
MMP13	Matrix Metallopeptidase 13	Protein Coding	50	GC11M102942	30.66	https://www.genecards.org/cgi-bin/carddisp.pl?gene=MMP13
ACTA2-AS1	ACTA2 Antisense RNA 1	RNA Gene	15	GC10P088932	30.3	https://www.genecards.org/cgi-bin/carddisp.pl?gene=ACTA2-AS1
CCL2	C-C Motif Chemokine Ligand 2	Protein Coding	48	GC17P034255	30.19	https://www.genecards.org/cgi-bin/carddisp.pl?gene=CCL2
CDKN2B-AS1	CDKN2B Antisense RNA 1	RNA Gene	21	GC09P021994	30.09	https://www.genecards.org/cgi-bin/carddisp.pl?gene=CDKN2B-AS1
BRAF	B-Raf Proto-Oncogene, Serine/Threonine Kinase	Protein Coding	54	GC07M140719	30.08	https://www.genecards.org/cgi-bin/carddisp.pl?gene=BRAF
ALB	Albumin	Protein Coding	50	GC04P073397	29.81	https://www.genecards.org/cgi-bin/carddisp.pl?gene=ALB
TSC2	TSC Complex Subunit 2	Protein Coding	50	GC16P002436	29.77	https://www.genecards.org/cgi-bin/carddisp.pl?gene=TSC2
BAZ1B	Bromodomain Adjacent To Zinc Finger Domain 1B	Protein Coding	40	GC07M073440	29.62	https://www.genecards.org/cgi-bin/carddisp.pl?gene=BAZ1B
HLA-DRB1	Major Histocompatibility Complex, Class II, DR Beta 1	Protein Coding	46	GC06M032578	29.61	https://www.genecards.org/cgi-bin/carddisp.pl?gene=HLA-DRB1
MMP1	Matrix Metallopeptidase 1	Protein Coding	51	GC11M102810	29.37	https://www.genecards.org/cgi-bin/carddisp.pl?gene=MMP1
FLNB	Filamin B	Protein Coding	45	GC03P058008	29.21	https://www.genecards.org/cgi-bin/carddisp.pl?gene=FLNB
BMP2	Bone Morphogenetic Protein 2	Protein Coding	47	GC20P006696	29.01	https://www.genecards.org/cgi-bin/carddisp.pl?gene=BMP2
PTPN22	Protein Tyrosine Phosphatase Non-Receptor Type 22	Protein Coding	46	GC01M113813	28.94	https://www.genecards.org/cgi-bin/carddisp.pl?gene=PTPN22
EDNRA	Endothelin Receptor Type A	Protein Coding	49	GC04P147480	28.81	https://www.genecards.org/cgi-bin/carddisp.pl?gene=EDNRA
NOTCH3	Notch Receptor 3	Protein Coding	49	GC19M015159	28.53	https://www.genecards.org/cgi-bin/carddisp.pl?gene=NOTCH3
LOC113939944	Sharpr-MPRA Regulatory Region 9539	Biological Region	1	GC15P048520	28.2	https://www.genecards.org/cgi-bin/carddisp.pl?gene=LOC113939944
MIR122	MicroRNA 122	RNA Gene	21	GC18P058451	28.19	https://www.genecards.org/cgi-bin/carddisp.pl?gene=MIR122
GATA6	GATA Binding Protein 6	Protein Coding	47	GC18P022169	28.19	https://www.genecards.org/cgi-bin/carddisp.pl?gene=GATA6
GTF2I	General Transcription Factor IIi	Protein Coding	42	GC07P074658	28.05	https://www.genecards.org/cgi-bin/carddisp.pl?gene=GTF2I
CLIP2	CAP-Gly Domain Containing Linker Protein 2	Protein Coding	37	GC07P074289	28.02	https://www.genecards.org/cgi-bin/carddisp.pl?gene=CLIP2
LTBP3	Latent Transforming Growth Factor Beta Binding Protein 3	Protein Coding	41	GC11M065538	28	https://www.genecards.org/cgi-bin/carddisp.pl?gene=LTBP3
JAG1	Jagged Canonical Notch Ligand 1	Protein Coding	50	GC20M010637	27.87	https://www.genecards.org/cgi-bin/carddisp.pl?gene=JAG1
COL2A1	Collagen Type II Alpha 1 Chain	Protein Coding	48	GC12M047972	27.36	https://www.genecards.org/cgi-bin/carddisp.pl?gene=COL2A1
BMP6	Bone Morphogenetic Protein 6	Protein Coding	43	GC06P007726	27.19	https://www.genecards.org/cgi-bin/carddisp.pl?gene=BMP6
LTBP2	Latent Transforming Growth Factor Beta Binding Protein 2	Protein Coding	43	GC14M074498	27.16	https://www.genecards.org/cgi-bin/carddisp.pl?gene=LTBP2
TSC1	TSC Complex Subunit 1	Protein Coding	48	GC09M132891	27.07	https://www.genecards.org/cgi-bin/carddisp.pl?gene=TSC1
AKT1	AKT Serine/Threonine Kinase 1	Protein Coding	54	GC14M104769	27.02	https://www.genecards.org/cgi-bin/carddisp.pl?gene=AKT1
MIR29B1	MicroRNA 29b-1	RNA Gene	21	GC07M130877	27	https://www.genecards.org/cgi-bin/carddisp.pl?gene=MIR29B1
LMNA	Lamin A/C	Protein Coding	47	GC01P156082	26.97	https://www.genecards.org/cgi-bin/carddisp.pl?gene=LMNA
SERPINA3	Serpin Family A Member 3	Protein Coding	43	GC14P094612	26.83	https://www.genecards.org/cgi-bin/carddisp.pl?gene=SERPINA3
SERPINA1	Serpin Family A Member 1	Protein Coding	49	GC14M094376	26.57	https://www.genecards.org/cgi-bin/carddisp.pl?gene=SERPINA1
ACTB	Actin Beta	Protein Coding	49	GC07M005527	26.57	https://www.genecards.org/cgi-bin/carddisp.pl?gene=ACTB
SMAD2	SMAD Family Member 2	Protein Coding	47	GC18M047809	26.56	https://www.genecards.org/cgi-bin/carddisp.pl?gene=SMAD2
TGFB1	Transforming Growth Factor Beta 1	Protein Coding	52	GC19M041301	26.56	https://www.genecards.org/cgi-bin/carddisp.pl?gene=TGFB1
NOD2	Nucleotide Binding Oligomerization Domain Containing 2	Protein Coding	48	GC16P050693	26.52	https://www.genecards.org/cgi-bin/carddisp.pl?gene=NOD2
TNFRSF1A	TNF Receptor Superfamily Member 1A	Protein Coding	49	GC12M006328	26.52	https://www.genecards.org/cgi-bin/carddisp.pl?gene=TNFRSF1A
SKI	SKI Proto-Oncogene	Protein Coding	45	GC01P002228	26.24	https://www.genecards.org/cgi-bin/carddisp.pl?gene=SKI
NOTCH2	Notch Receptor 2	Protein Coding	50	GC01M119911	25.78	https://www.genecards.org/cgi-bin/carddisp.pl?gene=NOTCH2
COL4A1	Collagen Type IV Alpha 1 Chain	Protein Coding	47	GC13M110148	25.62	https://www.genecards.org/cgi-bin/carddisp.pl?gene=COL4A1
AEBP1	AE Binding Protein 1	Protein Coding	39	GC07P044106	25.49	https://www.genecards.org/cgi-bin/carddisp.pl?gene=AEBP1
RIN2	Ras And Rab Interactor 2	Protein Coding	41	GC20P019759	25.49	https://www.genecards.org/cgi-bin/carddisp.pl?gene=RIN2
PCSK9	Proprotein Convertase Subtilisin/Kexin Type 9	Protein Coding	51	GC01P055039	25.38	https://www.genecards.org/cgi-bin/carddisp.pl?gene=PCSK9
APC	APC Regulator Of WNT Signaling Pathway	Protein Coding	48	GC05P112707	25.35	https://www.genecards.org/cgi-bin/carddisp.pl?gene=APC
TLR2	Toll Like Receptor 2	Protein Coding	51	GC04P153684	25.18	https://www.genecards.org/cgi-bin/carddisp.pl?gene=TLR2
MYH6	Myosin Heavy Chain 6	Protein Coding	45	GC14M023380	25.1	https://www.genecards.org/cgi-bin/carddisp.pl?gene=MYH6
HRAS	HRas Proto-Oncogene, GTPase	Protein Coding	52	GC11M000635	25.03	https://www.genecards.org/cgi-bin/carddisp.pl?gene=HRAS
FMR1	FMRP Translational Regulator 1	Protein Coding	44	GC0XP147913	25.02	https://www.genecards.org/cgi-bin/carddisp.pl?gene=FMR1
TBX20	T-Box Transcription Factor 20	Protein Coding	41	GC07M035237	24.98	https://www.genecards.org/cgi-bin/carddisp.pl?gene=TBX20
REN	Renin	Protein Coding	48	GC01M204154	24.97	https://www.genecards.org/cgi-bin/carddisp.pl?gene=REN
CST3	Cystatin C	Protein Coding	44	GC20M023608	24.97	https://www.genecards.org/cgi-bin/carddisp.pl?gene=CST3
TNFRSF11B	TNF Receptor Superfamily Member 11b	Protein Coding	47	GC08M118923	24.9	https://www.genecards.org/cgi-bin/carddisp.pl?gene=TNFRSF11B
STAT1	Signal Transducer And Activator Of Transcription 1	Protein Coding	53	GC02M190908	24.86	https://www.genecards.org/cgi-bin/carddisp.pl?gene=STAT1
CHD7	Chromodomain Helicase DNA Binding Protein 7	Protein Coding	45	GC08P060678	24.85	https://www.genecards.org/cgi-bin/carddisp.pl?gene=CHD7
AGTR1	Angiotensin II Receptor Type 1	Protein Coding	51	GC03P148697	24.76	https://www.genecards.org/cgi-bin/carddisp.pl?gene=AGTR1
PKD2	Polycystin 2, Transient Receptor Potential Cation Channel	Protein Coding	46	GC04P088007	24.68	https://www.genecards.org/cgi-bin/carddisp.pl?gene=PKD2
TNNI3	Troponin I3, Cardiac Type	Protein Coding	48	GC19M055151	24.35	https://www.genecards.org/cgi-bin/carddisp.pl?gene=TNNI3
MYC	MYC Proto-Oncogene, BHLH Transcription Factor	Protein Coding	51	GC08P127735	24.31	https://www.genecards.org/cgi-bin/carddisp.pl?gene=MYC
MTOR	Mechanistic Target Of Rapamycin Kinase	Protein Coding	54	GC01M011106	24.21	https://www.genecards.org/cgi-bin/carddisp.pl?gene=MTOR
CRKL	CRK Like Proto-Oncogene, Adaptor Protein	Protein Coding	46	GC22P020917	24.16	https://www.genecards.org/cgi-bin/carddisp.pl?gene=CRKL
NF1	Neurofibromin 1	Protein Coding	48	GC17P031094	24.14	https://www.genecards.org/cgi-bin/carddisp.pl?gene=NF1
NLRP3	NLR Family Pyrin Domain Containing 3	Protein Coding	47	GC01P247415	24.08	https://www.genecards.org/cgi-bin/carddisp.pl?gene=NLRP3
PTPN11	Protein Tyrosine Phosphatase Non-Receptor Type 11	Protein Coding	53	GC12P112418	24.08	https://www.genecards.org/cgi-bin/carddisp.pl?gene=PTPN11
RFC2	Replication Factor C Subunit 2	Protein Coding	44	GC07M074231	24.07	https://www.genecards.org/cgi-bin/carddisp.pl?gene=RFC2
APOA1	Apolipoprotein A1	Protein Coding	48	GC11M116835	23.91	https://www.genecards.org/cgi-bin/carddisp.pl?gene=APOA1
FGFR1	Fibroblast Growth Factor Receptor 1	Protein Coding	55	GC08M038400	23.81	https://www.genecards.org/cgi-bin/carddisp.pl?gene=FGFR1
IFIH1	Interferon Induced With Helicase C Domain 1	Protein Coding	47	GC02M162267	23.56	https://www.genecards.org/cgi-bin/carddisp.pl?gene=IFIH1
TBL2	Transducin Beta Like 2	Protein Coding	39	GC07M073568	23.56	https://www.genecards.org/cgi-bin/carddisp.pl?gene=TBL2
DSP	Desmoplakin	Protein Coding	49	GC06P007541	23.5	https://www.genecards.org/cgi-bin/carddisp.pl?gene=DSP
ISL1	ISL LIM Homeobox 1	Protein Coding	45	GC05P051383	23.46	https://www.genecards.org/cgi-bin/carddisp.pl?gene=ISL1
GNAS	GNAS Complex Locus	Protein Coding	50	GC20P058839	23.35	https://www.genecards.org/cgi-bin/carddisp.pl?gene=GNAS
HGD	Homogentisate 1,2-Dioxygenase	Protein Coding	44	GC03M120628	23.16	https://www.genecards.org/cgi-bin/carddisp.pl?gene=HGD
EGFR	Epidermal Growth Factor Receptor	Protein Coding	54	GC07P055019	23.14	https://www.genecards.org/cgi-bin/carddisp.pl?gene=EGFR
VEGFA	Vascular Endothelial Growth Factor A	Protein Coding	48	GC06P043770	23.09	https://www.genecards.org/cgi-bin/carddisp.pl?gene=VEGFA
HSPG2	Heparan Sulfate Proteoglycan 2	Protein Coding	45	GC01M021822	22.98	https://www.genecards.org/cgi-bin/carddisp.pl?gene=HSPG2
AAT2	Aortic Aneurysm, Familial Thoracic 2	Genetic Locus	2	GC05U990187	22.94	https://www.genecards.org/cgi-bin/carddisp.pl?gene=AAT2
SOS1	SOS Ras/Rac Guanine Nucleotide Exchange Factor 1	Protein Coding	47	GC02M038981	22.83	https://www.genecards.org/cgi-bin/carddisp.pl?gene=SOS1
EDNRB	Endothelin Receptor Type B	Protein Coding	49	GC13M077895	22.6	https://www.genecards.org/cgi-bin/carddisp.pl?gene=EDNRB
MLX	MAX Dimerization Protein MLX	Protein Coding	43	GC17P042567	22.51	https://www.genecards.org/cgi-bin/carddisp.pl?gene=MLX
MIR199A1	MicroRNA 199a-1	RNA Gene	18	GC19M010792	22.48	https://www.genecards.org/cgi-bin/carddisp.pl?gene=MIR199A1
MED12	Mediator Complex Subunit 12	Protein Coding	44	GC0XP071118	22.48	https://www.genecards.org/cgi-bin/carddisp.pl?gene=MED12
CHST3	Carbohydrate Sulfotransferase 3	Protein Coding	42	GC10P071964	22.42	https://www.genecards.org/cgi-bin/carddisp.pl?gene=CHST3
F5	Coagulation Factor V	Protein Coding	45	GC01M169511	22.38	https://www.genecards.org/cgi-bin/carddisp.pl?gene=F5
MIR10A	MicroRNA 10a	RNA Gene	21	GC17M048579	22.34	https://www.genecards.org/cgi-bin/carddisp.pl?gene=MIR10A
B3GAT3	Beta-1,3-Glucuronyltransferase 3	Protein Coding	45	GC11M063429	22.33	https://www.genecards.org/cgi-bin/carddisp.pl?gene=B3GAT3
DNMT3A	DNA Methyltransferase 3 Alpha	Protein Coding	51	GC02M025228	22.32	https://www.genecards.org/cgi-bin/carddisp.pl?gene=DNMT3A
ATP6V0A2	ATPase H+ Transporting V0 Subunit A2	Protein Coding	44	GC12P123712	22.27	https://www.genecards.org/cgi-bin/carddisp.pl?gene=ATP6V0A2
TGFBR3	Transforming Growth Factor Beta Receptor 3	Protein Coding	45	GC01M091680	22.26	https://www.genecards.org/cgi-bin/carddisp.pl?gene=TGFBR3
MIR223	MicroRNA 223	RNA Gene	21	GC0XP066018	22.21	https://www.genecards.org/cgi-bin/carddisp.pl?gene=MIR223
MTHFR	Methylenetetrahydrofolate Reductase	Protein Coding	47	GC01M011785	22.08	https://www.genecards.org/cgi-bin/carddisp.pl?gene=MTHFR
KIT	KIT Proto-Oncogene, Receptor Tyrosine Kinase	Protein Coding	53	GC04P054657	22.02	https://www.genecards.org/cgi-bin/carddisp.pl?gene=KIT
GUCY2C	Guanylate Cyclase 2C	Protein Coding	45	GC12M014612	22.01	https://www.genecards.org/cgi-bin/carddisp.pl?gene=GUCY2C
DCN	Decorin	Protein Coding	47	GC12M091140	21.92	https://www.genecards.org/cgi-bin/carddisp.pl?gene=DCN
MMP8	Matrix Metallopeptidase 8	Protein Coding	47	GC11M102617	21.86	https://www.genecards.org/cgi-bin/carddisp.pl?gene=MMP8
MEFV	MEFV Innate Immuity Regulator, Pyrin	Protein Coding	43	GC16M003281	21.85	https://www.genecards.org/cgi-bin/carddisp.pl?gene=MEFV
KCNQ1	Potassium Voltage-Gated Channel Subfamily Q Member 1	Protein Coding	49	GC11P002444	21.8	https://www.genecards.org/cgi-bin/carddisp.pl?gene=KCNQ1
MIR150	MicroRNA 150	RNA Gene	21	GC19M049500	21.79	https://www.genecards.org/cgi-bin/carddisp.pl?gene=MIR150
GAA	Glucosidase Alpha, Acid	Protein Coding	47	GC17P080101	21.75	https://www.genecards.org/cgi-bin/carddisp.pl?gene=GAA
IGF1	Insulin Like Growth Factor 1	Protein Coding	50	GC12M102395	21.71	https://www.genecards.org/cgi-bin/carddisp.pl?gene=IGF1
CDKN1C	Cyclin Dependent Kinase Inhibitor 1C	Protein Coding	47	GC11M002887	21.7	https://www.genecards.org/cgi-bin/carddisp.pl?gene=CDKN1C
INS	Insulin	Protein Coding	48	GC11M002159	21.57	https://www.genecards.org/cgi-bin/carddisp.pl?gene=INS
EDN3	Endothelin 3	Protein Coding	47	GC20P059300	21.55	https://www.genecards.org/cgi-bin/carddisp.pl?gene=EDN3
MESP2	Mesoderm Posterior BHLH Transcription Factor 2	Protein Coding	35	GC15P089764	21.46	https://www.genecards.org/cgi-bin/carddisp.pl?gene=MESP2
PIGN	Phosphatidylinositol Glycan Anchor Biosynthesis Class N	Protein Coding	40	GC18M061905	21.36	https://www.genecards.org/cgi-bin/carddisp.pl?gene=PIGN
IL12B	Interleukin 12B	Protein Coding	44	GC05M159314	21.35	https://www.genecards.org/cgi-bin/carddisp.pl?gene=IL12B
H2AC18	H2A Clustered Histone 18	Protein Coding	26	GC01M149961	21.33	https://www.genecards.org/cgi-bin/carddisp.pl?gene=H2AC18
PLAU	Plasminogen Activator, Urokinase	Protein Coding	51	GC10P073909	21.28	https://www.genecards.org/cgi-bin/carddisp.pl?gene=PLAU
ZIC3	Zic Family Member 3	Protein Coding	46	GC0XP137566	21.26	https://www.genecards.org/cgi-bin/carddisp.pl?gene=ZIC3
PIK3CA	Phosphatidylinositol-4,5-Bisphosphate 3-Kinase Catalytic Subunit Alpha	Protein Coding	52	GC03P179148	21.17	https://www.genecards.org/cgi-bin/carddisp.pl?gene=PIK3CA
CDH1	Cadherin 1	Protein Coding	50	GC16P068737	21.14	https://www.genecards.org/cgi-bin/carddisp.pl?gene=CDH1
IDUA	Alpha-L-Iduronidase	Protein Coding	42	GC04P000986	21	https://www.genecards.org/cgi-bin/carddisp.pl?gene=IDUA
HLA-A	Major Histocompatibility Complex, Class I, A	Protein Coding	46	GC06P047265	20.96	https://www.genecards.org/cgi-bin/carddisp.pl?gene=HLA-A
CD40LG	CD40 Ligand	Protein Coding	47	GC0XP136649	20.93	https://www.genecards.org/cgi-bin/carddisp.pl?gene=CD40LG
PRKAR1A	Protein Kinase CAMP-Dependent Type I Regulatory Subunit Alpha	Protein Coding	51	GC17P068414	20.83	https://www.genecards.org/cgi-bin/carddisp.pl?gene=PRKAR1A
FGFR2	Fibroblast Growth Factor Receptor 2	Protein Coding	54	GC10M121478	20.73	https://www.genecards.org/cgi-bin/carddisp.pl?gene=FGFR2
CFTR	CF Transmembrane Conductance Regulator	Protein Coding	51	GC07P117287	20.72	https://www.genecards.org/cgi-bin/carddisp.pl?gene=CFTR
CCND1	Cyclin D1	Protein Coding	52	GC11P069641	20.65	https://www.genecards.org/cgi-bin/carddisp.pl?gene=CCND1
DLK1	Delta Like Non-Canonical Notch Ligand 1	Protein Coding	44	GC14P104663	20.57	https://www.genecards.org/cgi-bin/carddisp.pl?gene=DLK1
STAT3	Signal Transducer And Activator Of Transcription 3	Protein Coding	52	GC17M042313	20.54	https://www.genecards.org/cgi-bin/carddisp.pl?gene=STAT3
MIR34A	MicroRNA 34a	RNA Gene	22	GC01M009151	20.4	https://www.genecards.org/cgi-bin/carddisp.pl?gene=MIR34A
MEN1	Menin 1	Protein Coding	46	GC11M064803	20.4	https://www.genecards.org/cgi-bin/carddisp.pl?gene=MEN1
LPL	Lipoprotein Lipase	Protein Coding	49	GC08P019901	20.4	https://www.genecards.org/cgi-bin/carddisp.pl?gene=LPL
MYH7	Myosin Heavy Chain 7	Protein Coding	47	GC14M023412	20.35	https://www.genecards.org/cgi-bin/carddisp.pl?gene=MYH7
CXCL8	C-X-C Motif Chemokine Ligand 8	Protein Coding	41	GC04P073740	20.33	https://www.genecards.org/cgi-bin/carddisp.pl?gene=CXCL8
RB1	RB Transcriptional Corepressor 1	Protein Coding	49	GC13P048303	20.32	https://www.genecards.org/cgi-bin/carddisp.pl?gene=RB1
DDX58	DExD/H-Box Helicase 58	Protein Coding	47	GC09M032455	20.24	https://www.genecards.org/cgi-bin/carddisp.pl?gene=DDX58
NPPB	Natriuretic Peptide B	Protein Coding	44	GC01M011858	20.24	https://www.genecards.org/cgi-bin/carddisp.pl?gene=NPPB
F3	Coagulation Factor III, Tissue Factor	Protein Coding	45	GC01M094530	20.21	https://www.genecards.org/cgi-bin/carddisp.pl?gene=F3
CDKN2B	Cyclin Dependent Kinase Inhibitor 2B	Protein Coding	47	GC09M022002	20.06	https://www.genecards.org/cgi-bin/carddisp.pl?gene=CDKN2B
NSD1	Nuclear Receptor Binding SET Domain Protein 1	Protein Coding	43	GC05P177134	19.99	https://www.genecards.org/cgi-bin/carddisp.pl?gene=NSD1
ICAM1	Intercellular Adhesion Molecule 1	Protein Coding	50	GC19P010270	19.87	https://www.genecards.org/cgi-bin/carddisp.pl?gene=ICAM1
TNNT2	Troponin T2, Cardiac Type	Protein Coding	48	GC01M201359	19.87	https://www.genecards.org/cgi-bin/carddisp.pl?gene=TNNT2
MIR181B1	MicroRNA 181b-1	RNA Gene	19	GC01M198858	19.84	https://www.genecards.org/cgi-bin/carddisp.pl?gene=MIR181B1
HES7	Hes Family BHLH Transcription Factor 7	Protein Coding	37	GC17M008120	19.8	https://www.genecards.org/cgi-bin/carddisp.pl?gene=HES7
CTSL	Cathepsin L	Protein Coding	46	GC09P087725	19.72	https://www.genecards.org/cgi-bin/carddisp.pl?gene=CTSL
RERE	Arginine-Glutamic Acid Dipeptide Repeats	Protein Coding	41	GC01M008364	19.63	https://www.genecards.org/cgi-bin/carddisp.pl?gene=RERE
LEP	Leptin	Protein Coding	47	GC07P128241	19.54	https://www.genecards.org/cgi-bin/carddisp.pl?gene=LEP
FGF23	Fibroblast Growth Factor 23	Protein Coding	45	GC12M004368	19.53	https://www.genecards.org/cgi-bin/carddisp.pl?gene=FGF23
RET	Ret Proto-Oncogene	Protein Coding	53	GC10P043081	19.52	https://www.genecards.org/cgi-bin/carddisp.pl?gene=RET
SELE	Selectin E	Protein Coding	44	GC01M169722	19.5	https://www.genecards.org/cgi-bin/carddisp.pl?gene=SELE
IFNG	Interferon Gamma	Protein Coding	48	GC12M068064	19.49	https://www.genecards.org/cgi-bin/carddisp.pl?gene=IFNG
MIR106B	MicroRNA 106b	RNA Gene	21	GC07M100284	19.43	https://www.genecards.org/cgi-bin/carddisp.pl?gene=MIR106B
PLOD1	Procollagen-Lysine,2-Oxoglutarate 5-Dioxygenase 1	Protein Coding	41	GC01P011934	19.39	https://www.genecards.org/cgi-bin/carddisp.pl?gene=PLOD1
SERPINE1	Serpin Family E Member 1	Protein Coding	50	GC07P101127	19.38	https://www.genecards.org/cgi-bin/carddisp.pl?gene=SERPINE1
BCR	BCR Activator Of RhoGEF And GTPase	Protein Coding	51	GC22P023179	19.34	https://www.genecards.org/cgi-bin/carddisp.pl?gene=BCR
KCNH1	Potassium Voltage-Gated Channel Subfamily H Member 1	Protein Coding	46	GC01M210678	19.34	https://www.genecards.org/cgi-bin/carddisp.pl?gene=KCNH1
BRCA2	BRCA2 DNA Repair Associated	Protein Coding	49	GC13P032315	19.28	https://www.genecards.org/cgi-bin/carddisp.pl?gene=BRCA2
GGT1	Gamma-Glutamyltransferase 1	Protein Coding	46	GC22P024927	19.25	https://www.genecards.org/cgi-bin/carddisp.pl?gene=GGT1
GANAB	Glucosidase II Alpha Subunit	Protein Coding	44	GC11M063430	19.25	https://www.genecards.org/cgi-bin/carddisp.pl?gene=GANAB
IGF2	Insulin Like Growth Factor 2	Protein Coding	48	GC11M002130	19.17	https://www.genecards.org/cgi-bin/carddisp.pl?gene=IGF2
BRCA1	BRCA1 DNA Repair Associated	Protein Coding	50	GC17M043044	19.13	https://www.genecards.org/cgi-bin/carddisp.pl?gene=BRCA1
PRTN3	Proteinase 3	Protein Coding	44	GC19P000840	19.13	https://www.genecards.org/cgi-bin/carddisp.pl?gene=PRTN3
CASP3	Caspase 3	Protein Coding	50	GC04M184627	19.12	https://www.genecards.org/cgi-bin/carddisp.pl?gene=CASP3
VCAM1	Vascular Cell Adhesion Molecule 1	Protein Coding	45	GC01P100719	19.11	https://www.genecards.org/cgi-bin/carddisp.pl?gene=VCAM1
ADIPOQ	Adiponectin, C1Q And Collagen Domain Containing	Protein Coding	45	GC03P186842	18.99	https://www.genecards.org/cgi-bin/carddisp.pl?gene=ADIPOQ
MIR205	MicroRNA 205	RNA Gene	20	GC01P209432	18.96	https://www.genecards.org/cgi-bin/carddisp.pl?gene=MIR205
GLA	Galactosidase Alpha	Protein Coding	48	GC0XM101393	18.9	https://www.genecards.org/cgi-bin/carddisp.pl?gene=GLA
CTLA4	Cytotoxic T-Lymphocyte Associated Protein 4	Protein Coding	45	GC02P203867	18.87	https://www.genecards.org/cgi-bin/carddisp.pl?gene=CTLA4
LPA	Lipoprotein(A)	Protein Coding	41	GC06M160531	18.87	https://www.genecards.org/cgi-bin/carddisp.pl?gene=LPA
IGF2R	Insulin Like Growth Factor 2 Receptor	Protein Coding	45	GC06P159969	18.69	https://www.genecards.org/cgi-bin/carddisp.pl?gene=IGF2R
MIR424	MicroRNA 424	RNA Gene	17	GC0XM134627	18.6	https://www.genecards.org/cgi-bin/carddisp.pl?gene=MIR424
SLC25A24	Solute Carrier Family 25 Member 24	Protein Coding	43	GC01M108134	18.56	https://www.genecards.org/cgi-bin/carddisp.pl?gene=SLC25A24
MT-ATP6	Mitochondrially Encoded ATP Synthase Membrane Subunit 6	Protein Coding	31	GCMTP008531	18.56	https://www.genecards.org/cgi-bin/carddisp.pl?gene=MT-ATP6
EP300	E1A Binding Protein P300	Protein Coding	50	GC22P041091	18.52	https://www.genecards.org/cgi-bin/carddisp.pl?gene=EP300
ATM	ATM Serine/Threonine Kinase	Protein Coding	54	GC11P108222	18.52	https://www.genecards.org/cgi-bin/carddisp.pl?gene=ATM
JAK2	Janus Kinase 2	Protein Coding	54	GC09P004985	18.37	https://www.genecards.org/cgi-bin/carddisp.pl?gene=JAK2
ABCA1	ATP Binding Cassette Subfamily A Member 1	Protein Coding	48	GC09M104781	18.27	https://www.genecards.org/cgi-bin/carddisp.pl?gene=ABCA1
DLL3	Delta Like Canonical Notch Ligand 3	Protein Coding	41	GC19P039498	18.19	https://www.genecards.org/cgi-bin/carddisp.pl?gene=DLL3
AGT	Angiotensinogen	Protein Coding	49	GC01M230702	18.18	https://www.genecards.org/cgi-bin/carddisp.pl?gene=AGT
TPM2	Tropomyosin 2	Protein Coding	44	GC09M035672	18.12	https://www.genecards.org/cgi-bin/carddisp.pl?gene=TPM2
MPO	Myeloperoxidase	Protein Coding	50	GC17M058269	18.04	https://www.genecards.org/cgi-bin/carddisp.pl?gene=MPO
GLI3	GLI Family Zinc Finger 3	Protein Coding	48	GC07M041960	17.96	https://www.genecards.org/cgi-bin/carddisp.pl?gene=GLI3
GREM1	Gremlin 1, DAN Family BMP Antagonist	Protein Coding	44	GC15P032720	17.88	https://www.genecards.org/cgi-bin/carddisp.pl?gene=GREM1
COL4A2	Collagen Type IV Alpha 2 Chain	Protein Coding	44	GC13P110305	17.8	https://www.genecards.org/cgi-bin/carddisp.pl?gene=COL4A2
CD4	CD4 Molecule	Protein Coding	49	GC12P006786	17.76	https://www.genecards.org/cgi-bin/carddisp.pl?gene=CD4
NPPA	Natriuretic Peptide A	Protein Coding	46	GC01M011846	17.6	https://www.genecards.org/cgi-bin/carddisp.pl?gene=NPPA
GPT	Glutamic--Pyruvic Transaminase	Protein Coding	41	GC08P144502	17.6	https://www.genecards.org/cgi-bin/carddisp.pl?gene=GPT
VCAN	Versican	Protein Coding	47	GC05P083471	17.52	https://www.genecards.org/cgi-bin/carddisp.pl?gene=VCAN
MLXIPL	MLX Interacting Protein Like	Protein Coding	41	GC07M073593	17.52	https://www.genecards.org/cgi-bin/carddisp.pl?gene=MLXIPL
PRDM16	PR/SET Domain 16	Protein Coding	45	GC01P003068	17.47	https://www.genecards.org/cgi-bin/carddisp.pl?gene=PRDM16
BGLAP	Bone Gamma-Carboxyglutamate Protein	Protein Coding	40	GC01P156242	17.37	https://www.genecards.org/cgi-bin/carddisp.pl?gene=BGLAP
SCN5A	Sodium Voltage-Gated Channel Alpha Subunit 5	Protein Coding	50	GC03M038549	17.24	https://www.genecards.org/cgi-bin/carddisp.pl?gene=SCN5A
NRAS	NRAS Proto-Oncogene, GTPase	Protein Coding	50	GC01M114704	17.23	https://www.genecards.org/cgi-bin/carddisp.pl?gene=NRAS
ENPP1	Ectonucleotide Pyrophosphatase/Phosphodiesterase 1	Protein Coding	47	GC06P131808	17.16	https://www.genecards.org/cgi-bin/carddisp.pl?gene=ENPP1
ZMPSTE24	Zinc Metallopeptidase STE24	Protein Coding	43	GC01P040258	17.03	https://www.genecards.org/cgi-bin/carddisp.pl?gene=ZMPSTE24
SRC	SRC Proto-Oncogene, Non-Receptor Tyrosine Kinase	Protein Coding	51	GC20P037344	17.03	https://www.genecards.org/cgi-bin/carddisp.pl?gene=SRC
PYCR1	Pyrroline-5-Carboxylate Reductase 1	Protein Coding	47	GC17M081932	17.02	https://www.genecards.org/cgi-bin/carddisp.pl?gene=PYCR1
PLAT	Plasminogen Activator, Tissue Type	Protein Coding	49	GC08M042174	17.01	https://www.genecards.org/cgi-bin/carddisp.pl?gene=PLAT
CYP21A2	Cytochrome P450 Family 21 Subfamily A Member 2	Protein Coding	45	GC06P047333	16.97	https://www.genecards.org/cgi-bin/carddisp.pl?gene=CYP21A2
KCNJ2	Potassium Inwardly Rectifying Channel Subfamily J Member 2	Protein Coding	48	GC17P070168	16.95	https://www.genecards.org/cgi-bin/carddisp.pl?gene=KCNJ2
CHRNG	Cholinergic Receptor Nicotinic Gamma Subunit	Protein Coding	40	GC02P232539	16.93	https://www.genecards.org/cgi-bin/carddisp.pl?gene=CHRNG
IL2	Interleukin 2	Protein Coding	45	GC04M122451	16.92	https://www.genecards.org/cgi-bin/carddisp.pl?gene=IL2
LRP1	LDL Receptor Related Protein 1	Protein Coding	47	GC12P057128	16.91	https://www.genecards.org/cgi-bin/carddisp.pl?gene=LRP1
RAF1	Raf-1 Proto-Oncogene, Serine/Threonine Kinase	Protein Coding	54	GC03M012583	16.9	https://www.genecards.org/cgi-bin/carddisp.pl?gene=RAF1
MYH3	Myosin Heavy Chain 3	Protein Coding	43	GC17M010628	16.87	https://www.genecards.org/cgi-bin/carddisp.pl?gene=MYH3
NPHP3	Nephrocystin 3	Protein Coding	39	GC03M132683	16.87	https://www.genecards.org/cgi-bin/carddisp.pl?gene=NPHP3
LZTR1	Leucine Zipper Like Transcription Regulator 1	Protein Coding	43	GC22P020983	16.86	https://www.genecards.org/cgi-bin/carddisp.pl?gene=LZTR1
TAGLN	Transgelin	Protein Coding	43	GC11P117199	16.84	https://www.genecards.org/cgi-bin/carddisp.pl?gene=TAGLN
KDR	Kinase Insert Domain Receptor	Protein Coding	53	GC04M055078	16.77	https://www.genecards.org/cgi-bin/carddisp.pl?gene=KDR
SRY	Sex Determining Region Y	Protein Coding	35	GC0YM002698	16.75	https://www.genecards.org/cgi-bin/carddisp.pl?gene=SRY
GJA1	Gap Junction Protein Alpha 1	Protein Coding	50	GC06P121436	16.69	https://www.genecards.org/cgi-bin/carddisp.pl?gene=GJA1
TMEM67	Transmembrane Protein 67	Protein Coding	37	GC08P093754	16.68	https://www.genecards.org/cgi-bin/carddisp.pl?gene=TMEM67
GPC3	Glypican 3	Protein Coding	45	GC0XM133535	16.68	https://www.genecards.org/cgi-bin/carddisp.pl?gene=GPC3
IL17A	Interleukin 17A	Protein Coding	42	GC06P052186	16.64	https://www.genecards.org/cgi-bin/carddisp.pl?gene=IL17A
CASP8	Caspase 8	Protein Coding	52	GC02P201233	16.59	https://www.genecards.org/cgi-bin/carddisp.pl?gene=CASP8
MIR483	MicroRNA 483	RNA Gene	18	GC11M002188	16.54	https://www.genecards.org/cgi-bin/carddisp.pl?gene=MIR483
ESR1	Estrogen Receptor 1	Protein Coding	53	GC06P151656	16.54	https://www.genecards.org/cgi-bin/carddisp.pl?gene=ESR1
CETP	Cholesteryl Ester Transfer Protein	Protein Coding	46	GC16P056961	16.51	https://www.genecards.org/cgi-bin/carddisp.pl?gene=CETP
AR	Androgen Receptor	Protein Coding	53	GC0XP067544	16.51	https://www.genecards.org/cgi-bin/carddisp.pl?gene=AR
HIF1A-AS1	HIF1A Antisense RNA 1	RNA Gene	15	GC14M061681	16.46	https://www.genecards.org/cgi-bin/carddisp.pl?gene=HIF1A-AS1
MRAP	Melanocortin 2 Receptor Accessory Protein	Protein Coding	37	GC21P032291	16.46	https://www.genecards.org/cgi-bin/carddisp.pl?gene=MRAP
LTBP4	Latent Transforming Growth Factor Beta Binding Protein 4	Protein Coding	40	GC19P040592	16.41	https://www.genecards.org/cgi-bin/carddisp.pl?gene=LTBP4
CD36	CD36 Molecule	Protein Coding	48	GC07P080369	16.31	https://www.genecards.org/cgi-bin/carddisp.pl?gene=CD36
SDHB	Succinate Dehydrogenase Complex Iron Sulfur Subunit B	Protein Coding	47	GC01M017020	16.28	https://www.genecards.org/cgi-bin/carddisp.pl?gene=SDHB
HLA-DPB1	Major Histocompatibility Complex, Class II, DP Beta 1	Protein Coding	43	GC06P047346	16.22	https://www.genecards.org/cgi-bin/carddisp.pl?gene=HLA-DPB1
KANSL1	KAT8 Regulatory NSL Complex Subunit 1	Protein Coding	39	GC17M046031	16.2	https://www.genecards.org/cgi-bin/carddisp.pl?gene=KANSL1
CALCA	Calcitonin Related Polypeptide Alpha	Protein Coding	43	GC11M014945	16.14	https://www.genecards.org/cgi-bin/carddisp.pl?gene=CALCA
ABCG8	ATP Binding Cassette Subfamily G Member 8	Protein Coding	42	GC02P043828	16.1	https://www.genecards.org/cgi-bin/carddisp.pl?gene=ABCG8
THBD	Thrombomodulin	Protein Coding	44	GC20M023026	16.09	https://www.genecards.org/cgi-bin/carddisp.pl?gene=THBD
ABCG5	ATP Binding Cassette Subfamily G Member 5	Protein Coding	44	GC02M043806	16.09	https://www.genecards.org/cgi-bin/carddisp.pl?gene=ABCG5
MIR146A	MicroRNA 146a	RNA Gene	22	GC05P160485	16.07	https://www.genecards.org/cgi-bin/carddisp.pl?gene=MIR146A
PECAM1	Platelet And Endothelial Cell Adhesion Molecule 1	Protein Coding	40	GC17M064319	16.05	https://www.genecards.org/cgi-bin/carddisp.pl?gene=PECAM1
SMARCA4	SWI/SNF Related, Matrix Associated, Actin Dependent Regulator Of Chromatin, Subfamily A, Member 4	Protein Coding	50	GC19P010932	16.04	https://www.genecards.org/cgi-bin/carddisp.pl?gene=SMARCA4
MAP2K1	Mitogen-Activated Protein Kinase Kinase 1	Protein Coding	54	GC15P066386	16.03	https://www.genecards.org/cgi-bin/carddisp.pl?gene=MAP2K1
KMT2D	Lysine Methyltransferase 2D	Protein Coding	41	GC12M049018	16.02	https://www.genecards.org/cgi-bin/carddisp.pl?gene=KMT2D
SRFBP1	Serum Response Factor Binding Protein 1	Protein Coding	32	GC05P121961	16.01	https://www.genecards.org/cgi-bin/carddisp.pl?gene=SRFBP1
MIR486-1	MicroRNA 486-1	RNA Gene	16	GC08M041660	15.99	https://www.genecards.org/cgi-bin/carddisp.pl?gene=MIR486-1
HP	Haptoglobin	Protein Coding	44	GC16P072089	15.99	https://www.genecards.org/cgi-bin/carddisp.pl?gene=HP
TRPV4	Transient Receptor Potential Cation Channel Subfamily V Member 4	Protein Coding	49	GC12M109783	15.97	https://www.genecards.org/cgi-bin/carddisp.pl?gene=TRPV4
RYR1	Ryanodine Receptor 1	Protein Coding	47	GC19P038528	15.97	https://www.genecards.org/cgi-bin/carddisp.pl?gene=RYR1
CYP17A1	Cytochrome P450 Family 17 Subfamily A Member 1	Protein Coding	48	GC10M102830	15.94	https://www.genecards.org/cgi-bin/carddisp.pl?gene=CYP17A1
CFI	Complement Factor I	Protein Coding	46	GC04M109740	15.86	https://www.genecards.org/cgi-bin/carddisp.pl?gene=CFI
TTN	Titin	Protein Coding	47	GC02M178525	15.84	https://www.genecards.org/cgi-bin/carddisp.pl?gene=TTN
MIR125A	MicroRNA 125a	RNA Gene	21	GC19P051720	15.82	https://www.genecards.org/cgi-bin/carddisp.pl?gene=MIR125A
AAA2	Aortic Aneurysm, Familial Abdominal 2	Genetic Locus	2	GC04U901411	15.8	https://www.genecards.org/cgi-bin/carddisp.pl?gene=AAA2
MYBPC3	Myosin Binding Protein C3	Protein Coding	46	GC11M061124	15.79	https://www.genecards.org/cgi-bin/carddisp.pl?gene=MYBPC3
ABCC6	ATP Binding Cassette Subfamily C Member 6	Protein Coding	45	GC16M016148	15.77	https://www.genecards.org/cgi-bin/carddisp.pl?gene=ABCC6
FOXF1	Forkhead Box F1	Protein Coding	41	GC16P086510	15.77	https://www.genecards.org/cgi-bin/carddisp.pl?gene=FOXF1
SOX10	SRY-Box Transcription Factor 10	Protein Coding	45	GC22M046233	15.72	https://www.genecards.org/cgi-bin/carddisp.pl?gene=SOX10
ERBB2	Erb-B2 Receptor Tyrosine Kinase 2	Protein Coding	54	GC17P039687	15.72	https://www.genecards.org/cgi-bin/carddisp.pl?gene=ERBB2
MIR143	MicroRNA 143	RNA Gene	22	GC05P149410	15.71	https://www.genecards.org/cgi-bin/carddisp.pl?gene=MIR143
KCNH2	Potassium Voltage-Gated Channel Subfamily H Member 2	Protein Coding	49	GC07M150944	15.67	https://www.genecards.org/cgi-bin/carddisp.pl?gene=KCNH2
FGFR3	Fibroblast Growth Factor Receptor 3	Protein Coding	55	GC04P001795	15.56	https://www.genecards.org/cgi-bin/carddisp.pl?gene=FGFR3
GAPDH	Glyceraldehyde-3-Phosphate Dehydrogenase	Protein Coding	48	GC12P008161	15.55	https://www.genecards.org/cgi-bin/carddisp.pl?gene=GAPDH
SERPINC1	Serpin Family C Member 1	Protein Coding	48	GC01M174153	15.53	https://www.genecards.org/cgi-bin/carddisp.pl?gene=SERPINC1
NSMCE2	NSE2 (MMS21) Homolog, SMC5-SMC6 Complex SUMO Ligase	Protein Coding	39	GC08P125091	15.52	https://www.genecards.org/cgi-bin/carddisp.pl?gene=NSMCE2
MEG3	Maternally Expressed 3	RNA Gene	29	GC14P104771	15.51	https://www.genecards.org/cgi-bin/carddisp.pl?gene=MEG3
MIR192	MicroRNA 192	RNA Gene	21	GC11M064891	15.49	https://www.genecards.org/cgi-bin/carddisp.pl?gene=MIR192
ADAMTS13	ADAM Metallopeptidase With Thrombospondin Type 1 Motif 13	Protein Coding	45	GC09P133414	15.47	https://www.genecards.org/cgi-bin/carddisp.pl?gene=ADAMTS13
TLR5	Toll Like Receptor 5	Protein Coding	47	GC01M223109	15.46	https://www.genecards.org/cgi-bin/carddisp.pl?gene=TLR5
DYNC2H1	Dynein Cytoplasmic 2 Heavy Chain 1	Protein Coding	38	GC11P103109	15.43	https://www.genecards.org/cgi-bin/carddisp.pl?gene=DYNC2H1
NEK8	NIMA Related Kinase 8	Protein Coding	41	GC17P028725	15.4	https://www.genecards.org/cgi-bin/carddisp.pl?gene=NEK8
PDE11A	Phosphodiesterase 11A	Protein Coding	46	GC02M177624	15.37	https://www.genecards.org/cgi-bin/carddisp.pl?gene=PDE11A
SEMA3E	Semaphorin 3E	Protein Coding	41	GC07M083363	15.36	https://www.genecards.org/cgi-bin/carddisp.pl?gene=SEMA3E
ARID1B	AT-Rich Interaction Domain 1B	Protein Coding	44	GC06P156777	15.32	https://www.genecards.org/cgi-bin/carddisp.pl?gene=ARID1B
LTBP1	Latent Transforming Growth Factor Beta Binding Protein 1	Protein Coding	43	GC02P032915	15.29	https://www.genecards.org/cgi-bin/carddisp.pl?gene=LTBP1
TPO	Thyroid Peroxidase	Protein Coding	48	GC02P001374	15.16	https://www.genecards.org/cgi-bin/carddisp.pl?gene=TPO
CYP11B1	Cytochrome P450 Family 11 Subfamily B Member 1	Protein Coding	48	GC08M142872	15.11	https://www.genecards.org/cgi-bin/carddisp.pl?gene=CYP11B1
TG	Thyroglobulin	Protein Coding	42	GC08P132866	15.08	https://www.genecards.org/cgi-bin/carddisp.pl?gene=TG
MNX1	Motor Neuron And Pancreas Homeobox 1	Protein Coding	41	GC07M156994	15.07	https://www.genecards.org/cgi-bin/carddisp.pl?gene=MNX1
YY1AP1	YY1 Associated Protein 1	Protein Coding	38	GC01M155659	14.98	https://www.genecards.org/cgi-bin/carddisp.pl?gene=YY1AP1
STK11	Serine/Threonine Kinase 11	Protein Coding	49	GC19P001177	14.97	https://www.genecards.org/cgi-bin/carddisp.pl?gene=STK11
HDAC9	Histone Deacetylase 9	Protein Coding	46	GC07P018086	14.87	https://www.genecards.org/cgi-bin/carddisp.pl?gene=HDAC9
MSH2	MutS Homolog 2	Protein Coding	48	GC02P047402	14.79	https://www.genecards.org/cgi-bin/carddisp.pl?gene=MSH2
FN1	Fibronectin 1	Protein Coding	50	GC02M215360	14.77	https://www.genecards.org/cgi-bin/carddisp.pl?gene=FN1
KLF15	Kruppel Like Factor 15	Protein Coding	41	GC03M126293	14.76	https://www.genecards.org/cgi-bin/carddisp.pl?gene=KLF15
CYP27B1	Cytochrome P450 Family 27 Subfamily B Member 1	Protein Coding	47	GC12M057757	14.73	https://www.genecards.org/cgi-bin/carddisp.pl?gene=CYP27B1
PAEP	Progestagen Associated Endometrial Protein	Protein Coding	39	GC09P135561	14.72	https://www.genecards.org/cgi-bin/carddisp.pl?gene=PAEP
CDKN1A	Cyclin Dependent Kinase Inhibitor 1A	Protein Coding	50	GC06P047460	14.7	https://www.genecards.org/cgi-bin/carddisp.pl?gene=CDKN1A
INSR	Insulin Receptor	Protein Coding	54	GC19M007112	14.63	https://www.genecards.org/cgi-bin/carddisp.pl?gene=INSR
ACVRL1	Activin A Receptor Like Type 1	Protein Coding	50	GC12P051906	14.62	https://www.genecards.org/cgi-bin/carddisp.pl?gene=ACVRL1
ADA2	Adenosine Deaminase 2	Protein Coding	34	GC22M017179	14.57	https://www.genecards.org/cgi-bin/carddisp.pl?gene=ADA2
IGFBP3	Insulin Like Growth Factor Binding Protein 3	Protein Coding	45	GC07M045912	14.56	https://www.genecards.org/cgi-bin/carddisp.pl?gene=IGFBP3
PKHD1	PKHD1 Ciliary IPT Domain Containing Fibrocystin/Polyductin	Protein Coding	39	GC06M051588	14.45	https://www.genecards.org/cgi-bin/carddisp.pl?gene=PKHD1
IL18	Interleukin 18	Protein Coding	44	GC11M112143	14.45	https://www.genecards.org/cgi-bin/carddisp.pl?gene=IL18
KDM6A	Lysine Demethylase 6A	Protein Coding	46	GC0XP044873	14.4	https://www.genecards.org/cgi-bin/carddisp.pl?gene=KDM6A
RUNX2	RUNX Family Transcription Factor 2	Protein Coding	47	GC06P047549	14.4	https://www.genecards.org/cgi-bin/carddisp.pl?gene=RUNX2
KDM4C	Lysine Demethylase 4C	Protein Coding	40	GC09P006720	14.4	https://www.genecards.org/cgi-bin/carddisp.pl?gene=KDM4C
IL4	Interleukin 4	Protein Coding	46	GC05P132673	14.4	https://www.genecards.org/cgi-bin/carddisp.pl?gene=IL4
LOC101448202	Uncharacterized LOC101448202	RNA Gene	8	GC09M134819	14.32	https://www.genecards.org/cgi-bin/carddisp.pl?gene=LOC101448202
MVK	Mevalonate Kinase	Protein Coding	48	GC12P109573	14.3	https://www.genecards.org/cgi-bin/carddisp.pl?gene=MVK
MYPN	Myopalladin	Protein Coding	41	GC10P068106	14.25	https://www.genecards.org/cgi-bin/carddisp.pl?gene=MYPN
FLT1	Fms Related Receptor Tyrosine Kinase 1	Protein Coding	51	GC13M028300	14.22	https://www.genecards.org/cgi-bin/carddisp.pl?gene=FLT1
MUTYH	MutY DNA Glycosylase	Protein Coding	44	GC01M045329	14.21	https://www.genecards.org/cgi-bin/carddisp.pl?gene=MUTYH
SI	Sucrase-Isomaltase	Protein Coding	43	GC03M164978	14.12	https://www.genecards.org/cgi-bin/carddisp.pl?gene=SI
BMP4	Bone Morphogenetic Protein 4	Protein Coding	49	GC14M053949	14.09	https://www.genecards.org/cgi-bin/carddisp.pl?gene=BMP4
ATP7A	ATPase Copper Transporting Alpha	Protein Coding	45	GC0XP077927	14.07	https://www.genecards.org/cgi-bin/carddisp.pl?gene=ATP7A
MAX	MYC Associated Factor X	Protein Coding	48	GC14M065009	14.06	https://www.genecards.org/cgi-bin/carddisp.pl?gene=MAX
MGP	Matrix Gla Protein	Protein Coding	42	GC12M014881	14.02	https://www.genecards.org/cgi-bin/carddisp.pl?gene=MGP
APOH	Apolipoprotein H	Protein Coding	44	GC17M066212	14.01	https://www.genecards.org/cgi-bin/carddisp.pl?gene=APOH
AAA4	Aortic Aneurysm, Familial Abdominal, 4	Genetic Locus	2	GC12U901625	13.95	https://www.genecards.org/cgi-bin/carddisp.pl?gene=AAA4
NXN	Nucleoredoxin	Protein Coding	41	GC17M000799	13.93	https://www.genecards.org/cgi-bin/carddisp.pl?gene=NXN
PITX2	Paired Like Homeodomain 2	Protein Coding	47	GC04M110617	13.93	https://www.genecards.org/cgi-bin/carddisp.pl?gene=PITX2
BMPR1A	Bone Morphogenetic Protein Receptor Type 1A	Protein Coding	51	GC10P086756	13.92	https://www.genecards.org/cgi-bin/carddisp.pl?gene=BMPR1A
ARHGAP31	Rho GTPase Activating Protein 31	Protein Coding	40	GC03P119294	13.91	https://www.genecards.org/cgi-bin/carddisp.pl?gene=ARHGAP31
CDKN1B	Cyclin Dependent Kinase Inhibitor 1B	Protein Coding	48	GC12P012716	13.9	https://www.genecards.org/cgi-bin/carddisp.pl?gene=CDKN1B
SOX9	SRY-Box Transcription Factor 9	Protein Coding	47	GC17P072121	13.83	https://www.genecards.org/cgi-bin/carddisp.pl?gene=SOX9
MECP2	Methyl-CpG Binding Protein 2	Protein Coding	45	GC0XM154021	13.83	https://www.genecards.org/cgi-bin/carddisp.pl?gene=MECP2
B4GALT7	Beta-1,4-Galactosyltransferase 7	Protein Coding	41	GC05P177600	13.83	https://www.genecards.org/cgi-bin/carddisp.pl?gene=B4GALT7
MMP7	Matrix Metallopeptidase 7	Protein Coding	48	GC11M102425	13.77	https://www.genecards.org/cgi-bin/carddisp.pl?gene=MMP7
NOS2	Nitric Oxide Synthase 2	Protein Coding	49	GC17M027756	13.75	https://www.genecards.org/cgi-bin/carddisp.pl?gene=NOS2
TNFSF11	TNF Superfamily Member 11	Protein Coding	47	GC13P042562	13.75	https://www.genecards.org/cgi-bin/carddisp.pl?gene=TNFSF11
GBA	Glucosylceramidase Beta	Protein Coding	47	GC01M155234	13.67	https://www.genecards.org/cgi-bin/carddisp.pl?gene=GBA
AAA3	Aneurysm, Familial Abdominal 3	Genetic Locus	2	GC09U901231	13.67	https://www.genecards.org/cgi-bin/carddisp.pl?gene=AAA3
GLB1	Galactosidase Beta 1	Protein Coding	48	GC03M033013	13.67	https://www.genecards.org/cgi-bin/carddisp.pl?gene=GLB1
OFD1	OFD1 Centriole And Centriolar Satellite Protein	Protein Coding	41	GC0XP013734	13.66	https://www.genecards.org/cgi-bin/carddisp.pl?gene=OFD1
PON1	Paraoxonase 1	Protein Coding	45	GC07M095297	13.63	https://www.genecards.org/cgi-bin/carddisp.pl?gene=PON1
CDK4	Cyclin Dependent Kinase 4	Protein Coding	54	GC12M057743	13.59	https://www.genecards.org/cgi-bin/carddisp.pl?gene=CDK4
CDH5	Cadherin 5	Protein Coding	47	GC16P066366	13.54	https://www.genecards.org/cgi-bin/carddisp.pl?gene=CDH5
SMTN	Smoothelin	Protein Coding	39	GC22P031081	13.5	https://www.genecards.org/cgi-bin/carddisp.pl?gene=SMTN
NT5E	5'-Nucleotidase Ecto	Protein Coding	51	GC06P085449	13.49	https://www.genecards.org/cgi-bin/carddisp.pl?gene=NT5E
CCL5	C-C Motif Chemokine Ligand 5	Protein Coding	43	GC17M035871	13.47	https://www.genecards.org/cgi-bin/carddisp.pl?gene=CCL5
NFE2L2	Nuclear Factor, Erythroid 2 Like 2	Protein Coding	48	GC02M177227	13.46	https://www.genecards.org/cgi-bin/carddisp.pl?gene=NFE2L2
MET	MET Proto-Oncogene, Receptor Tyrosine Kinase	Protein Coding	54	GC07P116672	13.46	https://www.genecards.org/cgi-bin/carddisp.pl?gene=MET
CNN1	Calponin 1	Protein Coding	41	GC19P011539	13.43	https://www.genecards.org/cgi-bin/carddisp.pl?gene=CNN1
DES	Desmin	Protein Coding	48	GC02P219418	13.42	https://www.genecards.org/cgi-bin/carddisp.pl?gene=DES
CTSB	Cathepsin B	Protein Coding	51	GC08M011842	13.39	https://www.genecards.org/cgi-bin/carddisp.pl?gene=CTSB
ATP6V1E1	ATPase H+ Transporting V1 Subunit E1	Protein Coding	44	GC22M017592	13.38	https://www.genecards.org/cgi-bin/carddisp.pl?gene=ATP6V1E1
S100A12	S100 Calcium Binding Protein A12	Protein Coding	39	GC01M153373	13.37	https://www.genecards.org/cgi-bin/carddisp.pl?gene=S100A12
LCN2	Lipocalin 2	Protein Coding	43	GC09P128149	13.32	https://www.genecards.org/cgi-bin/carddisp.pl?gene=LCN2
SLC26A2	Solute Carrier Family 26 Member 2	Protein Coding	44	GC05P149944	13.31	https://www.genecards.org/cgi-bin/carddisp.pl?gene=SLC26A2
GABRD	Gamma-Aminobutyric Acid Type A Receptor Subunit Delta	Protein Coding	45	GC01P002019	13.29	https://www.genecards.org/cgi-bin/carddisp.pl?gene=GABRD
KCNAB2	Potassium Voltage-Gated Channel Subfamily A Regulatory Beta Subunit 2	Protein Coding	43	GC01P006020	13.29	https://www.genecards.org/cgi-bin/carddisp.pl?gene=KCNAB2
CDKN3	Cyclin Dependent Kinase Inhibitor 3	Protein Coding	42	GC14P054398	13.13	https://www.genecards.org/cgi-bin/carddisp.pl?gene=CDKN3
FAH	Fumarylacetoacetate Hydrolase	Protein Coding	47	GC15P080152	13.12	https://www.genecards.org/cgi-bin/carddisp.pl?gene=FAH
GGT2	Gamma-Glutamyltransferase 2	Protein Coding	31	GC22M021207	13.11	https://www.genecards.org/cgi-bin/carddisp.pl?gene=GGT2
SPARC	Secreted Protein Acidic And Cysteine Rich	Protein Coding	50	GC05M151639	13.11	https://www.genecards.org/cgi-bin/carddisp.pl?gene=SPARC
C1S	Complement C1s	Protein Coding	45	GC12P008238	13.09	https://www.genecards.org/cgi-bin/carddisp.pl?gene=C1S
RAI1	Retinoic Acid Induced 1	Protein Coding	40	GC17P017682	13.03	https://www.genecards.org/cgi-bin/carddisp.pl?gene=RAI1
MSH6	MutS Homolog 6	Protein Coding	50	GC02P047695	13	https://www.genecards.org/cgi-bin/carddisp.pl?gene=MSH6
GGTLC3	Gamma-Glutamyltransferase Light Chain Family Member 3	Protein Coding	20	GC22M018516	13	https://www.genecards.org/cgi-bin/carddisp.pl?gene=GGTLC3
ARF1	ADP Ribosylation Factor 1	Protein Coding	46	GC01P228082	12.95	https://www.genecards.org/cgi-bin/carddisp.pl?gene=ARF1
FAN1	FANCD2 And FANCI Associated Nuclease 1	Protein Coding	37	GC15P031408	12.92	https://www.genecards.org/cgi-bin/carddisp.pl?gene=FAN1
CCR6	C-C Motif Chemokine Receptor 6	Protein Coding	44	GC06P167111	12.9	https://www.genecards.org/cgi-bin/carddisp.pl?gene=CCR6
HIF1A	Hypoxia Inducible Factor 1 Subunit Alpha	Protein Coding	47	GC14P061695	12.88	https://www.genecards.org/cgi-bin/carddisp.pl?gene=HIF1A
TPM3	Tropomyosin 3	Protein Coding	47	GC01M154127	12.83	https://www.genecards.org/cgi-bin/carddisp.pl?gene=TPM3
AFF4	AF4/FMR2 Family Member 4	Protein Coding	41	GC05M132875	12.83	https://www.genecards.org/cgi-bin/carddisp.pl?gene=AFF4
PSTPIP1	Proline-Serine-Threonine Phosphatase Interacting Protein 1	Protein Coding	45	GC15P076993	12.8	https://www.genecards.org/cgi-bin/carddisp.pl?gene=PSTPIP1
PRODH	Proline Dehydrogenase 1	Protein Coding	45	GC22M018912	12.77	https://www.genecards.org/cgi-bin/carddisp.pl?gene=PRODH
ACSL4	Acyl-CoA Synthetase Long Chain Family Member 4	Protein Coding	44	GC0XM109624	12.71	https://www.genecards.org/cgi-bin/carddisp.pl?gene=ACSL4
RUNX1	RUNX Family Transcription Factor 1	Protein Coding	48	GC21M034787	12.69	https://www.genecards.org/cgi-bin/carddisp.pl?gene=RUNX1
SST	Somatostatin	Protein Coding	42	GC03M187668	12.67	https://www.genecards.org/cgi-bin/carddisp.pl?gene=SST
AHDC1	AT-Hook DNA Binding Motif Containing 1	Protein Coding	36	GC01M027546	12.67	https://www.genecards.org/cgi-bin/carddisp.pl?gene=AHDC1
RAD51	RAD51 Recombinase	Protein Coding	52	GC15P040694	12.64	https://www.genecards.org/cgi-bin/carddisp.pl?gene=RAD51
RNASEH2B	Ribonuclease H2 Subunit B	Protein Coding	37	GC13P050909	12.62	https://www.genecards.org/cgi-bin/carddisp.pl?gene=RNASEH2B
RAC1	Rac Family Small GTPase 1	Protein Coding	49	GC07P006380	12.6	https://www.genecards.org/cgi-bin/carddisp.pl?gene=RAC1
POMC	Proopiomelanocortin	Protein Coding	48	GC02M025160	12.56	https://www.genecards.org/cgi-bin/carddisp.pl?gene=POMC
IL12RB1	Interleukin 12 Receptor Subunit Beta 1	Protein Coding	44	GC19M018058	12.55	https://www.genecards.org/cgi-bin/carddisp.pl?gene=IL12RB1
CBS	Cystathionine Beta-Synthase	Protein Coding	48	GC21M043053	12.52	https://www.genecards.org/cgi-bin/carddisp.pl?gene=CBS
MAPK3	Mitogen-Activated Protein Kinase 3	Protein Coding	49	GC16M030117	12.46	https://www.genecards.org/cgi-bin/carddisp.pl?gene=MAPK3
PDLIM1	PDZ And LIM Domain 1	Protein Coding	40	GC10M095237	12.39	https://www.genecards.org/cgi-bin/carddisp.pl?gene=PDLIM1
MIR140	MicroRNA 140	RNA Gene	22	GC16P069934	12.35	https://www.genecards.org/cgi-bin/carddisp.pl?gene=MIR140
MIR27A	MicroRNA 27a	RNA Gene	22	GC19M014010	12.32	https://www.genecards.org/cgi-bin/carddisp.pl?gene=MIR27A
GNA11	G Protein Subunit Alpha 11	Protein Coding	47	GC19P003094	12.22	https://www.genecards.org/cgi-bin/carddisp.pl?gene=GNA11
FGF2	Fibroblast Growth Factor 2	Protein Coding	47	GC04P122826	12.22	https://www.genecards.org/cgi-bin/carddisp.pl?gene=FGF2
CD8A	CD8a Molecule	Protein Coding	46	GC02M086784	12.2	https://www.genecards.org/cgi-bin/carddisp.pl?gene=CD8A
H3-2	H3.2 Histone (Putative)	Protein Coding	17	GC01M143894	12.19	https://www.genecards.org/cgi-bin/carddisp.pl?gene=H3-2
LDLRAP1	Low Density Lipoprotein Receptor Adaptor Protein 1	Protein Coding	43	GC01P025574	12.18	https://www.genecards.org/cgi-bin/carddisp.pl?gene=LDLRAP1
MIR93	MicroRNA 93	RNA Gene	20	GC07M100282	12.18	https://www.genecards.org/cgi-bin/carddisp.pl?gene=MIR93
KDM1A	Lysine Demethylase 1A	Protein Coding	47	GC01P023019	12.17	https://www.genecards.org/cgi-bin/carddisp.pl?gene=KDM1A
SAA1	Serum Amyloid A1	Protein Coding	42	GC11P018267	12.17	https://www.genecards.org/cgi-bin/carddisp.pl?gene=SAA1
TCF4	Transcription Factor 4	Protein Coding	46	GC18M055222	12.16	https://www.genecards.org/cgi-bin/carddisp.pl?gene=TCF4
PDE8B	Phosphodiesterase 8B	Protein Coding	46	GC05P077180	12.11	https://www.genecards.org/cgi-bin/carddisp.pl?gene=PDE8B
KIFBP	Kinesin Family Binding Protein	Protein Coding	31	GC10P068990	12.09	https://www.genecards.org/cgi-bin/carddisp.pl?gene=KIFBP
MTRR	5-Methyltetrahydrofolate-Homocysteine Methyltransferase Reductase	Protein Coding	43	GC05P007851	12	https://www.genecards.org/cgi-bin/carddisp.pl?gene=MTRR
CFC1	Cripto, FRL-1, Cryptic Family 1	Protein Coding	37	GC02M130592	11.99	https://www.genecards.org/cgi-bin/carddisp.pl?gene=CFC1
NLRP12	NLR Family Pyrin Domain Containing 12	Protein Coding	44	GC19M053793	11.97	https://www.genecards.org/cgi-bin/carddisp.pl?gene=NLRP12
ADAMTS4	ADAM Metallopeptidase With Thrombospondin Type 1 Motif 4	Protein Coding	42	GC01M161184	11.97	https://www.genecards.org/cgi-bin/carddisp.pl?gene=ADAMTS4
MUC1	Mucin 1, Cell Surface Associated	Protein Coding	47	GC01M155185	11.94	https://www.genecards.org/cgi-bin/carddisp.pl?gene=MUC1
MAP2K2	Mitogen-Activated Protein Kinase Kinase 2	Protein Coding	53	GC19M004090	11.91	https://www.genecards.org/cgi-bin/carddisp.pl?gene=MAP2K2
BRF1	BRF1 RNA Polymerase III Transcription Initiation Factor Subunit	Protein Coding	40	GC14M105212	11.9	https://www.genecards.org/cgi-bin/carddisp.pl?gene=BRF1
FOXP3	Forkhead Box P3	Protein Coding	46	GC0XM049250	11.89	https://www.genecards.org/cgi-bin/carddisp.pl?gene=FOXP3
MIR25	MicroRNA 25	RNA Gene	20	GC07M100093	11.89	https://www.genecards.org/cgi-bin/carddisp.pl?gene=MIR25
PTH	Parathyroid Hormone	Protein Coding	47	GC11M013492	11.89	https://www.genecards.org/cgi-bin/carddisp.pl?gene=PTH
SELP	Selectin P	Protein Coding	45	GC01M169558	11.86	https://www.genecards.org/cgi-bin/carddisp.pl?gene=SELP
IL1A	Interleukin 1 Alpha	Protein Coding	44	GC02M112773	11.86	https://www.genecards.org/cgi-bin/carddisp.pl?gene=IL1A
MTR	5-Methyltetrahydrofolate-Homocysteine Methyltransferase	Protein Coding	46	GC01P236795	11.85	https://www.genecards.org/cgi-bin/carddisp.pl?gene=MTR
TGM2	Transglutaminase 2	Protein Coding	48	GC20M038127	11.85	https://www.genecards.org/cgi-bin/carddisp.pl?gene=TGM2
ABL1	ABL Proto-Oncogene 1, Non-Receptor Tyrosine Kinase	Protein Coding	52	GC09P130713	11.84	https://www.genecards.org/cgi-bin/carddisp.pl?gene=ABL1
ATRX	ATRX Chromatin Remodeler	Protein Coding	45	GC0XM077504	11.83	https://www.genecards.org/cgi-bin/carddisp.pl?gene=ATRX
CAGE1	Cancer Antigen 1	Protein Coding	35	GC06M007326	11.82	https://www.genecards.org/cgi-bin/carddisp.pl?gene=CAGE1
PTX3	Pentraxin 3	Protein Coding	41	GC03P157436	11.8	https://www.genecards.org/cgi-bin/carddisp.pl?gene=PTX3
STAT5B	Signal Transducer And Activator Of Transcription 5B	Protein Coding	49	GC17M042199	11.78	https://www.genecards.org/cgi-bin/carddisp.pl?gene=STAT5B
FKBP14	FKBP Prolyl Isomerase 14	Protein Coding	40	GC07M030010	11.71	https://www.genecards.org/cgi-bin/carddisp.pl?gene=FKBP14
SLC20A1	Solute Carrier Family 20 Member 1	Protein Coding	44	GC02P115301	11.71	https://www.genecards.org/cgi-bin/carddisp.pl?gene=SLC20A1
LOXL1	Lysyl Oxidase Like 1	Protein Coding	43	GC15P073925	11.69	https://www.genecards.org/cgi-bin/carddisp.pl?gene=LOXL1
CFH	Complement Factor H	Protein Coding	45	GC01P196621	11.69	https://www.genecards.org/cgi-bin/carddisp.pl?gene=CFH
CXCL12	C-X-C Motif Chemokine Ligand 12	Protein Coding	45	GC10M044294	11.64	https://www.genecards.org/cgi-bin/carddisp.pl?gene=CXCL12
SHH	Sonic Hedgehog Signaling Molecule	Protein Coding	50	GC07M155799	11.63	https://www.genecards.org/cgi-bin/carddisp.pl?gene=SHH
RNF213	Ring Finger Protein 213	Protein Coding	39	GC17P080260	11.6	https://www.genecards.org/cgi-bin/carddisp.pl?gene=RNF213
TNFRSF1B	TNF Receptor Superfamily Member 1B	Protein Coding	47	GC01P012167	11.6	https://www.genecards.org/cgi-bin/carddisp.pl?gene=TNFRSF1B
GGCT	Gamma-Glutamylcyclotransferase	Protein Coding	39	GC07M030496	11.56	https://www.genecards.org/cgi-bin/carddisp.pl?gene=GGCT
IFNA1	Interferon Alpha 1	Protein Coding	39	GC09P021494	11.55	https://www.genecards.org/cgi-bin/carddisp.pl?gene=IFNA1
MIR26A1	MicroRNA 26a-1	RNA Gene	20	GC03P037969	11.53	https://www.genecards.org/cgi-bin/carddisp.pl?gene=MIR26A1
F8	Coagulation Factor VIII	Protein Coding	45	GC0XM154835	11.46	https://www.genecards.org/cgi-bin/carddisp.pl?gene=F8
TAC3	Tachykinin Precursor 3	Protein Coding	45	GC12M057009	11.44	https://www.genecards.org/cgi-bin/carddisp.pl?gene=TAC3
IDH1	Isocitrate Dehydrogenase (NADP(+)) 1	Protein Coding	52	GC02M208236	11.41	https://www.genecards.org/cgi-bin/carddisp.pl?gene=IDH1
BICC1	BicC Family RNA Binding Protein 1	Protein Coding	36	GC10P058513	11.4	https://www.genecards.org/cgi-bin/carddisp.pl?gene=BICC1
ECE1	Endothelin Converting Enzyme 1	Protein Coding	47	GC01M021217	11.34	https://www.genecards.org/cgi-bin/carddisp.pl?gene=ECE1
ENO2	Enolase 2	Protein Coding	47	GC12P006913	11.33	https://www.genecards.org/cgi-bin/carddisp.pl?gene=ENO2
SIRT1	Sirtuin 1	Protein Coding	49	GC10P067884	11.32	https://www.genecards.org/cgi-bin/carddisp.pl?gene=SIRT1
EZH2	Enhancer Of Zeste 2 Polycomb Repressive Complex 2 Subunit	Protein Coding	54	GC07M148807	11.29	https://www.genecards.org/cgi-bin/carddisp.pl?gene=EZH2
CSF3	Colony Stimulating Factor 3	Protein Coding	40	GC17P040015	11.28	https://www.genecards.org/cgi-bin/carddisp.pl?gene=CSF3
ARFGEF2	ADP Ribosylation Factor Guanine Nucleotide Exchange Factor 2	Protein Coding	41	GC20P048921	11.28	https://www.genecards.org/cgi-bin/carddisp.pl?gene=ARFGEF2
PRL	Prolactin	Protein Coding	44	GC06M022230	11.27	https://www.genecards.org/cgi-bin/carddisp.pl?gene=PRL
PTGS2	Prostaglandin-Endoperoxide Synthase 2	Protein Coding	48	GC01M186640	11.26	https://www.genecards.org/cgi-bin/carddisp.pl?gene=PTGS2
ALK	ALK Receptor Tyrosine Kinase	Protein Coding	51	GC02M029156	11.25	https://www.genecards.org/cgi-bin/carddisp.pl?gene=ALK
IFNGR1	Interferon Gamma Receptor 1	Protein Coding	50	GC06M137197	11.22	https://www.genecards.org/cgi-bin/carddisp.pl?gene=IFNGR1
EEF1A2	Eukaryotic Translation Elongation Factor 1 Alpha 2	Protein Coding	45	GC20M063488	11.2	https://www.genecards.org/cgi-bin/carddisp.pl?gene=EEF1A2
HGF	Hepatocyte Growth Factor	Protein Coding	52	GC07M081699	11.2	https://www.genecards.org/cgi-bin/carddisp.pl?gene=HGF
AMH	Anti-Mullerian Hormone	Protein Coding	43	GC19P002251	11.2	https://www.genecards.org/cgi-bin/carddisp.pl?gene=AMH
CD40	CD40 Molecule	Protein Coding	48	GC20P046118	11.17	https://www.genecards.org/cgi-bin/carddisp.pl?gene=CD40
IDH2	Isocitrate Dehydrogenase (NADP(+)) 2	Protein Coding	52	GC15M090083	11.16	https://www.genecards.org/cgi-bin/carddisp.pl?gene=IDH2
ATP7B	ATPase Copper Transporting Beta	Protein Coding	47	GC13M051930	11.16	https://www.genecards.org/cgi-bin/carddisp.pl?gene=ATP7B
GH1	Growth Hormone 1	Protein Coding	44	GC17M063917	11.13	https://www.genecards.org/cgi-bin/carddisp.pl?gene=GH1
EPO	Erythropoietin	Protein Coding	41	GC07P100720	11.1	https://www.genecards.org/cgi-bin/carddisp.pl?gene=EPO
FOS	Fos Proto-Oncogene, AP-1 Transcription Factor Subunit	Protein Coding	50	GC14P075278	11.07	https://www.genecards.org/cgi-bin/carddisp.pl?gene=FOS
TLR3	Toll Like Receptor 3	Protein Coding	52	GC04P186059	11.04	https://www.genecards.org/cgi-bin/carddisp.pl?gene=TLR3
FBLN2	Fibulin 2	Protein Coding	43	GC03P013565	11.03	https://www.genecards.org/cgi-bin/carddisp.pl?gene=FBLN2
OCA2	OCA2 Melanosomal Transmembrane Protein	Protein Coding	43	GC15M027754	10.97	https://www.genecards.org/cgi-bin/carddisp.pl?gene=OCA2
TIMP4	TIMP Metallopeptidase Inhibitor 4	Protein Coding	40	GC03M012153	10.94	https://www.genecards.org/cgi-bin/carddisp.pl?gene=TIMP4
HMOX1	Heme Oxygenase 1	Protein Coding	52	GC22P035380	10.93	https://www.genecards.org/cgi-bin/carddisp.pl?gene=HMOX1
SELL	Selectin L	Protein Coding	42	GC01M169690	10.78	https://www.genecards.org/cgi-bin/carddisp.pl?gene=SELL
IGFBP1	Insulin Like Growth Factor Binding Protein 1	Protein Coding	43	GC07P046552	10.78	https://www.genecards.org/cgi-bin/carddisp.pl?gene=IGFBP1
CD34	CD34 Molecule	Protein Coding	43	GC01M207880	10.77	https://www.genecards.org/cgi-bin/carddisp.pl?gene=CD34
PLG	Plasminogen	Protein Coding	48	GC06P160702	10.75	https://www.genecards.org/cgi-bin/carddisp.pl?gene=PLG
SPTA1	Spectrin Alpha, Erythrocytic 1	Protein Coding	43	GC01M158610	10.75	https://www.genecards.org/cgi-bin/carddisp.pl?gene=SPTA1
NLRP7	NLR Family Pyrin Domain Containing 7	Protein Coding	43	GC19M054923	10.74	https://www.genecards.org/cgi-bin/carddisp.pl?gene=NLRP7
HMGCR	3-Hydroxy-3-Methylglutaryl-CoA Reductase	Protein Coding	45	GC05P075336	10.65	https://www.genecards.org/cgi-bin/carddisp.pl?gene=HMGCR
CCL3	C-C Motif Chemokine Ligand 3	Protein Coding	39	GC17M036088	10.63	https://www.genecards.org/cgi-bin/carddisp.pl?gene=CCL3
PGR	Progesterone Receptor	Protein Coding	50	GC11M100943	10.63	https://www.genecards.org/cgi-bin/carddisp.pl?gene=PGR
PRDM10	PR/SET Domain 10	Protein Coding	34	GC11M129899	10.62	https://www.genecards.org/cgi-bin/carddisp.pl?gene=PRDM10
S100B	S100 Calcium Binding Protein B	Protein Coding	45	GC21M047431	10.62	https://www.genecards.org/cgi-bin/carddisp.pl?gene=S100B
HSPD1	Heat Shock Protein Family D (Hsp60) Member 1	Protein Coding	47	GC02M197486	10.61	https://www.genecards.org/cgi-bin/carddisp.pl?gene=HSPD1
XYLT1	Xylosyltransferase 1	Protein Coding	43	GC16M017101	10.61	https://www.genecards.org/cgi-bin/carddisp.pl?gene=XYLT1
DLL4	Delta Like Canonical Notch Ligand 4	Protein Coding	45	GC15P040929	10.6	https://www.genecards.org/cgi-bin/carddisp.pl?gene=DLL4
FLNC	Filamin C	Protein Coding	44	GC07P128830	10.57	https://www.genecards.org/cgi-bin/carddisp.pl?gene=FLNC
BUB1	BUB1 Mitotic Checkpoint Serine/Threonine Kinase	Protein Coding	49	GC02M110637	10.55	https://www.genecards.org/cgi-bin/carddisp.pl?gene=BUB1
GCG	Glucagon	Protein Coding	41	GC02M162142	10.55	https://www.genecards.org/cgi-bin/carddisp.pl?gene=GCG
NELFA	Negative Elongation Factor Complex Member A	Protein Coding	36	GC04M001985	10.52	https://www.genecards.org/cgi-bin/carddisp.pl?gene=NELFA
CASP1	Caspase 1	Protein Coding	50	GC11M105025	10.52	https://www.genecards.org/cgi-bin/carddisp.pl?gene=CASP1
POSTN	Periostin	Protein Coding	43	GC13M037562	10.5	https://www.genecards.org/cgi-bin/carddisp.pl?gene=POSTN
PUF60	Poly(U) Binding Splicing Factor 60	Protein Coding	41	GC08M143816	10.49	https://www.genecards.org/cgi-bin/carddisp.pl?gene=PUF60
CP	Ceruloplasmin	Protein Coding	47	GC03M149162	10.47	https://www.genecards.org/cgi-bin/carddisp.pl?gene=CP
P3H1	Prolyl 3-Hydroxylase 1	Protein Coding	39	GC01M042746	10.45	https://www.genecards.org/cgi-bin/carddisp.pl?gene=P3H1
TBX2	T-Box Transcription Factor 2	Protein Coding	45	GC17P061399	10.45	https://www.genecards.org/cgi-bin/carddisp.pl?gene=TBX2
MIR342	MicroRNA 342	RNA Gene	19	GC14P100109	10.44	https://www.genecards.org/cgi-bin/carddisp.pl?gene=MIR342
MIR19A	MicroRNA 19a	RNA Gene	19	GC13P091433	10.44	https://www.genecards.org/cgi-bin/carddisp.pl?gene=MIR19A
JUN	Jun Proto-Oncogene, AP-1 Transcription Factor Subunit	Protein Coding	49	GC01M058780	10.43	https://www.genecards.org/cgi-bin/carddisp.pl?gene=JUN
CYP19A1	Cytochrome P450 Family 19 Subfamily A Member 1	Protein Coding	48	GC15M051208	10.41	https://www.genecards.org/cgi-bin/carddisp.pl?gene=CYP19A1
SIM1	SIM BHLH Transcription Factor 1	Protein Coding	40	GC06M100386	10.39	https://www.genecards.org/cgi-bin/carddisp.pl?gene=SIM1
TBX4	T-Box Transcription Factor 4	Protein Coding	41	GC17P061451	10.37	https://www.genecards.org/cgi-bin/carddisp.pl?gene=TBX4
CAT	Catalase	Protein Coding	50	GC11P034460	10.36	https://www.genecards.org/cgi-bin/carddisp.pl?gene=CAT
CANT1	Calcium Activated Nucleotidase 1	Protein Coding	44	GC17M078992	10.3	https://www.genecards.org/cgi-bin/carddisp.pl?gene=CANT1
CTSA	Cathepsin A	Protein Coding	45	GC20P045890	10.29	https://www.genecards.org/cgi-bin/carddisp.pl?gene=CTSA
IRF5	Interferon Regulatory Factor 5	Protein Coding	48	GC07P128937	10.29	https://www.genecards.org/cgi-bin/carddisp.pl?gene=IRF5
BCL2	BCL2 Apoptosis Regulator	Protein Coding	51	GC18M063123	10.28	https://www.genecards.org/cgi-bin/carddisp.pl?gene=BCL2
PHEX	Phosphate Regulating Endopeptidase Homolog X-Linked	Protein Coding	40	GC0XP022032	10.28	https://www.genecards.org/cgi-bin/carddisp.pl?gene=PHEX
GJB2	Gap Junction Protein Beta 2	Protein Coding	47	GC13M020187	10.28	https://www.genecards.org/cgi-bin/carddisp.pl?gene=GJB2
MIR423	MicroRNA 423	RNA Gene	18	GC17P030117	10.27	https://www.genecards.org/cgi-bin/carddisp.pl?gene=MIR423
SEMA3C	Semaphorin 3C	Protein Coding	41	GC07M080742	10.27	https://www.genecards.org/cgi-bin/carddisp.pl?gene=SEMA3C
AVP	Arginine Vasopressin	Protein Coding	45	GC20M003082	10.25	https://www.genecards.org/cgi-bin/carddisp.pl?gene=AVP
CYCS	Cytochrome C, Somatic	Protein Coding	48	GC07M025118	10.25	https://www.genecards.org/cgi-bin/carddisp.pl?gene=CYCS
SEMA3D	Semaphorin 3D	Protein Coding	39	GC07M084995	10.23	https://www.genecards.org/cgi-bin/carddisp.pl?gene=SEMA3D
HIRA	Histone Cell Cycle Regulator	Protein Coding	42	GC22M019318	10.23	https://www.genecards.org/cgi-bin/carddisp.pl?gene=HIRA
FURIN	Furin, Paired Basic Amino Acid Cleaving Enzyme	Protein Coding	46	GC15P090868	10.09	https://www.genecards.org/cgi-bin/carddisp.pl?gene=FURIN
EHMT1	Euchromatic Histone Lysine Methyltransferase 1	Protein Coding	45	GC09P137618	10.08	https://www.genecards.org/cgi-bin/carddisp.pl?gene=EHMT1
FCGR2A	Fc Fragment Of IgG Receptor IIa	Protein Coding	45	GC01P161505	10.08	https://www.genecards.org/cgi-bin/carddisp.pl?gene=FCGR2A
PIGT	Phosphatidylinositol Glycan Anchor Biosynthesis Class T	Protein Coding	40	GC20P045416	10.05	https://www.genecards.org/cgi-bin/carddisp.pl?gene=PIGT
SKIV2L	Ski2 Like RNA Helicase	Protein Coding	43	GC06P047331	10.02	https://www.genecards.org/cgi-bin/carddisp.pl?gene=SKIV2L
BIRC3	Baculoviral IAP Repeat Containing 3	Protein Coding	46	GC11P102317	9.98	https://www.genecards.org/cgi-bin/carddisp.pl?gene=BIRC3
KCNN4	Potassium Calcium-Activated Channel Subfamily N Member 4	Protein Coding	48	GC19M043767	9.96	https://www.genecards.org/cgi-bin/carddisp.pl?gene=KCNN4
MDM2	MDM2 Proto-Oncogene	Protein Coding	52	GC12P068808	9.96	https://www.genecards.org/cgi-bin/carddisp.pl?gene=MDM2
AGA	Aspartylglucosaminidase	Protein Coding	45	GC04M177430	9.95	https://www.genecards.org/cgi-bin/carddisp.pl?gene=AGA
SOS2	SOS Ras/Rho Guanine Nucleotide Exchange Factor 2	Protein Coding	45	GC14M050117	9.93	https://www.genecards.org/cgi-bin/carddisp.pl?gene=SOS2
CD44	CD44 Molecule (Indian Blood Group)	Protein Coding	47	GC11P035139	9.9	https://www.genecards.org/cgi-bin/carddisp.pl?gene=CD44
MIR9-1	MicroRNA 9-1	RNA Gene	20	GC01M156420	9.89	https://www.genecards.org/cgi-bin/carddisp.pl?gene=MIR9-1
IGF1R	Insulin Like Growth Factor 1 Receptor	Protein Coding	54	GC15P098648	9.89	https://www.genecards.org/cgi-bin/carddisp.pl?gene=IGF1R
FOXE1	Forkhead Box E1	Protein Coding	42	GC09P097853	9.88	https://www.genecards.org/cgi-bin/carddisp.pl?gene=FOXE1
GP6	Glycoprotein VI Platelet	Protein Coding	44	GC19M055013	9.87	https://www.genecards.org/cgi-bin/carddisp.pl?gene=GP6
CXCR4	C-X-C Motif Chemokine Receptor 4	Protein Coding	52	GC02M136114	9.86	https://www.genecards.org/cgi-bin/carddisp.pl?gene=CXCR4
HESX1	HESX Homeobox 1	Protein Coding	39	GC03M057207	9.81	https://www.genecards.org/cgi-bin/carddisp.pl?gene=HESX1
XDH	Xanthine Dehydrogenase	Protein Coding	47	GC02M031294	9.81	https://www.genecards.org/cgi-bin/carddisp.pl?gene=XDH
ACTC1	Actin Alpha Cardiac Muscle 1	Protein Coding	42	GC15M034788	9.78	https://www.genecards.org/cgi-bin/carddisp.pl?gene=ACTC1
RETN	Resistin	Protein Coding	43	GC19P007669	9.76	https://www.genecards.org/cgi-bin/carddisp.pl?gene=RETN
SERPINF2	Serpin Family F Member 2	Protein Coding	44	GC17P001742	9.75	https://www.genecards.org/cgi-bin/carddisp.pl?gene=SERPINF2
PRKCSH	Protein Kinase C Substrate 80K-H	Protein Coding	43	GC19P011435	9.75	https://www.genecards.org/cgi-bin/carddisp.pl?gene=PRKCSH
GDNF	Glial Cell Derived Neurotrophic Factor	Protein Coding	47	GC05M037812	9.74	https://www.genecards.org/cgi-bin/carddisp.pl?gene=GDNF
COL7A1	Collagen Type VII Alpha 1 Chain	Protein Coding	44	GC03M048564	9.73	https://www.genecards.org/cgi-bin/carddisp.pl?gene=COL7A1
NOTCH4	Notch Receptor 4	Protein Coding	45	GC06M032648	9.7	https://www.genecards.org/cgi-bin/carddisp.pl?gene=NOTCH4
PTPRC	Protein Tyrosine Phosphatase Receptor Type C	Protein Coding	51	GC01P198607	9.7	https://www.genecards.org/cgi-bin/carddisp.pl?gene=PTPRC
SLC26A4	Solute Carrier Family 26 Member 4	Protein Coding	43	GC07P107660	9.7	https://www.genecards.org/cgi-bin/carddisp.pl?gene=SLC26A4
NAGLU	N-Acetyl-Alpha-Glucosaminidase	Protein Coding	43	GC17P042535	9.7	https://www.genecards.org/cgi-bin/carddisp.pl?gene=NAGLU
ERCC6	ERCC Excision Repair 6, Chromatin Remodeling Factor	Protein Coding	45	GC10M049454	9.69	https://www.genecards.org/cgi-bin/carddisp.pl?gene=ERCC6
HMGB1	High Mobility Group Box 1	Protein Coding	44	GC13M030456	9.69	https://www.genecards.org/cgi-bin/carddisp.pl?gene=HMGB1
SCT	Secretin	Protein Coding	35	GC11M000626	9.69	https://www.genecards.org/cgi-bin/carddisp.pl?gene=SCT
ACVR1	Activin A Receptor Type 1	Protein Coding	51	GC02M157736	9.68	https://www.genecards.org/cgi-bin/carddisp.pl?gene=ACVR1
TREX1	Three Prime Repair Exonuclease 1	Protein Coding	42	GC03P048466	9.67	https://www.genecards.org/cgi-bin/carddisp.pl?gene=TREX1
SHOC2	SHOC2 Leucine Rich Repeat Scaffold Protein	Protein Coding	41	GC10P110919	9.66	https://www.genecards.org/cgi-bin/carddisp.pl?gene=SHOC2
ALG8	ALG8 Alpha-1,3-Glucosyltransferase	Protein Coding	44	GC11M078100	9.6	https://www.genecards.org/cgi-bin/carddisp.pl?gene=ALG8
STS	Steroid Sulfatase	Protein Coding	44	GC0XP007146	9.58	https://www.genecards.org/cgi-bin/carddisp.pl?gene=STS
CREB3L1	CAMP Responsive Element Binding Protein 3 Like 1	Protein Coding	41	GC11P046299	9.57	https://www.genecards.org/cgi-bin/carddisp.pl?gene=CREB3L1
ITGAM	Integrin Subunit Alpha M	Protein Coding	46	GC16P031550	9.57	https://www.genecards.org/cgi-bin/carddisp.pl?gene=ITGAM
TIMP3	TIMP Metallopeptidase Inhibitor 3	Protein Coding	45	GC22P032800	9.54	https://www.genecards.org/cgi-bin/carddisp.pl?gene=TIMP3
LIG4	DNA Ligase 4	Protein Coding	48	GC13M108207	9.53	https://www.genecards.org/cgi-bin/carddisp.pl?gene=LIG4
MIR200B	MicroRNA 200b	RNA Gene	20	GC01P001167	9.53	https://www.genecards.org/cgi-bin/carddisp.pl?gene=MIR200B
HLA-DQB1	Major Histocompatibility Complex, Class II, DQ Beta 1	Protein Coding	44	GC06M032804	9.51	https://www.genecards.org/cgi-bin/carddisp.pl?gene=HLA-DQB1
SLC12A5-AS1	SLC12A5 And MMP9 Antisense RNA 1	RNA Gene	12	GC20M046015	9.5	https://www.genecards.org/cgi-bin/carddisp.pl?gene=SLC12A5-AS1
LOC100506472	Uncharacterized LOC100506472	RNA Gene	7	GC22P039432	9.5	https://www.genecards.org/cgi-bin/carddisp.pl?gene=LOC100506472
HNF1B	HNF1 Homeobox B	Protein Coding	44	GC17M037686	9.48	https://www.genecards.org/cgi-bin/carddisp.pl?gene=HNF1B
TGIF1	TGFB Induced Factor Homeobox 1	Protein Coding	45	GC18P003411	9.46	https://www.genecards.org/cgi-bin/carddisp.pl?gene=TGIF1
TSHZ1	Teashirt Zinc Finger Homeobox 1	Protein Coding	40	GC18P075210	9.46	https://www.genecards.org/cgi-bin/carddisp.pl?gene=TSHZ1
NFATC1	Nuclear Factor Of Activated T Cells 1	Protein Coding	47	GC18P079395	9.44	https://www.genecards.org/cgi-bin/carddisp.pl?gene=NFATC1
CRELD1	Cysteine Rich With EGF Like Domains 1	Protein Coding	39	GC03P009960	9.41	https://www.genecards.org/cgi-bin/carddisp.pl?gene=CRELD1
TP63	Tumor Protein P63	Protein Coding	48	GC03P189598	9.39	https://www.genecards.org/cgi-bin/carddisp.pl?gene=TP63
ICOSLG	Inducible T Cell Costimulator Ligand	Protein Coding	39	GC21M044222	9.34	https://www.genecards.org/cgi-bin/carddisp.pl?gene=ICOSLG
MTUS1	Microtubule Associated Scaffold Protein 1	Protein Coding	36	GC08M017643	9.3	https://www.genecards.org/cgi-bin/carddisp.pl?gene=MTUS1
RHOA	Ras Homolog Family Member A	Protein Coding	46	GC03M049359	9.29	https://www.genecards.org/cgi-bin/carddisp.pl?gene=RHOA
ADAR	Adenosine Deaminase RNA Specific	Protein Coding	44	GC01M154582	9.28	https://www.genecards.org/cgi-bin/carddisp.pl?gene=ADAR
CSF2	Colony Stimulating Factor 2	Protein Coding	44	GC05P132073	9.28	https://www.genecards.org/cgi-bin/carddisp.pl?gene=CSF2
FOXM1	Forkhead Box M1	Protein Coding	44	GC12M002857	9.24	https://www.genecards.org/cgi-bin/carddisp.pl?gene=FOXM1
SALL1	Spalt Like Transcription Factor 1	Protein Coding	44	GC16M051135	9.21	https://www.genecards.org/cgi-bin/carddisp.pl?gene=SALL1
GLYAT	Glycine-N-Acyltransferase	Protein Coding	41	GC11M061239	9.21	https://www.genecards.org/cgi-bin/carddisp.pl?gene=GLYAT
CGA	Glycoprotein Hormones, Alpha Polypeptide	Protein Coding	43	GC06M087085	9.19	https://www.genecards.org/cgi-bin/carddisp.pl?gene=CGA
DEL18Q	Chromosome 18q Deletion Syndrome	Genetic Locus	2	GC18U900453	9.15	https://www.genecards.org/cgi-bin/carddisp.pl?gene=DEL18Q
CDH2	Cadherin 2	Protein Coding	50	GC18M027950	9.14	https://www.genecards.org/cgi-bin/carddisp.pl?gene=CDH2
MICA	MHC Class I Polypeptide-Related Sequence A	Protein Coding	39	GC06P031399	9.14	https://www.genecards.org/cgi-bin/carddisp.pl?gene=MICA
MBL2	Mannose Binding Lectin 2	Protein Coding	47	GC10M052760	9.13	https://www.genecards.org/cgi-bin/carddisp.pl?gene=MBL2
MSX2	Msh Homeobox 2	Protein Coding	47	GC05P174724	9.12	https://www.genecards.org/cgi-bin/carddisp.pl?gene=MSX2
PSAP	Prosaposin	Protein Coding	46	GC10M071816	9.11	https://www.genecards.org/cgi-bin/carddisp.pl?gene=PSAP
PTCH1	Patched 1	Protein Coding	50	GC09M095442	9.11	https://www.genecards.org/cgi-bin/carddisp.pl?gene=PTCH1
YWHAE	Tyrosine 3-Monooxygenase/Tryptophan 5-Monooxygenase Activation Protein Epsilon	Protein Coding	50	GC17M001346	9.11	https://www.genecards.org/cgi-bin/carddisp.pl?gene=YWHAE
SAMHD1	SAM And HD Domain Containing Deoxynucleoside Triphosphate Triphosphohydrolase 1	Protein Coding	43	GC20M036890	9.08	https://www.genecards.org/cgi-bin/carddisp.pl?gene=SAMHD1
HSPA4	Heat Shock Protein Family A (Hsp70) Member 4	Protein Coding	41	GC05P133051	9.07	https://www.genecards.org/cgi-bin/carddisp.pl?gene=HSPA4
MIR590	MicroRNA 590	RNA Gene	18	GC07P074191	9.07	https://www.genecards.org/cgi-bin/carddisp.pl?gene=MIR590
USP9X	Ubiquitin Specific Peptidase 9 X-Linked	Protein Coding	47	GC0XP041085	9.06	https://www.genecards.org/cgi-bin/carddisp.pl?gene=USP9X
RNASEH2A	Ribonuclease H2 Subunit A	Protein Coding	43	GC19P012809	9.05	https://www.genecards.org/cgi-bin/carddisp.pl?gene=RNASEH2A
PLA2G7	Phospholipase A2 Group VII	Protein Coding	50	GC06M046704	9.03	https://www.genecards.org/cgi-bin/carddisp.pl?gene=PLA2G7
CTSK	Cathepsin K	Protein Coding	48	GC01M150796	9.02	https://www.genecards.org/cgi-bin/carddisp.pl?gene=CTSK
OTX2	Orthodenticle Homeobox 2	Protein Coding	45	GC14M056799	9.01	https://www.genecards.org/cgi-bin/carddisp.pl?gene=OTX2
FZD4	Frizzled Class Receptor 4	Protein Coding	51	GC11M086945	8.99	https://www.genecards.org/cgi-bin/carddisp.pl?gene=FZD4
GALNS	Galactosamine (N-Acetyl)-6-Sulfatase	Protein Coding	44	GC16M088813	8.99	https://www.genecards.org/cgi-bin/carddisp.pl?gene=GALNS
PIGA	Phosphatidylinositol Glycan Anchor Biosynthesis Class A	Protein Coding	44	GC0XM015319	8.98	https://www.genecards.org/cgi-bin/carddisp.pl?gene=PIGA
ADM	Adrenomedullin	Protein Coding	44	GC11P010304	8.95	https://www.genecards.org/cgi-bin/carddisp.pl?gene=ADM
ALPP	Alkaline Phosphatase, Placental	Protein Coding	46	GC02P232378	8.92	https://www.genecards.org/cgi-bin/carddisp.pl?gene=ALPP
MIR379	MicroRNA 379	RNA Gene	16	GC14P104795	8.88	https://www.genecards.org/cgi-bin/carddisp.pl?gene=MIR379
IBSP	Integrin Binding Sialoprotein	Protein Coding	37	GC04P087799	8.87	https://www.genecards.org/cgi-bin/carddisp.pl?gene=IBSP
RNASEH2C	Ribonuclease H2 Subunit C	Protein Coding	39	GC11M065714	8.87	https://www.genecards.org/cgi-bin/carddisp.pl?gene=RNASEH2C
MYH10	Myosin Heavy Chain 10	Protein Coding	46	GC17M008474	8.85	https://www.genecards.org/cgi-bin/carddisp.pl?gene=MYH10
CNR1	Cannabinoid Receptor 1	Protein Coding	46	GC06M088139	8.8	https://www.genecards.org/cgi-bin/carddisp.pl?gene=CNR1
IL6R	Interleukin 6 Receptor	Protein Coding	48	GC01P154405	8.77	https://www.genecards.org/cgi-bin/carddisp.pl?gene=IL6R
GZMB	Granzyme B	Protein Coding	45	GC14M024630	8.76	https://www.genecards.org/cgi-bin/carddisp.pl?gene=GZMB
DLL1	Delta Like Canonical Notch Ligand 1	Protein Coding	45	GC06M170282	8.74	https://www.genecards.org/cgi-bin/carddisp.pl?gene=DLL1
BDNF	Brain Derived Neurotrophic Factor	Protein Coding	47	GC11M027654	8.73	https://www.genecards.org/cgi-bin/carddisp.pl?gene=BDNF
SMO	Smoothened, Frizzled Class Receptor	Protein Coding	48	GC07P129463	8.71	https://www.genecards.org/cgi-bin/carddisp.pl?gene=SMO
RPS6KB1	Ribosomal Protein S6 Kinase B1	Protein Coding	49	GC17P059893	8.7	https://www.genecards.org/cgi-bin/carddisp.pl?gene=RPS6KB1
AFF2	AF4/FMR2 Family Member 2	Protein Coding	41	GC0XP148500	8.7	https://www.genecards.org/cgi-bin/carddisp.pl?gene=AFF2
PACS1	Phosphofurin Acidic Cluster Sorting Protein 1	Protein Coding	41	GC11P066071	8.68	https://www.genecards.org/cgi-bin/carddisp.pl?gene=PACS1
TLR9	Toll Like Receptor 9	Protein Coding	45	GC03M052222	8.65	https://www.genecards.org/cgi-bin/carddisp.pl?gene=TLR9
B2M	Beta-2-Microglobulin	Protein Coding	48	GC15P044711	8.64	https://www.genecards.org/cgi-bin/carddisp.pl?gene=B2M
NCAM1	Neural Cell Adhesion Molecule 1	Protein Coding	45	GC11P112961	8.62	https://www.genecards.org/cgi-bin/carddisp.pl?gene=NCAM1
LAX1	Lymphocyte Transmembrane Adaptor 1	Protein Coding	36	GC01P203768	8.61	https://www.genecards.org/cgi-bin/carddisp.pl?gene=LAX1
COL4A5	Collagen Type IV Alpha 5 Chain	Protein Coding	43	GC0XP108439	8.59	https://www.genecards.org/cgi-bin/carddisp.pl?gene=COL4A5
PKD1L1	Polycystin 1 Like 1, Transient Receptor Potential Channel Interacting	Protein Coding	36	GC07M047740	8.59	https://www.genecards.org/cgi-bin/carddisp.pl?gene=PKD1L1
MIR196A1	MicroRNA 196a-1	RNA Gene	19	GC17M048632	8.55	https://www.genecards.org/cgi-bin/carddisp.pl?gene=MIR196A1
IL12A	Interleukin 12A	Protein Coding	44	GC03P159988	8.53	https://www.genecards.org/cgi-bin/carddisp.pl?gene=IL12A
HLA-DQA1	Major Histocompatibility Complex, Class II, DQ Alpha 1	Protein Coding	42	GC06P047340	8.52	https://www.genecards.org/cgi-bin/carddisp.pl?gene=HLA-DQA1
MB	Myoglobin	Protein Coding	43	GC22M035606	8.5	https://www.genecards.org/cgi-bin/carddisp.pl?gene=MB
MAPT	Microtubule Associated Protein Tau	Protein Coding	50	GC17P045894	8.49	https://www.genecards.org/cgi-bin/carddisp.pl?gene=MAPT
VIM	Vimentin	Protein Coding	50	GC10P017227	8.47	https://www.genecards.org/cgi-bin/carddisp.pl?gene=VIM
GPT2	Glutamic--Pyruvic Transaminase 2	Protein Coding	46	GC16P046885	8.47	https://www.genecards.org/cgi-bin/carddisp.pl?gene=GPT2
NRXN1	Neurexin 1	Protein Coding	47	GC02M049918	8.46	https://www.genecards.org/cgi-bin/carddisp.pl?gene=NRXN1
RIT1	Ras Like Without CAAX 1	Protein Coding	45	GC01M155897	8.45	https://www.genecards.org/cgi-bin/carddisp.pl?gene=RIT1
FLCN	Folliculin	Protein Coding	41	GC17M017206	8.45	https://www.genecards.org/cgi-bin/carddisp.pl?gene=FLCN
PAFAH1B1	Platelet Activating Factor Acetylhydrolase 1b Regulatory Subunit 1	Protein Coding	45	GC17P002593	8.42	https://www.genecards.org/cgi-bin/carddisp.pl?gene=PAFAH1B1
MALAT1	Metastasis Associated Lung Adenocarcinoma Transcript 1	RNA Gene	24	GC11P065806	8.41	https://www.genecards.org/cgi-bin/carddisp.pl?gene=MALAT1
CDH11	Cadherin 11	Protein Coding	48	GC16M064882	8.41	https://www.genecards.org/cgi-bin/carddisp.pl?gene=CDH11
LTF	Lactotransferrin	Protein Coding	43	GC03M046435	8.41	https://www.genecards.org/cgi-bin/carddisp.pl?gene=LTF
MIR487B	MicroRNA 487b	RNA Gene	17	GC14P104812	8.4	https://www.genecards.org/cgi-bin/carddisp.pl?gene=MIR487B
DHFR	Dihydrofolate Reductase	Protein Coding	49	GC05M080626	8.39	https://www.genecards.org/cgi-bin/carddisp.pl?gene=DHFR
MME	Membrane Metalloendopeptidase	Protein Coding	50	GC03P155024	8.39	https://www.genecards.org/cgi-bin/carddisp.pl?gene=MME
IL2RA	Interleukin 2 Receptor Subunit Alpha	Protein Coding	50	GC10M006010	8.39	https://www.genecards.org/cgi-bin/carddisp.pl?gene=IL2RA
CSF1	Colony Stimulating Factor 1	Protein Coding	43	GC01P109911	8.38	https://www.genecards.org/cgi-bin/carddisp.pl?gene=CSF1
CCDC151	Coiled-Coil Domain Containing 151	Protein Coding	37	GC19M011420	8.37	https://www.genecards.org/cgi-bin/carddisp.pl?gene=CCDC151
C1R	Complement C1r	Protein Coding	46	GC12M007135	8.36	https://www.genecards.org/cgi-bin/carddisp.pl?gene=C1R
NEK1	NIMA Related Kinase 1	Protein Coding	43	GC04M169393	8.36	https://www.genecards.org/cgi-bin/carddisp.pl?gene=NEK1
MIR221	MicroRNA 221	RNA Gene	20	GC0XM045746	8.36	https://www.genecards.org/cgi-bin/carddisp.pl?gene=MIR221
THSD4	Thrombospondin Type 1 Domain Containing 4	Protein Coding	36	GC15P071096	8.34	https://www.genecards.org/cgi-bin/carddisp.pl?gene=THSD4
MAPK8	Mitogen-Activated Protein Kinase 8	Protein Coding	50	GC10P048306	8.33	https://www.genecards.org/cgi-bin/carddisp.pl?gene=MAPK8
PAH	Phenylalanine Hydroxylase	Protein Coding	48	GC12M102836	8.33	https://www.genecards.org/cgi-bin/carddisp.pl?gene=PAH
CXCL10	C-X-C Motif Chemokine Ligand 10	Protein Coding	44	GC04M076021	8.32	https://www.genecards.org/cgi-bin/carddisp.pl?gene=CXCL10
MIR214	MicroRNA 214	RNA Gene	20	GC01M172234	8.32	https://www.genecards.org/cgi-bin/carddisp.pl?gene=MIR214
GORAB	Golgin, RAB6 Interacting	Protein Coding	37	GC01P170501	8.28	https://www.genecards.org/cgi-bin/carddisp.pl?gene=GORAB
PRF1	Perforin 1	Protein Coding	45	GC10M070597	8.28	https://www.genecards.org/cgi-bin/carddisp.pl?gene=PRF1
MIR142	MicroRNA 142	RNA Gene	20	GC17M058331	8.28	https://www.genecards.org/cgi-bin/carddisp.pl?gene=MIR142
NSD2	Nuclear Receptor Binding SET Domain Protein 2	Protein Coding	35	GC04P001872	8.27	https://www.genecards.org/cgi-bin/carddisp.pl?gene=NSD2
CALB2	Calbindin 2	Protein Coding	40	GC16P071392	8.26	https://www.genecards.org/cgi-bin/carddisp.pl?gene=CALB2
FBN3	Fibrillin 3	Protein Coding	36	GC19M008065	8.25	https://www.genecards.org/cgi-bin/carddisp.pl?gene=FBN3
RNU4ATAC	RNA, U4atac Small Nuclear (U12-Dependent Splicing)	RNA Gene	20	GC02P121532	8.23	https://www.genecards.org/cgi-bin/carddisp.pl?gene=RNU4ATAC
CTSD	Cathepsin D	Protein Coding	52	GC11M001752	8.22	https://www.genecards.org/cgi-bin/carddisp.pl?gene=CTSD
NLRP1	NLR Family Pyrin Domain Containing 1	Protein Coding	44	GC17M005499	8.2	https://www.genecards.org/cgi-bin/carddisp.pl?gene=NLRP1
A2ML1	Alpha-2-Macroglobulin Like 1	Protein Coding	39	GC12P008822	8.19	https://www.genecards.org/cgi-bin/carddisp.pl?gene=A2ML1
B3GALT6	Beta-1,3-Galactosyltransferase 6	Protein Coding	39	GC01P001232	8.19	https://www.genecards.org/cgi-bin/carddisp.pl?gene=B3GALT6
SOD1	Superoxide Dismutase 1	Protein Coding	51	GC21P031659	8.17	https://www.genecards.org/cgi-bin/carddisp.pl?gene=SOD1
HBB	Hemoglobin Subunit Beta	Protein Coding	45	GC11M005352	8.16	https://www.genecards.org/cgi-bin/carddisp.pl?gene=HBB
BCL2L1	BCL2 Like 1	Protein Coding	47	GC20M031664	8.13	https://www.genecards.org/cgi-bin/carddisp.pl?gene=BCL2L1
HAMP	Hepcidin Antimicrobial Peptide	Protein Coding	44	GC19P038216	8.11	https://www.genecards.org/cgi-bin/carddisp.pl?gene=HAMP
SLC17A5	Solute Carrier Family 17 Member 5	Protein Coding	44	GC06M073593	8.1	https://www.genecards.org/cgi-bin/carddisp.pl?gene=SLC17A5
AKT2	AKT Serine/Threonine Kinase 2	Protein Coding	54	GC19M040230	8.1	https://www.genecards.org/cgi-bin/carddisp.pl?gene=AKT2
PTHLH	Parathyroid Hormone Like Hormone	Protein Coding	45	GC12M027959	8.1	https://www.genecards.org/cgi-bin/carddisp.pl?gene=PTHLH
MIR24-1	MicroRNA 24-1	RNA Gene	18	GC09P095086	8.09	https://www.genecards.org/cgi-bin/carddisp.pl?gene=MIR24-1
ANKS6	Ankyrin Repeat And Sterile Alpha Motif Domain Containing 6	Protein Coding	38	GC09M098731	8.08	https://www.genecards.org/cgi-bin/carddisp.pl?gene=ANKS6
ABCC9	ATP Binding Cassette Subfamily C Member 9	Protein Coding	44	GC12M021797	8.08	https://www.genecards.org/cgi-bin/carddisp.pl?gene=ABCC9
RELA	RELA Proto-Oncogene, NF-KB Subunit	Protein Coding	50	GC11M065653	8.06	https://www.genecards.org/cgi-bin/carddisp.pl?gene=RELA
DSE	Dermatan Sulfate Epimerase	Protein Coding	41	GC06P116255	8.06	https://www.genecards.org/cgi-bin/carddisp.pl?gene=DSE
S100A9	S100 Calcium Binding Protein A9	Protein Coding	43	GC01P153357	8.04	https://www.genecards.org/cgi-bin/carddisp.pl?gene=S100A9
NR1H4	Nuclear Receptor Subfamily 1 Group H Member 4	Protein Coding	48	GC12P100473	8.04	https://www.genecards.org/cgi-bin/carddisp.pl?gene=NR1H4
CD79A	CD79a Molecule	Protein Coding	46	GC19P041877	8.02	https://www.genecards.org/cgi-bin/carddisp.pl?gene=CD79A
HAND2	Heart And Neural Crest Derivatives Expressed 2	Protein Coding	43	GC04M173524	8.02	https://www.genecards.org/cgi-bin/carddisp.pl?gene=HAND2
BMPR2	Bone Morphogenetic Protein Receptor Type 2	Protein Coding	50	GC02P202376	8	https://www.genecards.org/cgi-bin/carddisp.pl?gene=BMPR2
NFIX	Nuclear Factor I X	Protein Coding	42	GC19P012996	8	https://www.genecards.org/cgi-bin/carddisp.pl?gene=NFIX
ETS1	ETS Proto-Oncogene 1, Transcription Factor	Protein Coding	49	GC11M128458	8	https://www.genecards.org/cgi-bin/carddisp.pl?gene=ETS1
CSTA	Cystatin A	Protein Coding	44	GC03P122325	8	https://www.genecards.org/cgi-bin/carddisp.pl?gene=CSTA
FTL	Ferritin Light Chain	Protein Coding	47	GC19P048965	7.97	https://www.genecards.org/cgi-bin/carddisp.pl?gene=FTL
DKK1	Dickkopf WNT Signaling Pathway Inhibitor 1	Protein Coding	45	GC10P052314	7.96	https://www.genecards.org/cgi-bin/carddisp.pl?gene=DKK1
GP1BA	Glycoprotein Ib Platelet Subunit Alpha	Protein Coding	45	GC17P004932	7.95	https://www.genecards.org/cgi-bin/carddisp.pl?gene=GP1BA
GHR	Growth Hormone Receptor	Protein Coding	47	GC05P042429	7.93	https://www.genecards.org/cgi-bin/carddisp.pl?gene=GHR
MTHFD1	Methylenetetrahydrofolate Dehydrogenase, Cyclohydrolase And Formyltetrahydrofolate Synthetase 1	Protein Coding	44	GC14P064388	7.93	https://www.genecards.org/cgi-bin/carddisp.pl?gene=MTHFD1
POMT2	Protein O-Mannosyltransferase 2	Protein Coding	43	GC14M077274	7.93	https://www.genecards.org/cgi-bin/carddisp.pl?gene=POMT2
IL13	Interleukin 13	Protein Coding	44	GC05P132656	7.92	https://www.genecards.org/cgi-bin/carddisp.pl?gene=IL13
CD19	CD19 Molecule	Protein Coding	49	GC16P029083	7.92	https://www.genecards.org/cgi-bin/carddisp.pl?gene=CD19
HEY2	Hes Related Family BHLH Transcription Factor With YRPW Motif 2	Protein Coding	38	GC06P125730	7.9	https://www.genecards.org/cgi-bin/carddisp.pl?gene=HEY2
CCR5	C-C Motif Chemokine Receptor 5	Protein Coding	46	GC03P046383	7.89	https://www.genecards.org/cgi-bin/carddisp.pl?gene=CCR5
LINC00976	Long Intergenic Non-Protein Coding RNA 976	RNA Gene	12	GC08M128634	7.87	https://www.genecards.org/cgi-bin/carddisp.pl?gene=LINC00976
CHUK	Component Of Inhibitor Of Nuclear Factor Kappa B Kinase Complex	Protein Coding	52	GC10M100188	7.85	https://www.genecards.org/cgi-bin/carddisp.pl?gene=CHUK
PAX3	Paired Box 3	Protein Coding	47	GC02M222199	7.84	https://www.genecards.org/cgi-bin/carddisp.pl?gene=PAX3
AMMECR1	AMMECR Nuclear Protein 1	Protein Coding	39	GC0XM110194	7.83	https://www.genecards.org/cgi-bin/carddisp.pl?gene=AMMECR1
KCNE5	Potassium Voltage-Gated Channel Subfamily E Regulatory Subunit 5	Protein Coding	32	GC0XM109623	7.83	https://www.genecards.org/cgi-bin/carddisp.pl?gene=KCNE5
NFKBIA	NFKB Inhibitor Alpha	Protein Coding	50	GC14M035401	7.83	https://www.genecards.org/cgi-bin/carddisp.pl?gene=NFKBIA
MKS1	MKS Transition Zone Complex Subunit 1	Protein Coding	40	GC17M058205	7.81	https://www.genecards.org/cgi-bin/carddisp.pl?gene=MKS1
LIPC	Lipase C, Hepatic Type	Protein Coding	44	GC15P058410	7.8	https://www.genecards.org/cgi-bin/carddisp.pl?gene=LIPC
FKBP6	FKBP Prolyl Isomerase 6	Protein Coding	39	GC07P073328	7.79	https://www.genecards.org/cgi-bin/carddisp.pl?gene=FKBP6
TTR	Transthyretin	Protein Coding	49	GC18P031557	7.78	https://www.genecards.org/cgi-bin/carddisp.pl?gene=TTR
SOD2	Superoxide Dismutase 2	Protein Coding	51	GC06M159669	7.77	https://www.genecards.org/cgi-bin/carddisp.pl?gene=SOD2
DVL1	Dishevelled Segment Polarity Protein 1	Protein Coding	47	GC01M001335	7.75	https://www.genecards.org/cgi-bin/carddisp.pl?gene=DVL1
U2AF1	U2 Small Nuclear RNA Auxiliary Factor 1	Protein Coding	41	GC21M043092	7.74	https://www.genecards.org/cgi-bin/carddisp.pl?gene=U2AF1
SHBG	Sex Hormone Binding Globulin	Protein Coding	40	GC17P007613	7.73	https://www.genecards.org/cgi-bin/carddisp.pl?gene=SHBG
TRIM50	Tripartite Motif Containing 50	Protein Coding	32	GC07M073312	7.71	https://www.genecards.org/cgi-bin/carddisp.pl?gene=TRIM50
AQP1	Aquaporin 1 (Colton Blood Group)	Protein Coding	45	GC07P030911	7.68	https://www.genecards.org/cgi-bin/carddisp.pl?gene=AQP1
MIR26B	MicroRNA 26b	RNA Gene	21	GC02P218402	7.67	https://www.genecards.org/cgi-bin/carddisp.pl?gene=MIR26B
RASA2	RAS P21 Protein Activator 2	Protein Coding	40	GC03P141487	7.66	https://www.genecards.org/cgi-bin/carddisp.pl?gene=RASA2
POMT1	Protein O-Mannosyltransferase 1	Protein Coding	45	GC09P131502	7.66	https://www.genecards.org/cgi-bin/carddisp.pl?gene=POMT1
TNFSF10	TNF Superfamily Member 10	Protein Coding	46	GC03M172505	7.65	https://www.genecards.org/cgi-bin/carddisp.pl?gene=TNFSF10
TNFRSF10A	TNF Receptor Superfamily Member 10a	Protein Coding	45	GC08M023190	7.65	https://www.genecards.org/cgi-bin/carddisp.pl?gene=TNFRSF10A
SMARCA2	SWI/SNF Related, Matrix Associated, Actin Dependent Regulator Of Chromatin, Subfamily A, Member 2	Protein Coding	49	GC09P001980	7.63	https://www.genecards.org/cgi-bin/carddisp.pl?gene=SMARCA2
DNMT1	DNA Methyltransferase 1	Protein Coding	50	GC19M010133	7.62	https://www.genecards.org/cgi-bin/carddisp.pl?gene=DNMT1
ACOT11	Acyl-CoA Thioesterase 11	Protein Coding	39	GC01P054542	7.6	https://www.genecards.org/cgi-bin/carddisp.pl?gene=ACOT11
KNG1	Kininogen 1	Protein Coding	44	GC03P186717	7.59	https://www.genecards.org/cgi-bin/carddisp.pl?gene=KNG1
XYLT2	Xylosyltransferase 2	Protein Coding	45	GC17P050347	7.58	https://www.genecards.org/cgi-bin/carddisp.pl?gene=XYLT2
IKZF1	IKAROS Family Zinc Finger 1	Protein Coding	47	GC07P050303	7.57	https://www.genecards.org/cgi-bin/carddisp.pl?gene=IKZF1
INPP5E	Inositol Polyphosphate-5-Phosphatase E	Protein Coding	41	GC09M136428	7.57	https://www.genecards.org/cgi-bin/carddisp.pl?gene=INPP5E
LINC00540	Long Intergenic Non-Protein Coding RNA 540	RNA Gene	14	GC13P022040	7.56	https://www.genecards.org/cgi-bin/carddisp.pl?gene=LINC00540
MIR338	MicroRNA 338	RNA Gene	17	GC17M081126	7.56	https://www.genecards.org/cgi-bin/carddisp.pl?gene=MIR338
INVS	Inversin	Protein Coding	44	GC09P100099	7.56	https://www.genecards.org/cgi-bin/carddisp.pl?gene=INVS
ACP5	Acid Phosphatase 5, Tartrate Resistant	Protein Coding	47	GC19M011574	7.53	https://www.genecards.org/cgi-bin/carddisp.pl?gene=ACP5
MIR181A2	MicroRNA 181a-2	RNA Gene	20	GC09P124692	7.51	https://www.genecards.org/cgi-bin/carddisp.pl?gene=MIR181A2
MIR376A1	MicroRNA 376a-1	RNA Gene	15	GC14P104790	7.51	https://www.genecards.org/cgi-bin/carddisp.pl?gene=MIR376A1
PF4	Platelet Factor 4	Protein Coding	41	GC04M073980	7.51	https://www.genecards.org/cgi-bin/carddisp.pl?gene=PF4
RRAS	RAS Related	Protein Coding	43	GC19M049635	7.48	https://www.genecards.org/cgi-bin/carddisp.pl?gene=RRAS
MIR183	MicroRNA 183	RNA Gene	18	GC07M129789	7.48	https://www.genecards.org/cgi-bin/carddisp.pl?gene=MIR183
CASP9	Caspase 9	Protein Coding	48	GC01M015491	7.47	https://www.genecards.org/cgi-bin/carddisp.pl?gene=CASP9
VTN	Vitronectin	Protein Coding	44	GC17M029955	7.47	https://www.genecards.org/cgi-bin/carddisp.pl?gene=VTN
HTR2A	5-Hydroxytryptamine Receptor 2A	Protein Coding	47	GC13M046831	7.43	https://www.genecards.org/cgi-bin/carddisp.pl?gene=HTR2A
MIR30A	MicroRNA 30a	RNA Gene	20	GC06M071403	7.41	https://www.genecards.org/cgi-bin/carddisp.pl?gene=MIR30A
MIR505	MicroRNA 505	RNA Gene	16	GC0XM139924	7.36	https://www.genecards.org/cgi-bin/carddisp.pl?gene=MIR505
FCGR3A	Fc Fragment Of IgG Receptor IIIa	Protein Coding	44	GC01M161541	7.36	https://www.genecards.org/cgi-bin/carddisp.pl?gene=FCGR3A
ADA	Adenosine Deaminase	Protein Coding	51	GC20M044620	7.36	https://www.genecards.org/cgi-bin/carddisp.pl?gene=ADA
AKT3	AKT Serine/Threonine Kinase 3	Protein Coding	52	GC01M243488	7.35	https://www.genecards.org/cgi-bin/carddisp.pl?gene=AKT3
CCL26	C-C Motif Chemokine Ligand 26	Protein Coding	37	GC07M075769	7.34	https://www.genecards.org/cgi-bin/carddisp.pl?gene=CCL26
CREB1	CAMP Responsive Element Binding Protein 1	Protein Coding	48	GC02P207529	7.33	https://www.genecards.org/cgi-bin/carddisp.pl?gene=CREB1
CDC73	Cell Division Cycle 73	Protein Coding	44	GC01P193121	7.32	https://www.genecards.org/cgi-bin/carddisp.pl?gene=CDC73
BTK	Bruton Tyrosine Kinase	Protein Coding	53	GC0XM101349	7.32	https://www.genecards.org/cgi-bin/carddisp.pl?gene=BTK
IFNB1	Interferon Beta 1	Protein Coding	41	GC09M021077	7.32	https://www.genecards.org/cgi-bin/carddisp.pl?gene=IFNB1
SLC25A6	Solute Carrier Family 25 Member 6	Protein Coding	43	GC0XM001386	7.29	https://www.genecards.org/cgi-bin/carddisp.pl?gene=SLC25A6
M6PR	Mannose-6-Phosphate Receptor, Cation Dependent	Protein Coding	43	GC12M008955	7.29	https://www.genecards.org/cgi-bin/carddisp.pl?gene=M6PR
SOST	Sclerostin	Protein Coding	44	GC17M043753	7.27	https://www.genecards.org/cgi-bin/carddisp.pl?gene=SOST
APPL1	Adaptor Protein, Phosphotyrosine Interacting With PH Domain And Leucine Zipper 1	Protein Coding	45	GC03P057227	7.27	https://www.genecards.org/cgi-bin/carddisp.pl?gene=APPL1
PTER	Phosphotriesterase Related	Protein Coding	37	GC10P016436	7.27	https://www.genecards.org/cgi-bin/carddisp.pl?gene=PTER
SETD2	SET Domain Containing 2, Histone Lysine Methyltransferase	Protein Coding	47	GC03M047033	7.27	https://www.genecards.org/cgi-bin/carddisp.pl?gene=SETD2
LAMB1	Laminin Subunit Beta 1	Protein Coding	47	GC07M107923	7.25	https://www.genecards.org/cgi-bin/carddisp.pl?gene=LAMB1
AMMEC	Alport Syndrome, Mental Retardation, Midface Hypoplasia, And Elliptocytosis	Genetic Locus	2	GC0XU901635	7.24	https://www.genecards.org/cgi-bin/carddisp.pl?gene=AMMEC
ANXA5	Annexin A5	Protein Coding	46	GC04M121667	7.23	https://www.genecards.org/cgi-bin/carddisp.pl?gene=ANXA5
SUGCT	Succinyl-CoA:Glutarate-CoA Transferase	Protein Coding	36	GC07P040134	7.23	https://www.genecards.org/cgi-bin/carddisp.pl?gene=SUGCT
BMP1	Bone Morphogenetic Protein 1	Protein Coding	45	GC08P022164	7.21	https://www.genecards.org/cgi-bin/carddisp.pl?gene=BMP1
PIGW	Phosphatidylinositol Glycan Anchor Biosynthesis Class W	Protein Coding	37	GC17P036534	7.21	https://www.genecards.org/cgi-bin/carddisp.pl?gene=PIGW
MIF	Macrophage Migration Inhibitory Factor	Protein Coding	49	GC22P023894	7.21	https://www.genecards.org/cgi-bin/carddisp.pl?gene=MIF
RBBP8	RB Binding Protein 8, Endonuclease	Protein Coding	44	GC18P022798	7.18	https://www.genecards.org/cgi-bin/carddisp.pl?gene=RBBP8
MSX1	Msh Homeobox 1	Protein Coding	45	GC04P004861	7.18	https://www.genecards.org/cgi-bin/carddisp.pl?gene=MSX1
IFNA2	Interferon Alpha 2	Protein Coding	41	GC09M021384	7.17	https://www.genecards.org/cgi-bin/carddisp.pl?gene=IFNA2
FASLG	Fas Ligand	Protein Coding	47	GC01P172628	7.16	https://www.genecards.org/cgi-bin/carddisp.pl?gene=FASLG
TGDS	TDP-Glucose 4,6-Dehydratase	Protein Coding	37	GC13M094574	7.16	https://www.genecards.org/cgi-bin/carddisp.pl?gene=TGDS
PTH1R	Parathyroid Hormone 1 Receptor	Protein Coding	50	GC03P046877	7.15	https://www.genecards.org/cgi-bin/carddisp.pl?gene=PTH1R
SHMT1	Serine Hydroxymethyltransferase 1	Protein Coding	45	GC17M019857	7.13	https://www.genecards.org/cgi-bin/carddisp.pl?gene=SHMT1
BSG	Basigin (Ok Blood Group)	Protein Coding	44	GC19P000571	7.13	https://www.genecards.org/cgi-bin/carddisp.pl?gene=BSG
MBP	Myelin Basic Protein	Protein Coding	44	GC18M076978	7.12	https://www.genecards.org/cgi-bin/carddisp.pl?gene=MBP
GNRH1	Gonadotropin Releasing Hormone 1	Protein Coding	41	GC08M025419	7.12	https://www.genecards.org/cgi-bin/carddisp.pl?gene=GNRH1
PAX2	Paired Box 2	Protein Coding	46	GC10P100735	7.07	https://www.genecards.org/cgi-bin/carddisp.pl?gene=PAX2
LAT2	Linker For Activation Of T Cells Family Member 2	Protein Coding	39	GC07P074199	7.06	https://www.genecards.org/cgi-bin/carddisp.pl?gene=LAT2
FCGR3B	Fc Fragment Of IgG Receptor IIIb	Protein Coding	42	GC01M161623	7.06	https://www.genecards.org/cgi-bin/carddisp.pl?gene=FCGR3B
DNASE1L3	Deoxyribonuclease 1 Like 3	Protein Coding	43	GC03M058192	7.04	https://www.genecards.org/cgi-bin/carddisp.pl?gene=DNASE1L3
MIR675	MicroRNA 675	RNA Gene	17	GC11M001997	7.04	https://www.genecards.org/cgi-bin/carddisp.pl?gene=MIR675
FABP1	Fatty Acid Binding Protein 1	Protein Coding	43	GC02M088122	7.02	https://www.genecards.org/cgi-bin/carddisp.pl?gene=FABP1
FKBP10	FKBP Prolyl Isomerase 10	Protein Coding	40	GC17P041812	7.02	https://www.genecards.org/cgi-bin/carddisp.pl?gene=FKBP10
WNT1	Wnt Family Member 1	Protein Coding	46	GC12P049053	7.02	https://www.genecards.org/cgi-bin/carddisp.pl?gene=WNT1
MCL1	MCL1 Apoptosis Regulator, BCL2 Family Member	Protein Coding	47	GC01M150707	7.01	https://www.genecards.org/cgi-bin/carddisp.pl?gene=MCL1
ALPL	Alkaline Phosphatase, Biomineralization Associated	Protein Coding	50	GC01P021508	6.99	https://www.genecards.org/cgi-bin/carddisp.pl?gene=ALPL
HOTAIR	HOX Transcript Antisense RNA	RNA Gene	25	GC12M053962	6.98	https://www.genecards.org/cgi-bin/carddisp.pl?gene=HOTAIR
PPBP	Pro-Platelet Basic Protein	Protein Coding	43	GC04M073986	6.98	https://www.genecards.org/cgi-bin/carddisp.pl?gene=PPBP
CLDN3	Claudin 3	Protein Coding	40	GC07M073768	6.97	https://www.genecards.org/cgi-bin/carddisp.pl?gene=CLDN3
AMT	Aminomethyltransferase	Protein Coding	45	GC03M049417	6.96	https://www.genecards.org/cgi-bin/carddisp.pl?gene=AMT
F9	Coagulation Factor IX	Protein Coding	46	GC0XP139530	6.93	https://www.genecards.org/cgi-bin/carddisp.pl?gene=F9
SLC34A1	Solute Carrier Family 34 Member 1	Protein Coding	44	GC05P177380	6.92	https://www.genecards.org/cgi-bin/carddisp.pl?gene=SLC34A1
IKBKB	Inhibitor Of Nuclear Factor Kappa B Kinase Subunit Beta	Protein Coding	52	GC08P042271	6.91	https://www.genecards.org/cgi-bin/carddisp.pl?gene=IKBKB
CNMD	Chondromodulin	Protein Coding	29	GC13M052704	6.9	https://www.genecards.org/cgi-bin/carddisp.pl?gene=CNMD
IL7	Interleukin 7	Protein Coding	42	GC08M078689	6.87	https://www.genecards.org/cgi-bin/carddisp.pl?gene=IL7
PRKD1	Protein Kinase D1	Protein Coding	50	GC14M029576	6.87	https://www.genecards.org/cgi-bin/carddisp.pl?gene=PRKD1
GHRH	Growth Hormone Releasing Hormone	Protein Coding	40	GC20M037251	6.86	https://www.genecards.org/cgi-bin/carddisp.pl?gene=GHRH
PAX6	Paired Box 6	Protein Coding	47	GC11M031784	6.83	https://www.genecards.org/cgi-bin/carddisp.pl?gene=PAX6
NDUFA9	NADH:Ubiquinone Oxidoreductase Subunit A9	Protein Coding	43	GC12P004649	6.82	https://www.genecards.org/cgi-bin/carddisp.pl?gene=NDUFA9
YY1	YY1 Transcription Factor	Protein Coding	48	GC14P100238	6.8	https://www.genecards.org/cgi-bin/carddisp.pl?gene=YY1
GGCX	Gamma-Glutamyl Carboxylase	Protein Coding	46	GC02M085544	6.8	https://www.genecards.org/cgi-bin/carddisp.pl?gene=GGCX
PROS1	Protein S	Protein Coding	47	GC03M093873	6.79	https://www.genecards.org/cgi-bin/carddisp.pl?gene=PROS1
MRAS	Muscle RAS Oncogene Homolog	Protein Coding	45	GC03P138347	6.79	https://www.genecards.org/cgi-bin/carddisp.pl?gene=MRAS
DNMT3B	DNA Methyltransferase 3 Beta	Protein Coding	50	GC20P032762	6.78	https://www.genecards.org/cgi-bin/carddisp.pl?gene=DNMT3B
COL14A1	Collagen Type XIV Alpha 1 Chain	Protein Coding	42	GC08P120062	6.77	https://www.genecards.org/cgi-bin/carddisp.pl?gene=COL14A1
DICER1	Dicer 1, Ribonuclease III	Protein Coding	47	GC14M095086	6.76	https://www.genecards.org/cgi-bin/carddisp.pl?gene=DICER1
PIK3R1	Phosphoinositide-3-Kinase Regulatory Subunit 1	Protein Coding	51	GC05P068215	6.75	https://www.genecards.org/cgi-bin/carddisp.pl?gene=PIK3R1
SMARCA5	SWI/SNF Related, Matrix Associated, Actin Dependent Regulator Of Chromatin, Subfamily A, Member 5	Protein Coding	40	GC04P143513	6.74	https://www.genecards.org/cgi-bin/carddisp.pl?gene=SMARCA5
SMARCA1	SWI/SNF Related, Matrix Associated, Actin Dependent Regulator Of Chromatin, Subfamily A, Member 1	Protein Coding	39	GC0XM129447	6.74	https://www.genecards.org/cgi-bin/carddisp.pl?gene=SMARCA1
SNAI2	Snail Family Transcriptional Repressor 2	Protein Coding	44	GC08M048854	6.73	https://www.genecards.org/cgi-bin/carddisp.pl?gene=SNAI2
COMP	Cartilage Oligomeric Matrix Protein	Protein Coding	47	GC19M018783	6.73	https://www.genecards.org/cgi-bin/carddisp.pl?gene=COMP
ABCB1	ATP Binding Cassette Subfamily B Member 1	Protein Coding	51	GC07M087504	6.72	https://www.genecards.org/cgi-bin/carddisp.pl?gene=ABCB1
AIM2	Absent In Melanoma 2	Protein Coding	41	GC01M159062	6.71	https://www.genecards.org/cgi-bin/carddisp.pl?gene=AIM2
CD80	CD80 Molecule	Protein Coding	41	GC03M119524	6.68	https://www.genecards.org/cgi-bin/carddisp.pl?gene=CD80
RBPJ	Recombination Signal Binding Protein For Immunoglobulin Kappa J Region	Protein Coding	47	GC04P026165	6.68	https://www.genecards.org/cgi-bin/carddisp.pl?gene=RBPJ
DOCK6	Dedicator Of Cytokinesis 6	Protein Coding	40	GC19M011172	6.68	https://www.genecards.org/cgi-bin/carddisp.pl?gene=DOCK6
PGAP3	Post-GPI Attachment To Proteins Phospholipase 3	Protein Coding	38	GC17M039676	6.68	https://www.genecards.org/cgi-bin/carddisp.pl?gene=PGAP3
UBE3A	Ubiquitin Protein Ligase E3A	Protein Coding	47	GC15M025333	6.67	https://www.genecards.org/cgi-bin/carddisp.pl?gene=UBE3A
IL3	Interleukin 3	Protein Coding	44	GC05P132060	6.66	https://www.genecards.org/cgi-bin/carddisp.pl?gene=IL3
COG2	Component Of Oligomeric Golgi Complex 2	Protein Coding	40	GC01P230642	6.66	https://www.genecards.org/cgi-bin/carddisp.pl?gene=COG2
MBTPS2	Membrane Bound Transcription Factor Peptidase, Site 2	Protein Coding	43	GC0XP021839	6.65	https://www.genecards.org/cgi-bin/carddisp.pl?gene=MBTPS2
GYS1	Glycogen Synthase 1	Protein Coding	49	GC19M048970	6.65	https://www.genecards.org/cgi-bin/carddisp.pl?gene=GYS1
NKAP	NFKB Activating Protein	Protein Coding	35	GC0XM119958	6.64	https://www.genecards.org/cgi-bin/carddisp.pl?gene=NKAP
KRT7	Keratin 7	Protein Coding	41	GC12P052232	6.62	https://www.genecards.org/cgi-bin/carddisp.pl?gene=KRT7
SLC11A1	Solute Carrier Family 11 Member 1	Protein Coding	47	GC02P218382	6.6	https://www.genecards.org/cgi-bin/carddisp.pl?gene=SLC11A1
MIR32	MicroRNA 32	RNA Gene	19	GC09M109046	6.6	https://www.genecards.org/cgi-bin/carddisp.pl?gene=MIR32
GLI1	GLI Family Zinc Finger 1	Protein Coding	47	GC12P057460	6.6	https://www.genecards.org/cgi-bin/carddisp.pl?gene=GLI1
PTGER4	Prostaglandin E Receptor 4	Protein Coding	46	GC05P040679	6.59	https://www.genecards.org/cgi-bin/carddisp.pl?gene=PTGER4
TMPO	Thymopoietin	Protein Coding	45	GC12P098515	6.59	https://www.genecards.org/cgi-bin/carddisp.pl?gene=TMPO
HSPA5	Heat Shock Protein Family A (Hsp70) Member 5	Protein Coding	47	GC09M125234	6.59	https://www.genecards.org/cgi-bin/carddisp.pl?gene=HSPA5
CTU2	Cytosolic Thiouridylase Subunit 2	Protein Coding	33	GC16P088706	6.58	https://www.genecards.org/cgi-bin/carddisp.pl?gene=CTU2
CEP57	Centrosomal Protein 57	Protein Coding	41	GC11P095789	6.58	https://www.genecards.org/cgi-bin/carddisp.pl?gene=CEP57
NR0B1	Nuclear Receptor Subfamily 0 Group B Member 1	Protein Coding	46	GC0XM030304	6.55	https://www.genecards.org/cgi-bin/carddisp.pl?gene=NR0B1
F7	Coagulation Factor VII	Protein Coding	47	GC13P113105	6.55	https://www.genecards.org/cgi-bin/carddisp.pl?gene=F7
C3	Complement C3	Protein Coding	47	GC19M006677	6.54	https://www.genecards.org/cgi-bin/carddisp.pl?gene=C3
CAV3	Caveolin 3	Protein Coding	43	GC03P008733	6.53	https://www.genecards.org/cgi-bin/carddisp.pl?gene=CAV3
TLR7	Toll Like Receptor 7	Protein Coding	46	GC0XP012867	6.51	https://www.genecards.org/cgi-bin/carddisp.pl?gene=TLR7
TLR1	Toll Like Receptor 1	Protein Coding	47	GC04M038797	6.51	https://www.genecards.org/cgi-bin/carddisp.pl?gene=TLR1
AVPR2	Arginine Vasopressin Receptor 2	Protein Coding	47	GC0XP153902	6.5	https://www.genecards.org/cgi-bin/carddisp.pl?gene=AVPR2
F13A1	Coagulation Factor XIII A Chain	Protein Coding	45	GC06M006144	6.49	https://www.genecards.org/cgi-bin/carddisp.pl?gene=F13A1
SLC6A4	Solute Carrier Family 6 Member 4	Protein Coding	47	GC17M030194	6.48	https://www.genecards.org/cgi-bin/carddisp.pl?gene=SLC6A4
DNAJB11	DnaJ Heat Shock Protein Family (Hsp40) Member B11	Protein Coding	40	GC03P186567	6.48	https://www.genecards.org/cgi-bin/carddisp.pl?gene=DNAJB11
HSP90AA1	Heat Shock Protein 90 Alpha Family Class A Member 1	Protein Coding	48	GC14M102080	6.47	https://www.genecards.org/cgi-bin/carddisp.pl?gene=HSP90AA1
TLR6	Toll Like Receptor 6	Protein Coding	44	GC04M038828	6.43	https://www.genecards.org/cgi-bin/carddisp.pl?gene=TLR6
FLVCR2	FLVCR Heme Transporter 2	Protein Coding	41	GC14P075578	6.43	https://www.genecards.org/cgi-bin/carddisp.pl?gene=FLVCR2
DMD	Dystrophin	Protein Coding	46	GC0XM031047	6.41	https://www.genecards.org/cgi-bin/carddisp.pl?gene=DMD
PVALB	Parvalbumin	Protein Coding	39	GC22M036800	6.4	https://www.genecards.org/cgi-bin/carddisp.pl?gene=PVALB
IVL	Involucrin	Protein Coding	37	GC01P152881	6.39	https://www.genecards.org/cgi-bin/carddisp.pl?gene=IVL
TRPC3	Transient Receptor Potential Cation Channel Subfamily C Member 3	Protein Coding	48	GC04M121879	6.38	https://www.genecards.org/cgi-bin/carddisp.pl?gene=TRPC3
DGCR6L	DiGeorge Syndrome Critical Region Gene 6 Like	Protein Coding	32	GC22M020301	6.37	https://www.genecards.org/cgi-bin/carddisp.pl?gene=DGCR6L
CLDN4	Claudin 4	Protein Coding	41	GC07P073799	6.36	https://www.genecards.org/cgi-bin/carddisp.pl?gene=CLDN4
GPR101	G Protein-Coupled Receptor 101	Protein Coding	39	GC0XM137030	6.36	https://www.genecards.org/cgi-bin/carddisp.pl?gene=GPR101
CCN2	Cellular Communication Network Factor 2	Protein Coding	39	GC06M131948	6.36	https://www.genecards.org/cgi-bin/carddisp.pl?gene=CCN2
ASAH2	N-Acylsphingosine Amidohydrolase 2	Protein Coding	41	GC10M050182	6.34	https://www.genecards.org/cgi-bin/carddisp.pl?gene=ASAH2
MIR132	MicroRNA 132	RNA Gene	21	GC17M002049	6.33	https://www.genecards.org/cgi-bin/carddisp.pl?gene=MIR132
RYR2	Ryanodine Receptor 2	Protein Coding	47	GC01P237042	6.32	https://www.genecards.org/cgi-bin/carddisp.pl?gene=RYR2
PIGM	Phosphatidylinositol Glycan Anchor Biosynthesis Class M	Protein Coding	37	GC01M160027	6.31	https://www.genecards.org/cgi-bin/carddisp.pl?gene=PIGM
IL15	Interleukin 15	Protein Coding	40	GC04P141636	6.31	https://www.genecards.org/cgi-bin/carddisp.pl?gene=IL15
PTGS1	Prostaglandin-Endoperoxide Synthase 1	Protein Coding	46	GC09P122370	6.29	https://www.genecards.org/cgi-bin/carddisp.pl?gene=PTGS1
SORT1	Sortilin 1	Protein Coding	43	GC01M109310	6.29	https://www.genecards.org/cgi-bin/carddisp.pl?gene=SORT1
SLC13A5	Solute Carrier Family 13 Member 5	Protein Coding	42	GC17M006684	6.28	https://www.genecards.org/cgi-bin/carddisp.pl?gene=SLC13A5
PTBP3	Polypyrimidine Tract Binding Protein 3	Protein Coding	35	GC09M112217	6.27	https://www.genecards.org/cgi-bin/carddisp.pl?gene=PTBP3
OLR1	Oxidized Low Density Lipoprotein Receptor 1	Protein Coding	44	GC12M013864	6.27	https://www.genecards.org/cgi-bin/carddisp.pl?gene=OLR1
YWHAZ	Tyrosine 3-Monooxygenase/Tryptophan 5-Monooxygenase Activation Protein Zeta	Protein Coding	48	GC08M100917	6.26	https://www.genecards.org/cgi-bin/carddisp.pl?gene=YWHAZ
STX1A	Syntaxin 1A	Protein Coding	47	GC07M073700	6.26	https://www.genecards.org/cgi-bin/carddisp.pl?gene=STX1A
TYR	Tyrosinase	Protein Coding	47	GC11P089177	6.25	https://www.genecards.org/cgi-bin/carddisp.pl?gene=TYR
TEF	TEF Transcription Factor, PAR BZIP Family Member	Protein Coding	38	GC22P041367	6.24	https://www.genecards.org/cgi-bin/carddisp.pl?gene=TEF
PIK3R2	Phosphoinositide-3-Kinase Regulatory Subunit 2	Protein Coding	49	GC19P018153	6.24	https://www.genecards.org/cgi-bin/carddisp.pl?gene=PIK3R2
NAMPT	Nicotinamide Phosphoribosyltransferase	Protein Coding	48	GC07M106248	6.24	https://www.genecards.org/cgi-bin/carddisp.pl?gene=NAMPT
XIAP	X-Linked Inhibitor Of Apoptosis	Protein Coding	49	GC0XP123859	6.23	https://www.genecards.org/cgi-bin/carddisp.pl?gene=XIAP
FOXG1	Forkhead Box G1	Protein Coding	43	GC14P028766	6.23	https://www.genecards.org/cgi-bin/carddisp.pl?gene=FOXG1
NPY	Neuropeptide Y	Protein Coding	45	GC07P024290	6.23	https://www.genecards.org/cgi-bin/carddisp.pl?gene=NPY
NFKB1	Nuclear Factor Kappa B Subunit 1	Protein Coding	52	GC04P102501	6.22	https://www.genecards.org/cgi-bin/carddisp.pl?gene=NFKB1
ITGA4	Integrin Subunit Alpha 4	Protein Coding	48	GC02P181456	6.22	https://www.genecards.org/cgi-bin/carddisp.pl?gene=ITGA4
PKD2L1	Polycystin 2 Like 1, Transient Receptor Potential Cation Channel	Protein Coding	41	GC10M100288	6.22	https://www.genecards.org/cgi-bin/carddisp.pl?gene=PKD2L1
CD274	CD274 Molecule	Protein Coding	44	GC09P005450	6.22	https://www.genecards.org/cgi-bin/carddisp.pl?gene=CD274
TLR8	Toll Like Receptor 8	Protein Coding	47	GC0XP012924	6.21	https://www.genecards.org/cgi-bin/carddisp.pl?gene=TLR8
ADGRG6	Adhesion G Protein-Coupled Receptor G6	Protein Coding	38	GC06P142301	6.2	https://www.genecards.org/cgi-bin/carddisp.pl?gene=ADGRG6
MIR155	MicroRNA 155	RNA Gene	18	GC21P025573	6.2	https://www.genecards.org/cgi-bin/carddisp.pl?gene=MIR155
BCL7B	BAF Chromatin Remodeling Complex Subunit BCL7B	Protein Coding	36	GC07M073536	6.19	https://www.genecards.org/cgi-bin/carddisp.pl?gene=BCL7B
DCX	Doublecortin	Protein Coding	45	GC0XM111293	6.18	https://www.genecards.org/cgi-bin/carddisp.pl?gene=DCX
AGER	Advanced Glycosylation End-Product Specific Receptor	Protein Coding	44	GC06M032180	6.17	https://www.genecards.org/cgi-bin/carddisp.pl?gene=AGER
YWHAB	Tyrosine 3-Monooxygenase/Tryptophan 5-Monooxygenase Activation Protein Beta	Protein Coding	48	GC20P044885	6.16	https://www.genecards.org/cgi-bin/carddisp.pl?gene=YWHAB
RUNX1T1	RUNX1 Partner Transcriptional Co-Repressor 1	Protein Coding	39	GC08M091954	6.16	https://www.genecards.org/cgi-bin/carddisp.pl?gene=RUNX1T1
SERPINF1	Serpin Family F Member 1	Protein Coding	44	GC17P001761	6.14	https://www.genecards.org/cgi-bin/carddisp.pl?gene=SERPINF1
ACP6	Acid Phosphatase 6, Lysophosphatidic	Protein Coding	40	GC01M147630	6.1	https://www.genecards.org/cgi-bin/carddisp.pl?gene=ACP6
MRPS22	Mitochondrial Ribosomal Protein S22	Protein Coding	41	GC03P139005	6.1	https://www.genecards.org/cgi-bin/carddisp.pl?gene=MRPS22
TNFSF13B	TNF Superfamily Member 13b	Protein Coding	45	GC13P108251	6.1	https://www.genecards.org/cgi-bin/carddisp.pl?gene=TNFSF13B
BCL6	BCL6 Transcription Repressor	Protein Coding	45	GC03M187721	6.1	https://www.genecards.org/cgi-bin/carddisp.pl?gene=BCL6
PIEZO2	Piezo Type Mechanosensitive Ion Channel Component 2	Protein Coding	36	GC18M010670	6.1	https://www.genecards.org/cgi-bin/carddisp.pl?gene=PIEZO2
SLC13A1	Solute Carrier Family 13 Member 1	Protein Coding	36	GC07M123113	6.09	https://www.genecards.org/cgi-bin/carddisp.pl?gene=SLC13A1
NES	Nestin	Protein Coding	39	GC01M156668	6.09	https://www.genecards.org/cgi-bin/carddisp.pl?gene=NES
SEMA3A	Semaphorin 3A	Protein Coding	45	GC07M083955	6.07	https://www.genecards.org/cgi-bin/carddisp.pl?gene=SEMA3A
RIPPLY2	Ripply Transcriptional Repressor 2	Protein Coding	37	GC06P083854	6.03	https://www.genecards.org/cgi-bin/carddisp.pl?gene=RIPPLY2
WRN	WRN RecQ Like Helicase	Protein Coding	45	GC08P031033	6.02	https://www.genecards.org/cgi-bin/carddisp.pl?gene=WRN
MIRLET7B	MicroRNA Let-7b	RNA Gene	20	GC22P046119	6.02	https://www.genecards.org/cgi-bin/carddisp.pl?gene=MIRLET7B
TLR10	Toll Like Receptor 10	Protein Coding	40	GC04M038773	6.02	https://www.genecards.org/cgi-bin/carddisp.pl?gene=TLR10
CYB5A	Cytochrome B5 Type A	Protein Coding	44	GC18M074250	6.02	https://www.genecards.org/cgi-bin/carddisp.pl?gene=CYB5A
FMO5	Flavin Containing Dimethylaniline Monoxygenase 5	Protein Coding	41	GC01M147175	6.01	https://www.genecards.org/cgi-bin/carddisp.pl?gene=FMO5
APC2	APC Regulator Of WNT Signaling Pathway 2	Protein Coding	40	GC19P001494	5.99	https://www.genecards.org/cgi-bin/carddisp.pl?gene=APC2
CDK1	Cyclin Dependent Kinase 1	Protein Coding	45	GC10P060772	5.97	https://www.genecards.org/cgi-bin/carddisp.pl?gene=CDK1
ABHD11-AS1	ABHD11 Antisense RNA 1 (Tail To Tail)	RNA Gene	16	GC07P073735	5.97	https://www.genecards.org/cgi-bin/carddisp.pl?gene=ABHD11-AS1
CD28	CD28 Molecule	Protein Coding	47	GC02P203706	5.95	https://www.genecards.org/cgi-bin/carddisp.pl?gene=CD28
GABRA1	Gamma-Aminobutyric Acid Type A Receptor Subunit Alpha1	Protein Coding	46	GC05P161847	5.95	https://www.genecards.org/cgi-bin/carddisp.pl?gene=GABRA1
CGB3	Chorionic Gonadotropin Subunit Beta 3	Protein Coding	31	GC19M049024	5.93	https://www.genecards.org/cgi-bin/carddisp.pl?gene=CGB3
NLRC4	NLR Family CARD Domain Containing 4	Protein Coding	44	GC02M032224	5.93	https://www.genecards.org/cgi-bin/carddisp.pl?gene=NLRC4
JAK1	Janus Kinase 1	Protein Coding	50	GC01M064833	5.92	https://www.genecards.org/cgi-bin/carddisp.pl?gene=JAK1
CCL4	C-C Motif Chemokine Ligand 4	Protein Coding	40	GC17P036103	5.92	https://www.genecards.org/cgi-bin/carddisp.pl?gene=CCL4
NEK9	NIMA Related Kinase 9	Protein Coding	45	GC14M075079	5.91	https://www.genecards.org/cgi-bin/carddisp.pl?gene=NEK9
KLRK1	Killer Cell Lectin Like Receptor K1	Protein Coding	40	GC12M013865	5.91	https://www.genecards.org/cgi-bin/carddisp.pl?gene=KLRK1
CTSG	Cathepsin G	Protein Coding	44	GC14M024573	5.91	https://www.genecards.org/cgi-bin/carddisp.pl?gene=CTSG
CDK6	Cyclin Dependent Kinase 6	Protein Coding	54	GC07M092604	5.91	https://www.genecards.org/cgi-bin/carddisp.pl?gene=CDK6
WDR19	WD Repeat Domain 19	Protein Coding	38	GC04P039184	5.91	https://www.genecards.org/cgi-bin/carddisp.pl?gene=WDR19
MYD88	MYD88 Innate Immune Signal Transduction Adaptor	Protein Coding	50	GC03P038179	5.89	https://www.genecards.org/cgi-bin/carddisp.pl?gene=MYD88
LOC106029311	Williams-Beuren Syndrome Centromeric Block B Recombination Region	Biological Region	1	GC07P073209	5.88	https://www.genecards.org/cgi-bin/carddisp.pl?gene=LOC106029311
LOC106029312	Williams-Beuren Syndrome Medial Block B Recombination Region	Biological Region	1	GC07P074733	5.88	https://www.genecards.org/cgi-bin/carddisp.pl?gene=LOC106029312
LOC106029313	Williams-Beuren Syndrome Telomeric Block B Recombination Region	Biological Region	1	GC07P075074	5.88	https://www.genecards.org/cgi-bin/carddisp.pl?gene=LOC106029313
PES1	Pescadillo Ribosomal Biogenesis Factor 1	Protein Coding	38	GC22M030576	5.87	https://www.genecards.org/cgi-bin/carddisp.pl?gene=PES1
CEACAM5	CEA Cell Adhesion Molecule 5	Protein Coding	41	GC19P041709	5.87	https://www.genecards.org/cgi-bin/carddisp.pl?gene=CEACAM5
CD68	CD68 Molecule	Protein Coding	40	GC17P007579	5.86	https://www.genecards.org/cgi-bin/carddisp.pl?gene=CD68
CD86	CD86 Molecule	Protein Coding	43	GC03P122055	5.85	https://www.genecards.org/cgi-bin/carddisp.pl?gene=CD86
CD14	CD14 Molecule	Protein Coding	44	GC05M140631	5.85	https://www.genecards.org/cgi-bin/carddisp.pl?gene=CD14
GPR89A	G Protein-Coupled Receptor 89A	Protein Coding	32	GC01P145607	5.84	https://www.genecards.org/cgi-bin/carddisp.pl?gene=GPR89A
GPR89B	G Protein-Coupled Receptor 89B	Protein Coding	32	GC01P147928	5.84	https://www.genecards.org/cgi-bin/carddisp.pl?gene=GPR89B
IRF3	Interferon Regulatory Factor 3	Protein Coding	47	GC19M049659	5.81	https://www.genecards.org/cgi-bin/carddisp.pl?gene=IRF3
NCF1	Neutrophil Cytosolic Factor 1	Protein Coding	48	GC07P074773	5.81	https://www.genecards.org/cgi-bin/carddisp.pl?gene=NCF1
GLS	Glutaminase	Protein Coding	46	GC02P190880	5.8	https://www.genecards.org/cgi-bin/carddisp.pl?gene=GLS
CMA1	Chymase 1	Protein Coding	43	GC14M024506	5.8	https://www.genecards.org/cgi-bin/carddisp.pl?gene=CMA1
NSUN5	NOP2/Sun RNA Methyltransferase 5	Protein Coding	38	GC07M073302	5.77	https://www.genecards.org/cgi-bin/carddisp.pl?gene=NSUN5
BUD23	BUD23 RRNA Methyltransferase And Ribosome Maturation Factor	Protein Coding	30	GC07P073685	5.77	https://www.genecards.org/cgi-bin/carddisp.pl?gene=BUD23
APOC3	Apolipoprotein C3	Protein Coding	43	GC11P116829	5.77	https://www.genecards.org/cgi-bin/carddisp.pl?gene=APOC3
ADCY1	Adenylate Cyclase 1	Protein Coding	48	GC07P045580	5.75	https://www.genecards.org/cgi-bin/carddisp.pl?gene=ADCY1
STAG3	Stromal Antigen 3	Protein Coding	41	GC07P100177	5.75	https://www.genecards.org/cgi-bin/carddisp.pl?gene=STAG3
GRAP2	GRB2 Related Adaptor Protein 2	Protein Coding	44	GC22P039901	5.75	https://www.genecards.org/cgi-bin/carddisp.pl?gene=GRAP2
KMO	Kynurenine 3-Monooxygenase	Protein Coding	44	GC01P241532	5.75	https://www.genecards.org/cgi-bin/carddisp.pl?gene=KMO
SLC13A2	Solute Carrier Family 13 Member 2	Protein Coding	43	GC17P028473	5.75	https://www.genecards.org/cgi-bin/carddisp.pl?gene=SLC13A2
SLC13A3	Solute Carrier Family 13 Member 3	Protein Coding	43	GC20M046557	5.75	https://www.genecards.org/cgi-bin/carddisp.pl?gene=SLC13A3
SLC13A4	Solute Carrier Family 13 Member 4	Protein Coding	41	GC07M135681	5.75	https://www.genecards.org/cgi-bin/carddisp.pl?gene=SLC13A4
SCLY	Selenocysteine Lyase	Protein Coding	41	GC02P238061	5.75	https://www.genecards.org/cgi-bin/carddisp.pl?gene=SCLY
MADD	MAP Kinase Activating Death Domain	Protein Coding	40	GC11P047290	5.75	https://www.genecards.org/cgi-bin/carddisp.pl?gene=MADD
ACSM3	Acyl-CoA Synthetase Medium Chain Family Member 3	Protein Coding	39	GC16P020610	5.75	https://www.genecards.org/cgi-bin/carddisp.pl?gene=ACSM3
GPCPD1	Glycerophosphocholine Phosphodiesterase 1	Protein Coding	39	GC20M006611	5.75	https://www.genecards.org/cgi-bin/carddisp.pl?gene=GPCPD1
TSKU	Tsukushi, Small Leucine Rich Proteoglycan	Protein Coding	35	GC11P076782	5.75	https://www.genecards.org/cgi-bin/carddisp.pl?gene=TSKU
ZBED1	Zinc Finger BED-Type Containing 1	Protein Coding	34	GC0XM002486	5.75	https://www.genecards.org/cgi-bin/carddisp.pl?gene=ZBED1
ENO1	Enolase 1	Protein Coding	47	GC01M008861	5.75	https://www.genecards.org/cgi-bin/carddisp.pl?gene=ENO1
MNT	MAX Network Transcriptional Repressor	Protein Coding	36	GC17M002384	5.74	https://www.genecards.org/cgi-bin/carddisp.pl?gene=MNT
NOP2	NOP2 Nucleolar Protein	Protein Coding	36	GC12M006556	5.74	https://www.genecards.org/cgi-bin/carddisp.pl?gene=NOP2
CRHR1	Corticotropin Releasing Hormone Receptor 1	Protein Coding	45	GC17P045784	5.74	https://www.genecards.org/cgi-bin/carddisp.pl?gene=CRHR1
TRAF6	TNF Receptor Associated Factor 6	Protein Coding	47	GC11M036467	5.73	https://www.genecards.org/cgi-bin/carddisp.pl?gene=TRAF6
MIR135A1	MicroRNA 135a-1	RNA Gene	20	GC03M052296	5.72	https://www.genecards.org/cgi-bin/carddisp.pl?gene=MIR135A1
BLOC1S1	Biogenesis Of Lysosomal Organelles Complex 1 Subunit 1	Protein Coding	36	GC12P055718	5.72	https://www.genecards.org/cgi-bin/carddisp.pl?gene=BLOC1S1
AQP2	Aquaporin 2	Protein Coding	46	GC12P049950	5.72	https://www.genecards.org/cgi-bin/carddisp.pl?gene=AQP2
STAT5A	Signal Transducer And Activator Of Transcription 5A	Protein Coding	45	GC17P042287	5.7	https://www.genecards.org/cgi-bin/carddisp.pl?gene=STAT5A
HBA2	Hemoglobin Subunit Alpha 2	Protein Coding	42	GC16P001373	5.68	https://www.genecards.org/cgi-bin/carddisp.pl?gene=HBA2
DDX41	DEAD-Box Helicase 41	Protein Coding	43	GC05M177511	5.68	https://www.genecards.org/cgi-bin/carddisp.pl?gene=DDX41
TUG1	Taurine Up-Regulated 1	RNA Gene	22	GC22P030969	5.66	https://www.genecards.org/cgi-bin/carddisp.pl?gene=TUG1
CD27	CD27 Molecule	Protein Coding	45	GC12P008144	5.66	https://www.genecards.org/cgi-bin/carddisp.pl?gene=CD27
KMT2B	Lysine Methyltransferase 2B	Protein Coding	39	GC19P038227	5.65	https://www.genecards.org/cgi-bin/carddisp.pl?gene=KMT2B
PLOD2	Procollagen-Lysine,2-Oxoglutarate 5-Dioxygenase 2	Protein Coding	45	GC03M146069	5.64	https://www.genecards.org/cgi-bin/carddisp.pl?gene=PLOD2
COL4A3	Collagen Type IV Alpha 3 Chain	Protein Coding	44	GC02P227164	5.63	https://www.genecards.org/cgi-bin/carddisp.pl?gene=COL4A3
FPGS	Folylpolyglutamate Synthase	Protein Coding	43	GC09P127794	5.63	https://www.genecards.org/cgi-bin/carddisp.pl?gene=FPGS
MIR335	MicroRNA 335	RNA Gene	18	GC07P130496	5.63	https://www.genecards.org/cgi-bin/carddisp.pl?gene=MIR335
NCR3	Natural Cytotoxicity Triggering Receptor 3	Protein Coding	39	GC06M031588	5.63	https://www.genecards.org/cgi-bin/carddisp.pl?gene=NCR3
GRB2	Growth Factor Receptor Bound Protein 2	Protein Coding	49	GC17M075318	5.62	https://www.genecards.org/cgi-bin/carddisp.pl?gene=GRB2
FZD9	Frizzled Class Receptor 9	Protein Coding	44	GC07P073433	5.62	https://www.genecards.org/cgi-bin/carddisp.pl?gene=FZD9
VIP	Vasoactive Intestinal Peptide	Protein Coding	44	GC06P152750	5.61	https://www.genecards.org/cgi-bin/carddisp.pl?gene=VIP
PAPPA	Pappalysin 1	Protein Coding	41	GC09P116179	5.61	https://www.genecards.org/cgi-bin/carddisp.pl?gene=PAPPA
CYP11B2	Cytochrome P450 Family 11 Subfamily B Member 2	Protein Coding	47	GC08M142910	5.6	https://www.genecards.org/cgi-bin/carddisp.pl?gene=CYP11B2
CRYAA	Crystallin Alpha A	Protein Coding	44	GC21P043169	5.6	https://www.genecards.org/cgi-bin/carddisp.pl?gene=CRYAA
UBE4B	Ubiquitination Factor E4B	Protein Coding	40	GC01P010032	5.6	https://www.genecards.org/cgi-bin/carddisp.pl?gene=UBE4B
MIA2	MIA SH3 Domain ER Export Factor 2	Protein Coding	37	GC14P039230	5.6	https://www.genecards.org/cgi-bin/carddisp.pl?gene=MIA2
HPGD	15-Hydroxyprostaglandin Dehydrogenase	Protein Coding	48	GC04M174490	5.59	https://www.genecards.org/cgi-bin/carddisp.pl?gene=HPGD
HDAC1	Histone Deacetylase 1	Protein Coding	49	GC01P032292	5.59	https://www.genecards.org/cgi-bin/carddisp.pl?gene=HDAC1
PIK3CG	Phosphatidylinositol-4,5-Bisphosphate 3-Kinase Catalytic Subunit Gamma	Protein Coding	48	GC07P106865	5.59	https://www.genecards.org/cgi-bin/carddisp.pl?gene=PIK3CG
LIMK2	LIM Domain Kinase 2	Protein Coding	47	GC22P031212	5.59	https://www.genecards.org/cgi-bin/carddisp.pl?gene=LIMK2
HPSE	Heparanase	Protein Coding	44	GC04M083292	5.59	https://www.genecards.org/cgi-bin/carddisp.pl?gene=HPSE
TWIST1	Twist Family BHLH Transcription Factor 1	Protein Coding	45	GC07M019020	5.58	https://www.genecards.org/cgi-bin/carddisp.pl?gene=TWIST1
STAG3L4	Stromal Antigen 3-Like 4 (Pseudogene)	Pseudogene	23	GC07P067302	5.57	https://www.genecards.org/cgi-bin/carddisp.pl?gene=STAG3L4
LOC110806262	Solute Carrier Family 6 Member 4 Gene Promoter	Biological Region	1	GC17P030235	5.56	https://www.genecards.org/cgi-bin/carddisp.pl?gene=LOC110806262
ABCC8	ATP Binding Cassette Subfamily C Member 8	Protein Coding	45	GC11M017392	5.55	https://www.genecards.org/cgi-bin/carddisp.pl?gene=ABCC8
KLRC1	Killer Cell Lectin Like Receptor C1	Protein Coding	40	GC12M013870	5.54	https://www.genecards.org/cgi-bin/carddisp.pl?gene=KLRC1
SOX2	SRY-Box Transcription Factor 2	Protein Coding	47	GC03P181711	5.54	https://www.genecards.org/cgi-bin/carddisp.pl?gene=SOX2
MIRLET7E	MicroRNA Let-7e	RNA Gene	20	GC19P051718	5.53	https://www.genecards.org/cgi-bin/carddisp.pl?gene=MIRLET7E
MIR28	MicroRNA 28	RNA Gene	19	GC03P188688	5.53	https://www.genecards.org/cgi-bin/carddisp.pl?gene=MIR28
PARP1	Poly(ADP-Ribose) Polymerase 1	Protein Coding	49	GC01M226360	5.52	https://www.genecards.org/cgi-bin/carddisp.pl?gene=PARP1
KLF4	Kruppel Like Factor 4	Protein Coding	45	GC09M107484	5.52	https://www.genecards.org/cgi-bin/carddisp.pl?gene=KLF4
KRT19	Keratin 19	Protein Coding	45	GC17M041523	5.51	https://www.genecards.org/cgi-bin/carddisp.pl?gene=KRT19
NSUN5P2	NSUN5 Pseudogene 2	Pseudogene	24	GC07M072948	5.51	https://www.genecards.org/cgi-bin/carddisp.pl?gene=NSUN5P2
NSUN5P1	NSUN5 Pseudogene 1	Pseudogene	20	GC07P075410	5.51	https://www.genecards.org/cgi-bin/carddisp.pl?gene=NSUN5P1
INO80	INO80 Complex ATPase Subunit	Protein Coding	36	GC15M040979	5.51	https://www.genecards.org/cgi-bin/carddisp.pl?gene=INO80
POM121C	POM121 Transmembrane Nucleoporin C	Protein Coding	31	GC07M075416	5.5	https://www.genecards.org/cgi-bin/carddisp.pl?gene=POM121C
UMOD	Uromodulin	Protein Coding	41	GC16M020344	5.5	https://www.genecards.org/cgi-bin/carddisp.pl?gene=UMOD
SERPINA7	Serpin Family A Member 7	Protein Coding	39	GC0XM106032	5.5	https://www.genecards.org/cgi-bin/carddisp.pl?gene=SERPINA7
IL1RAPL2	Interleukin 1 Receptor Accessory Protein Like 2	Protein Coding	37	GC0XP104566	5.49	https://www.genecards.org/cgi-bin/carddisp.pl?gene=IL1RAPL2
CDK2	Cyclin Dependent Kinase 2	Protein Coding	52	GC12P055966	5.48	https://www.genecards.org/cgi-bin/carddisp.pl?gene=CDK2
YWHAQ	Tyrosine 3-Monooxygenase/Tryptophan 5-Monooxygenase Activation Protein Theta	Protein Coding	47	GC02M009583	5.48	https://www.genecards.org/cgi-bin/carddisp.pl?gene=YWHAQ
HIP1	Huntingtin Interacting Protein 1	Protein Coding	41	GC07M075533	5.48	https://www.genecards.org/cgi-bin/carddisp.pl?gene=HIP1
EIF4H	Eukaryotic Translation Initiation Factor 4H	Protein Coding	41	GC07P074174	5.48	https://www.genecards.org/cgi-bin/carddisp.pl?gene=EIF4H
NIF3L1	NGG1 Interacting Factor 3 Like 1	Protein Coding	39	GC02P200889	5.48	https://www.genecards.org/cgi-bin/carddisp.pl?gene=NIF3L1
MXD1	MAX Dimerization Protein 1	Protein Coding	37	GC02P069897	5.48	https://www.genecards.org/cgi-bin/carddisp.pl?gene=MXD1
ABHD11	Abhydrolase Domain Containing 11	Protein Coding	36	GC07M073736	5.48	https://www.genecards.org/cgi-bin/carddisp.pl?gene=ABHD11
MXD4	MAX Dimerization Protein 4	Protein Coding	36	GC04M002295	5.48	https://www.genecards.org/cgi-bin/carddisp.pl?gene=MXD4
NSUN6	NOP2/Sun RNA Methyltransferase 6	Protein Coding	36	GC10M018520	5.48	https://www.genecards.org/cgi-bin/carddisp.pl?gene=NSUN6
NSUN3	NOP2/Sun RNA Methyltransferase 3	Protein Coding	36	GC03P094062	5.48	https://www.genecards.org/cgi-bin/carddisp.pl?gene=NSUN3
NSUN7	NOP2/Sun RNA Methyltransferase Family Member 7	Protein Coding	34	GC04P040751	5.48	https://www.genecards.org/cgi-bin/carddisp.pl?gene=NSUN7
DNAJC30	DnaJ Heat Shock Protein Family (Hsp40) Member C30	Protein Coding	33	GC07M073680	5.48	https://www.genecards.org/cgi-bin/carddisp.pl?gene=DNAJC30
GTF2IRD2	GTF2I Repeat Domain Containing 2	Protein Coding	32	GC07M074796	5.48	https://www.genecards.org/cgi-bin/carddisp.pl?gene=GTF2IRD2
VPS37D	VPS37D Subunit Of ESCRT-I	Protein Coding	32	GC07P073666	5.48	https://www.genecards.org/cgi-bin/carddisp.pl?gene=VPS37D
GALNT17	Polypeptide N-Acetylgalactosaminyltransferase 17	Protein Coding	31	GC07P071133	5.48	https://www.genecards.org/cgi-bin/carddisp.pl?gene=GALNT17
GTF2IRD2B	GTF2I Repeat Domain Containing 2B	Protein Coding	30	GC07P075092	5.48	https://www.genecards.org/cgi-bin/carddisp.pl?gene=GTF2IRD2B
SPDYE1	Speedy/RINGO Cell Cycle Regulator Family Member E1	Protein Coding	29	GC07P043998	5.48	https://www.genecards.org/cgi-bin/carddisp.pl?gene=SPDYE1
TRIM74	Tripartite Motif Containing 74	Protein Coding	29	GC07M072954	5.48	https://www.genecards.org/cgi-bin/carddisp.pl?gene=TRIM74
TRIM73	Tripartite Motif Containing 73	Protein Coding	28	GC07P075395	5.48	https://www.genecards.org/cgi-bin/carddisp.pl?gene=TRIM73
METTL27	Methyltransferase Like 27	Protein Coding	25	GC07M073835	5.48	https://www.genecards.org/cgi-bin/carddisp.pl?gene=METTL27
RCC1L	RCC1 Like	Protein Coding	24	GC07M075029	5.48	https://www.genecards.org/cgi-bin/carddisp.pl?gene=RCC1L
STAG3L1	Stromal Antigen 3-Like 1 (Pseudogene)	Pseudogene	24	GC07P075359	5.48	https://www.genecards.org/cgi-bin/carddisp.pl?gene=STAG3L1
TMEM270	Transmembrane Protein 270	Protein Coding	23	GC07P073862	5.48	https://www.genecards.org/cgi-bin/carddisp.pl?gene=TMEM270
STAG3L2	Stromal Antigen 3-Like 2 (Pseudogene)	Pseudogene	21	GC07M074843	5.48	https://www.genecards.org/cgi-bin/carddisp.pl?gene=STAG3L2
STAG3L3	Stromal Antigen 3-Like 3 (Pseudogene)	Pseudogene	19	GC07M072969	5.48	https://www.genecards.org/cgi-bin/carddisp.pl?gene=STAG3L3
SPDYE7P	Speedy/RINGO Cell Cycle Regulator Family Member E7, Pseudogene	Protein Coding	18	GC07M072862	5.48	https://www.genecards.org/cgi-bin/carddisp.pl?gene=SPDYE7P
LINC00851	Long Intergenic Non-Protein Coding RNA 851	RNA Gene	16	GC20P018378	5.48	https://www.genecards.org/cgi-bin/carddisp.pl?gene=LINC00851
GTF2IP1	General Transcription Factor IIi Pseudogene 1	Pseudogene	13	GC07M075185	5.48	https://www.genecards.org/cgi-bin/carddisp.pl?gene=GTF2IP1
GTF2IRD2P1	GTF2I Repeat Domain Containing 2 Pseudogene 1	Pseudogene	12	GC07M073242	5.48	https://www.genecards.org/cgi-bin/carddisp.pl?gene=GTF2IRD2P1
SPDYE8	Speedy/RINGO Cell Cycle Regulator Family Member E8	Protein Coding	10	GC07M073022	5.48	https://www.genecards.org/cgi-bin/carddisp.pl?gene=SPDYE8
GTF2IP4	General Transcription Factor IIi Pseudogene 4	Pseudogene	9	GC07P073206	5.48	https://www.genecards.org/cgi-bin/carddisp.pl?gene=GTF2IP4
SPDYE13	Speedy/RINGO Cell Cycle Regulator Family Member E13	Protein Coding	9	GC07P075284	5.48	https://www.genecards.org/cgi-bin/carddisp.pl?gene=SPDYE13
SPDYE12P	Speedy/RINGO Cell Cycle Regulator Family Member E12, Pseudogene	Protein Coding	8	GC07M074904	5.48	https://www.genecards.org/cgi-bin/carddisp.pl?gene=SPDYE12P
SPDYE15	Speedy/RINGO Cell Cycle Regulator Family Member E15	Protein Coding	8	GC07P075335	5.48	https://www.genecards.org/cgi-bin/carddisp.pl?gene=SPDYE15
SPDYE14	Speedy/RINGO Cell Cycle Regulator Family Member E14	Protein Coding	7	GC07P075300	5.48	https://www.genecards.org/cgi-bin/carddisp.pl?gene=SPDYE14
EIF4HP1	Eukaryotic Translation Initiation Factor 4H Pseudogene 1	Pseudogene	6	GC07M027456	5.48	https://www.genecards.org/cgi-bin/carddisp.pl?gene=EIF4HP1
SPDYE10P	Speedy/RINGO Cell Cycle Regulator Family Member E10, Pseudogene	Protein Coding	6	GC07M073104	5.48	https://www.genecards.org/cgi-bin/carddisp.pl?gene=SPDYE10P
SPDYE9	Speedy/RINGO Cell Cycle Regulator Family Member E9	Protein Coding	6	GC07M073078	5.48	https://www.genecards.org/cgi-bin/carddisp.pl?gene=SPDYE9
WBSCR2	Williams-Beuren Syndrome Chromosome Region 2	Uncategorized	5	GC07U990122	5.48	https://www.genecards.org/cgi-bin/carddisp.pl?gene=WBSCR2
WBSCR23	Williams-Beuren Syndrome Chromosome Region 23	RNA Gene	5	GC07P074532	5.48	https://www.genecards.org/cgi-bin/carddisp.pl?gene=WBSCR23
LOC108228208	7q11.23 Proximal Recombination Region	Biological Region	1	GC07P075442	5.48	https://www.genecards.org/cgi-bin/carddisp.pl?gene=LOC108228208
LOC108228209	7q11.23 Distal Recombination Region	Biological Region	1	GC07P076626	5.48	https://www.genecards.org/cgi-bin/carddisp.pl?gene=LOC108228209
CRTAP	Cartilage Associated Protein	Protein Coding	40	GC03P033113	5.46	https://www.genecards.org/cgi-bin/carddisp.pl?gene=CRTAP
THBS1	Thrombospondin 1	Protein Coding	44	GC15P039581	5.46	https://www.genecards.org/cgi-bin/carddisp.pl?gene=THBS1
SERPINH1	Serpin Family H Member 1	Protein Coding	45	GC11P075562	5.46	https://www.genecards.org/cgi-bin/carddisp.pl?gene=SERPINH1
ALDH1A2	Aldehyde Dehydrogenase 1 Family Member A2	Protein Coding	47	GC15M060613	5.45	https://www.genecards.org/cgi-bin/carddisp.pl?gene=ALDH1A2
CFLAR	CASP8 And FADD Like Apoptosis Regulator	Protein Coding	46	GC02P201117	5.44	https://www.genecards.org/cgi-bin/carddisp.pl?gene=CFLAR
HMGA2	High Mobility Group AT-Hook 2	Protein Coding	44	GC12P065824	5.44	https://www.genecards.org/cgi-bin/carddisp.pl?gene=HMGA2
VKORC1	Vitamin K Epoxide Reductase Complex Subunit 1	Protein Coding	47	GC16M031105	5.43	https://www.genecards.org/cgi-bin/carddisp.pl?gene=VKORC1
MIR331	MicroRNA 331	RNA Gene	18	GC12P095308	5.42	https://www.genecards.org/cgi-bin/carddisp.pl?gene=MIR331
UBE2L3	Ubiquitin Conjugating Enzyme E2 L3	Protein Coding	45	GC22P021549	5.42	https://www.genecards.org/cgi-bin/carddisp.pl?gene=UBE2L3
STH	Saitohin	Protein Coding	30	GC17P045999	5.42	https://www.genecards.org/cgi-bin/carddisp.pl?gene=STH
SNHG1	Small Nucleolar RNA Host Gene 1	RNA Gene	21	GC11M063444	5.42	https://www.genecards.org/cgi-bin/carddisp.pl?gene=SNHG1
DAB2IP	DAB2 Interacting Protein	Protein Coding	39	GC09P121566	5.42	https://www.genecards.org/cgi-bin/carddisp.pl?gene=DAB2IP
AAAS	Aladin WD Repeat Nucleoporin	Protein Coding	41	GC12M053307	5.42	https://www.genecards.org/cgi-bin/carddisp.pl?gene=AAAS
KIF3A	Kinesin Family Member 3A	Protein Coding	41	GC05M132689	5.41	https://www.genecards.org/cgi-bin/carddisp.pl?gene=KIF3A
CACNA1C	Calcium Voltage-Gated Channel Subunit Alpha1 C	Protein Coding	48	GC12P001970	5.41	https://www.genecards.org/cgi-bin/carddisp.pl?gene=CACNA1C
VHL	Von Hippel-Lindau Tumor Suppressor	Protein Coding	47	GC03P010211	5.4	https://www.genecards.org/cgi-bin/carddisp.pl?gene=VHL
ACTL6A	Actin Like 6A	Protein Coding	39	GC03P179562	5.4	https://www.genecards.org/cgi-bin/carddisp.pl?gene=ACTL6A
KLF2	Kruppel Like Factor 2	Protein Coding	40	GC19P023268	5.4	https://www.genecards.org/cgi-bin/carddisp.pl?gene=KLF2
HSPB1	Heat Shock Protein Family B (Small) Member 1	Protein Coding	51	GC07P076302	5.4	https://www.genecards.org/cgi-bin/carddisp.pl?gene=HSPB1
EPOR	Erythropoietin Receptor	Protein Coding	48	GC19M011377	5.39	https://www.genecards.org/cgi-bin/carddisp.pl?gene=EPOR
FGGY	FGGY Carbohydrate Kinase Domain Containing	Protein Coding	37	GC01P059296	5.38	https://www.genecards.org/cgi-bin/carddisp.pl?gene=FGGY
TNFRSF8	TNF Receptor Superfamily Member 8	Protein Coding	42	GC01P012063	5.37	https://www.genecards.org/cgi-bin/carddisp.pl?gene=TNFRSF8
CAMP	Cathelicidin Antimicrobial Peptide	Protein Coding	41	GC03P048266	5.37	https://www.genecards.org/cgi-bin/carddisp.pl?gene=CAMP
IFT88	Intraflagellar Transport 88	Protein Coding	40	GC13P020566	5.35	https://www.genecards.org/cgi-bin/carddisp.pl?gene=IFT88
FLT3	Fms Related Receptor Tyrosine Kinase 3	Protein Coding	52	GC13M028003	5.35	https://www.genecards.org/cgi-bin/carddisp.pl?gene=FLT3
PVT1	Pvt1 Oncogene	RNA Gene	25	GC08P127804	5.34	https://www.genecards.org/cgi-bin/carddisp.pl?gene=PVT1
CAMTA1	Calmodulin Binding Transcription Activator 1	Protein Coding	40	GC01P006845	5.32	https://www.genecards.org/cgi-bin/carddisp.pl?gene=CAMTA1
GBP1	Guanylate Binding Protein 1	Protein Coding	41	GC01M089052	5.32	https://www.genecards.org/cgi-bin/carddisp.pl?gene=GBP1
IL5	Interleukin 5	Protein Coding	44	GC05M132541	5.32	https://www.genecards.org/cgi-bin/carddisp.pl?gene=IL5
MYBPH	Myosin Binding Protein H	Protein Coding	37	GC01M203136	5.32	https://www.genecards.org/cgi-bin/carddisp.pl?gene=MYBPH
CXCL1	C-X-C Motif Chemokine Ligand 1	Protein Coding	43	GC04P073869	5.32	https://www.genecards.org/cgi-bin/carddisp.pl?gene=CXCL1
PCYT1A	Phosphate Cytidylyltransferase 1, Choline, Alpha	Protein Coding	46	GC03M196214	5.31	https://www.genecards.org/cgi-bin/carddisp.pl?gene=PCYT1A
DDX21	DExD-Box Helicase 21	Protein Coding	38	GC10P068956	5.31	https://www.genecards.org/cgi-bin/carddisp.pl?gene=DDX21
MIR363	MicroRNA 363	RNA Gene	15	GC0XM134205	5.3	https://www.genecards.org/cgi-bin/carddisp.pl?gene=MIR363
PIGV	Phosphatidylinositol Glycan Anchor Biosynthesis Class V	Protein Coding	42	GC01P026787	5.3	https://www.genecards.org/cgi-bin/carddisp.pl?gene=PIGV
AHSG	Alpha 2-HS Glycoprotein	Protein Coding	44	GC03P186612	5.3	https://www.genecards.org/cgi-bin/carddisp.pl?gene=AHSG
TRPV1	Transient Receptor Potential Cation Channel Subfamily V Member 1	Protein Coding	46	GC17M003565	5.3	https://www.genecards.org/cgi-bin/carddisp.pl?gene=TRPV1
DDIT3	DNA Damage Inducible Transcript 3	Protein Coding	45	GC12M057516	5.28	https://www.genecards.org/cgi-bin/carddisp.pl?gene=DDIT3
LOC107988032	Xq28 Proximal FLNA-EMD Recombination Region	Biological Region	1	GC0XP154335	5.27	https://www.genecards.org/cgi-bin/carddisp.pl?gene=LOC107988032
NSD3	Nuclear Receptor Binding SET Domain Protein 3	Protein Coding	34	GC08M038269	5.25	https://www.genecards.org/cgi-bin/carddisp.pl?gene=NSD3
PROKR2	Prokineticin Receptor 2	Protein Coding	41	GC20M005303	5.25	https://www.genecards.org/cgi-bin/carddisp.pl?gene=PROKR2
GJC2	Gap Junction Protein Gamma 2	Protein Coding	41	GC01P228175	5.24	https://www.genecards.org/cgi-bin/carddisp.pl?gene=GJC2
PIK3CB	Phosphatidylinositol-4,5-Bisphosphate 3-Kinase Catalytic Subunit Beta	Protein Coding	47	GC03M138652	5.24	https://www.genecards.org/cgi-bin/carddisp.pl?gene=PIK3CB
GAS5	Growth Arrest Specific 5	RNA Gene	23	GC01M173947	5.22	https://www.genecards.org/cgi-bin/carddisp.pl?gene=GAS5
HPD	4-Hydroxyphenylpyruvate Dioxygenase	Protein Coding	45	GC12M121839	5.21	https://www.genecards.org/cgi-bin/carddisp.pl?gene=HPD
RPGRIP1L	RPGRIP1 Like	Protein Coding	39	GC16M053597	5.2	https://www.genecards.org/cgi-bin/carddisp.pl?gene=RPGRIP1L
TERC	Telomerase RNA Component	RNA Gene	28	GC03M169765	5.2	https://www.genecards.org/cgi-bin/carddisp.pl?gene=TERC
PDGFB	Platelet Derived Growth Factor Subunit B	Protein Coding	50	GC22M045657	5.19	https://www.genecards.org/cgi-bin/carddisp.pl?gene=PDGFB
AGTR2	Angiotensin II Receptor Type 2	Protein Coding	43	GC0XP116170	5.19	https://www.genecards.org/cgi-bin/carddisp.pl?gene=AGTR2
KISS1	KiSS-1 Metastasis Suppressor	Protein Coding	41	GC01M204190	5.18	https://www.genecards.org/cgi-bin/carddisp.pl?gene=KISS1
CFAP74	Cilia And Flagella Associated Protein 74	Protein Coding	27	GC01M001921	5.18	https://www.genecards.org/cgi-bin/carddisp.pl?gene=CFAP74
P4HB	Prolyl 4-Hydroxylase Subunit Beta	Protein Coding	49	GC17M081843	5.18	https://www.genecards.org/cgi-bin/carddisp.pl?gene=P4HB
EGR1	Early Growth Response 1	Protein Coding	44	GC05P138465	5.17	https://www.genecards.org/cgi-bin/carddisp.pl?gene=EGR1
ATP6V1B2	ATPase H+ Transporting V1 Subunit B2	Protein Coding	46	GC08P020197	5.16	https://www.genecards.org/cgi-bin/carddisp.pl?gene=ATP6V1B2
TNFRSF13B	TNF Receptor Superfamily Member 13B	Protein Coding	46	GC17M016929	5.15	https://www.genecards.org/cgi-bin/carddisp.pl?gene=TNFRSF13B
TFAP2A	Transcription Factor AP-2 Alpha	Protein Coding	47	GC06M010393	5.14	https://www.genecards.org/cgi-bin/carddisp.pl?gene=TFAP2A
MYOM2	Myomesin 2	Protein Coding	39	GC08P002045	5.13	https://www.genecards.org/cgi-bin/carddisp.pl?gene=MYOM2
GBX2	Gastrulation Brain Homeobox 2	Protein Coding	39	GC02M236165	5.13	https://www.genecards.org/cgi-bin/carddisp.pl?gene=GBX2
TNFRSF11A	TNF Receptor Superfamily Member 11a	Protein Coding	45	GC18P062325	5.13	https://www.genecards.org/cgi-bin/carddisp.pl?gene=TNFRSF11A
BPI	Bactericidal Permeability Increasing Protein	Protein Coding	41	GC20P038304	5.12	https://www.genecards.org/cgi-bin/carddisp.pl?gene=BPI
TULP4	TUB Like Protein 4	Protein Coding	33	GC06P158232	5.12	https://www.genecards.org/cgi-bin/carddisp.pl?gene=TULP4
MX1	MX Dynamin Like GTPase 1	Protein Coding	41	GC21P041420	5.12	https://www.genecards.org/cgi-bin/carddisp.pl?gene=MX1
MCPH1	Microcephalin 1	Protein Coding	40	GC08P006406	5.12	https://www.genecards.org/cgi-bin/carddisp.pl?gene=MCPH1
TNFRSF10B	TNF Receptor Superfamily Member 10b	Protein Coding	50	GC08M023020	5.12	https://www.genecards.org/cgi-bin/carddisp.pl?gene=TNFRSF10B
UCA1	Urothelial Cancer Associated 1	RNA Gene	24	GC19P015828	5.12	https://www.genecards.org/cgi-bin/carddisp.pl?gene=UCA1
ANGPT1	Angiopoietin 1	Protein Coding	45	GC08M107246	5.11	https://www.genecards.org/cgi-bin/carddisp.pl?gene=ANGPT1
BMP15	Bone Morphogenetic Protein 15	Protein Coding	41	GC0XP050910	5.1	https://www.genecards.org/cgi-bin/carddisp.pl?gene=BMP15
IRF6	Interferon Regulatory Factor 6	Protein Coding	43	GC01M209785	5.1	https://www.genecards.org/cgi-bin/carddisp.pl?gene=IRF6
RPS3A	Ribosomal Protein S3A	Protein Coding	41	GC04P151099	5.09	https://www.genecards.org/cgi-bin/carddisp.pl?gene=RPS3A
NPHP1	Nephrocystin 1	Protein Coding	43	GC02M110122	5.09	https://www.genecards.org/cgi-bin/carddisp.pl?gene=NPHP1
PON2	Paraoxonase 2	Protein Coding	42	GC07M095404	5.05	https://www.genecards.org/cgi-bin/carddisp.pl?gene=PON2
NPHP4	Nephrocystin 4	Protein Coding	40	GC01M005863	5.04	https://www.genecards.org/cgi-bin/carddisp.pl?gene=NPHP4
SYNE1	Spectrin Repeat Containing Nuclear Envelope Protein 1	Protein Coding	41	GC06M152121	5.03	https://www.genecards.org/cgi-bin/carddisp.pl?gene=SYNE1
CDK5RAP2	CDK5 Regulatory Subunit Associated Protein 2	Protein Coding	42	GC09M120388	5.03	https://www.genecards.org/cgi-bin/carddisp.pl?gene=CDK5RAP2
GNA15	G Protein Subunit Alpha 15	Protein Coding	41	GC19P003154	5.01	https://www.genecards.org/cgi-bin/carddisp.pl?gene=GNA15
BANF1	BAF Nuclear Assembly Factor 1	Protein Coding	42	GC11P066002	5.01	https://www.genecards.org/cgi-bin/carddisp.pl?gene=BANF1
ADD1	Adducin 1	Protein Coding	44	GC04P002855	5.01	https://www.genecards.org/cgi-bin/carddisp.pl?gene=ADD1
SOX11	SRY-Box Transcription Factor 11	Protein Coding	41	GC02P005703	5	https://www.genecards.org/cgi-bin/carddisp.pl?gene=SOX11
TBX6	T-Box Transcription Factor 6	Protein Coding	39	GC16M030085	5	https://www.genecards.org/cgi-bin/carddisp.pl?gene=TBX6
HPRT1	Hypoxanthine Phosphoribosyltransferase 1	Protein Coding	48	GC0XP134460	4.99	https://www.genecards.org/cgi-bin/carddisp.pl?gene=HPRT1
FOXD2-AS1	FOXD2 Adjacent Opposite Strand RNA 1	RNA Gene	16	GC01M047432	4.99	https://www.genecards.org/cgi-bin/carddisp.pl?gene=FOXD2-AS1
MBD5	Methyl-CpG Binding Domain Protein 5	Protein Coding	37	GC02P148021	4.99	https://www.genecards.org/cgi-bin/carddisp.pl?gene=MBD5
LCAT	Lecithin-Cholesterol Acyltransferase	Protein Coding	47	GC16M067939	4.99	https://www.genecards.org/cgi-bin/carddisp.pl?gene=LCAT
LGALS3	Galectin 3	Protein Coding	44	GC14P055124	4.98	https://www.genecards.org/cgi-bin/carddisp.pl?gene=LGALS3
ADAM17	ADAM Metallopeptidase Domain 17	Protein Coding	51	GC02M009488	4.97	https://www.genecards.org/cgi-bin/carddisp.pl?gene=ADAM17
FBLN1	Fibulin 1	Protein Coding	43	GC22P045502	4.97	https://www.genecards.org/cgi-bin/carddisp.pl?gene=FBLN1
LMOD3	Leiomodin 3	Protein Coding	39	GC03M069156	4.96	https://www.genecards.org/cgi-bin/carddisp.pl?gene=LMOD3
DPP4	Dipeptidyl Peptidase 4	Protein Coding	50	GC02M161992	4.95	https://www.genecards.org/cgi-bin/carddisp.pl?gene=DPP4
ERG	ETS Transcription Factor ERG	Protein Coding	45	GC21M038367	4.94	https://www.genecards.org/cgi-bin/carddisp.pl?gene=ERG
HES4	Hes Family BHLH Transcription Factor 4	Protein Coding	31	GC01M001268	4.92	https://www.genecards.org/cgi-bin/carddisp.pl?gene=HES4
ANGPT2	Angiopoietin 2	Protein Coding	44	GC08M006499	4.92	https://www.genecards.org/cgi-bin/carddisp.pl?gene=ANGPT2
FCGR2B	Fc Fragment Of IgG Receptor IIb	Protein Coding	47	GC01P161663	4.91	https://www.genecards.org/cgi-bin/carddisp.pl?gene=FCGR2B
KRT20	Keratin 20	Protein Coding	41	GC17M040875	4.91	https://www.genecards.org/cgi-bin/carddisp.pl?gene=KRT20
GPBAR1	G Protein-Coupled Bile Acid Receptor 1	Protein Coding	39	GC02P218259	4.9	https://www.genecards.org/cgi-bin/carddisp.pl?gene=GPBAR1
TYMS	Thymidylate Synthetase	Protein Coding	47	GC18P000657	4.89	https://www.genecards.org/cgi-bin/carddisp.pl?gene=TYMS
TNC	Tenascin C	Protein Coding	48	GC09M115019	4.89	https://www.genecards.org/cgi-bin/carddisp.pl?gene=TNC
FGA	Fibrinogen Alpha Chain	Protein Coding	47	GC04M154583	4.88	https://www.genecards.org/cgi-bin/carddisp.pl?gene=FGA
ARX	Aristaless Related Homeobox	Protein Coding	42	GC0XM025021	4.87	https://www.genecards.org/cgi-bin/carddisp.pl?gene=ARX
TH	Tyrosine Hydroxylase	Protein Coding	51	GC11M002163	4.87	https://www.genecards.org/cgi-bin/carddisp.pl?gene=TH
PDGFRB	Platelet Derived Growth Factor Receptor Beta	Protein Coding	55	GC05M150113	4.87	https://www.genecards.org/cgi-bin/carddisp.pl?gene=PDGFRB
EIF4EBP1	Eukaryotic Translation Initiation Factor 4E Binding Protein 1	Protein Coding	47	GC08P038007	4.86	https://www.genecards.org/cgi-bin/carddisp.pl?gene=EIF4EBP1
CCAT1	Colon Cancer Associated Transcript 1	RNA Gene	14	GC08M127207	4.85	https://www.genecards.org/cgi-bin/carddisp.pl?gene=CCAT1
TBK1	TANK Binding Kinase 1	Protein Coding	49	GC12P064451	4.85	https://www.genecards.org/cgi-bin/carddisp.pl?gene=TBK1
APOC2	Apolipoprotein C2	Protein Coding	44	GC19P044945	4.85	https://www.genecards.org/cgi-bin/carddisp.pl?gene=APOC2
NPHS2	NPHS2 Stomatin Family Member, Podocin	Protein Coding	41	GC01M179519	4.84	https://www.genecards.org/cgi-bin/carddisp.pl?gene=NPHS2
LIG3	DNA Ligase 3	Protein Coding	44	GC17P034980	4.84	https://www.genecards.org/cgi-bin/carddisp.pl?gene=LIG3
IFI27	Interferon Alpha Inducible Protein 27	Protein Coding	37	GC14P094104	4.82	https://www.genecards.org/cgi-bin/carddisp.pl?gene=IFI27
PIK3CD	Phosphatidylinositol-4,5-Bisphosphate 3-Kinase Catalytic Subunit Delta	Protein Coding	53	GC01P009629	4.82	https://www.genecards.org/cgi-bin/carddisp.pl?gene=PIK3CD
BLK	BLK Proto-Oncogene, Src Family Tyrosine Kinase	Protein Coding	51	GC08P011486	4.81	https://www.genecards.org/cgi-bin/carddisp.pl?gene=BLK
LEF1	Lymphoid Enhancer Binding Factor 1	Protein Coding	47	GC04M108047	4.81	https://www.genecards.org/cgi-bin/carddisp.pl?gene=LEF1
SALL3	Spalt Like Transcription Factor 3	Protein Coding	36	GC18P078980	4.81	https://www.genecards.org/cgi-bin/carddisp.pl?gene=SALL3
GFAP	Glial Fibrillary Acidic Protein	Protein Coding	47	GC17M044905	4.81	https://www.genecards.org/cgi-bin/carddisp.pl?gene=GFAP
CC2D2A	Coiled-Coil And C2 Domain Containing 2A	Protein Coding	39	GC04P015471	4.81	https://www.genecards.org/cgi-bin/carddisp.pl?gene=CC2D2A
PCAT1	Prostate Cancer Associated Transcript 1	RNA Gene	17	GC08P126553	4.78	https://www.genecards.org/cgi-bin/carddisp.pl?gene=PCAT1
CEP290	Centrosomal Protein 290	Protein Coding	40	GC12M088049	4.78	https://www.genecards.org/cgi-bin/carddisp.pl?gene=CEP290
MEPE	Matrix Extracellular Phosphoglycoprotein	Protein Coding	35	GC04P087821	4.78	https://www.genecards.org/cgi-bin/carddisp.pl?gene=MEPE
CCND2	Cyclin D2	Protein Coding	50	GC12P008103	4.77	https://www.genecards.org/cgi-bin/carddisp.pl?gene=CCND2
JAK3	Janus Kinase 3	Protein Coding	51	GC19M017824	4.77	https://www.genecards.org/cgi-bin/carddisp.pl?gene=JAK3
ARL13B	ADP Ribosylation Factor Like GTPase 13B	Protein Coding	37	GC03P093980	4.76	https://www.genecards.org/cgi-bin/carddisp.pl?gene=ARL13B
BRD4	Bromodomain Containing 4	Protein Coding	44	GC19M015236	4.75	https://www.genecards.org/cgi-bin/carddisp.pl?gene=BRD4
ITGB3	Integrin Subunit Beta 3	Protein Coding	49	GC17P047254	4.75	https://www.genecards.org/cgi-bin/carddisp.pl?gene=ITGB3
LBR	Lamin B Receptor	Protein Coding	47	GC01M225401	4.75	https://www.genecards.org/cgi-bin/carddisp.pl?gene=LBR
TAZ	Tafazzin	Protein Coding	44	GC0XP154411	4.75	https://www.genecards.org/cgi-bin/carddisp.pl?gene=TAZ
PAX5	Paired Box 5	Protein Coding	46	GC09M036828	4.75	https://www.genecards.org/cgi-bin/carddisp.pl?gene=PAX5
LAMP2	Lysosomal Associated Membrane Protein 2	Protein Coding	44	GC0XM120426	4.74	https://www.genecards.org/cgi-bin/carddisp.pl?gene=LAMP2
PRKCZ	Protein Kinase C Zeta	Protein Coding	48	GC01P002050	4.74	https://www.genecards.org/cgi-bin/carddisp.pl?gene=PRKCZ
CXCR2	C-X-C Motif Chemokine Receptor 2	Protein Coding	48	GC02P218125	4.72	https://www.genecards.org/cgi-bin/carddisp.pl?gene=CXCR2
XBP1	X-Box Binding Protein 1	Protein Coding	45	GC22M028794	4.72	https://www.genecards.org/cgi-bin/carddisp.pl?gene=XBP1
NOD1	Nucleotide Binding Oligomerization Domain Containing 1	Protein Coding	44	GC07M030424	4.7	https://www.genecards.org/cgi-bin/carddisp.pl?gene=NOD1
CDIPT	CDP-Diacylglycerol--Inositol 3-Phosphatidyltransferase	Protein Coding	41	GC16M029874	4.7	https://www.genecards.org/cgi-bin/carddisp.pl?gene=CDIPT
NOX1	NADPH Oxidase 1	Protein Coding	41	GC0XM100843	4.7	https://www.genecards.org/cgi-bin/carddisp.pl?gene=NOX1
P3H2	Prolyl 3-Hydroxylase 2	Protein Coding	36	GC03M189956	4.69	https://www.genecards.org/cgi-bin/carddisp.pl?gene=P3H2
CFAP47	Cilia And Flagella Associated Protein 47	Protein Coding	25	GC0XP035919	4.69	https://www.genecards.org/cgi-bin/carddisp.pl?gene=CFAP47
IFT20	Intraflagellar Transport 20	Protein Coding	36	GC17M029952	4.67	https://www.genecards.org/cgi-bin/carddisp.pl?gene=IFT20
RBFOX3	RNA Binding Fox-1 Homolog 3	Protein Coding	35	GC17M079089	4.67	https://www.genecards.org/cgi-bin/carddisp.pl?gene=RBFOX3
OPTN	Optineurin	Protein Coding	44	GC10P013099	4.67	https://www.genecards.org/cgi-bin/carddisp.pl?gene=OPTN
NETO1	Neuropilin And Tolloid Like 1	Protein Coding	36	GC18M072742	4.67	https://www.genecards.org/cgi-bin/carddisp.pl?gene=NETO1
LAMA1	Laminin Subunit Alpha 1	Protein Coding	45	GC18M006941	4.66	https://www.genecards.org/cgi-bin/carddisp.pl?gene=LAMA1
MTUS2	Microtubule Associated Scaffold Protein 2	Protein Coding	34	GC13P028820	4.65	https://www.genecards.org/cgi-bin/carddisp.pl?gene=MTUS2
ECEL1	Endothelin Converting Enzyme Like 1	Protein Coding	40	GC02M232479	4.65	https://www.genecards.org/cgi-bin/carddisp.pl?gene=ECEL1
TSPY1	Testis Specific Protein Y-Linked 1	Protein Coding	33	GC0YP009469	4.65	https://www.genecards.org/cgi-bin/carddisp.pl?gene=TSPY1
BHMT	Betaine--Homocysteine S-Methyltransferase	Protein Coding	41	GC05P079111	4.64	https://www.genecards.org/cgi-bin/carddisp.pl?gene=BHMT
BCL11B	BAF Chromatin Remodeling Complex Subunit BCL11B	Protein Coding	42	GC14M099169	4.62	https://www.genecards.org/cgi-bin/carddisp.pl?gene=BCL11B
MIR29A	MicroRNA 29a	RNA Gene	21	GC07M130876	4.62	https://www.genecards.org/cgi-bin/carddisp.pl?gene=MIR29A
GNAI3	G Protein Subunit Alpha I3	Protein Coding	46	GC01P109548	4.61	https://www.genecards.org/cgi-bin/carddisp.pl?gene=GNAI3
RAPSN	Receptor Associated Protein Of The Synapse	Protein Coding	42	GC11M061127	4.6	https://www.genecards.org/cgi-bin/carddisp.pl?gene=RAPSN
RAD21	RAD21 Cohesin Complex Component	Protein Coding	45	GC08M116846	4.59	https://www.genecards.org/cgi-bin/carddisp.pl?gene=RAD21
CCND3	Cyclin D3	Protein Coding	47	GC06M041934	4.59	https://www.genecards.org/cgi-bin/carddisp.pl?gene=CCND3
CD22	CD22 Molecule	Protein Coding	45	GC19P035319	4.59	https://www.genecards.org/cgi-bin/carddisp.pl?gene=CD22
IRF4	Interferon Regulatory Factor 4	Protein Coding	43	GC06P000391	4.59	https://www.genecards.org/cgi-bin/carddisp.pl?gene=IRF4
CTAG1B	Cancer/Testis Antigen 1B	Protein Coding	32	GC0XM154617	4.59	https://www.genecards.org/cgi-bin/carddisp.pl?gene=CTAG1B
HNRNPK	Heterogeneous Nuclear Ribonucleoprotein K	Protein Coding	45	GC09M084056	4.59	https://www.genecards.org/cgi-bin/carddisp.pl?gene=HNRNPK
KCNJ8	Potassium Inwardly Rectifying Channel Subfamily J Member 8	Protein Coding	43	GC12M021764	4.59	https://www.genecards.org/cgi-bin/carddisp.pl?gene=KCNJ8
SLC34A3	Solute Carrier Family 34 Member 3	Protein Coding	41	GC09P137230	4.58	https://www.genecards.org/cgi-bin/carddisp.pl?gene=SLC34A3
GALR1	Galanin Receptor 1	Protein Coding	44	GC18P077250	4.57	https://www.genecards.org/cgi-bin/carddisp.pl?gene=GALR1
CHD5	Chromodomain Helicase DNA Binding Protein 5	Protein Coding	40	GC01M006103	4.57	https://www.genecards.org/cgi-bin/carddisp.pl?gene=CHD5
SERPINB4	Serpin Family B Member 4	Protein Coding	38	GC18M063637	4.57	https://www.genecards.org/cgi-bin/carddisp.pl?gene=SERPINB4
CASZ1	Castor Zinc Finger 1	Protein Coding	36	GC01M010642	4.57	https://www.genecards.org/cgi-bin/carddisp.pl?gene=CASZ1
ZNF516	Zinc Finger Protein 516	Protein Coding	34	GC18M076357	4.57	https://www.genecards.org/cgi-bin/carddisp.pl?gene=ZNF516
TTC28	Tetratricopeptide Repeat Domain 28	Protein Coding	33	GC22M027978	4.57	https://www.genecards.org/cgi-bin/carddisp.pl?gene=TTC28
PHF13	PHD Finger Protein 13	Protein Coding	32	GC01P006613	4.57	https://www.genecards.org/cgi-bin/carddisp.pl?gene=PHF13
ZNF236	Zinc Finger Protein 236	Protein Coding	32	GC18P076822	4.57	https://www.genecards.org/cgi-bin/carddisp.pl?gene=ZNF236
TWIST2	Twist Family BHLH Transcription Factor 2	Protein Coding	41	GC02P238848	4.55	https://www.genecards.org/cgi-bin/carddisp.pl?gene=TWIST2
KISS1R	KISS1 Receptor	Protein Coding	44	GC19P000917	4.55	https://www.genecards.org/cgi-bin/carddisp.pl?gene=KISS1R
CCT3	Chaperonin Containing TCP1 Subunit 3	Protein Coding	41	GC01M156308	4.54	https://www.genecards.org/cgi-bin/carddisp.pl?gene=CCT3
AP1S1	Adaptor Related Protein Complex 1 Subunit Sigma 1	Protein Coding	39	GC07P101154	4.54	https://www.genecards.org/cgi-bin/carddisp.pl?gene=AP1S1
PPIB	Peptidylprolyl Isomerase B	Protein Coding	50	GC15M064155	4.53	https://www.genecards.org/cgi-bin/carddisp.pl?gene=PPIB
MUC16	Mucin 16, Cell Surface Associated	Protein Coding	36	GC19M008848	4.53	https://www.genecards.org/cgi-bin/carddisp.pl?gene=MUC16
IFNAR1	Interferon Alpha And Beta Receptor Subunit 1	Protein Coding	45	GC21P033324	4.53	https://www.genecards.org/cgi-bin/carddisp.pl?gene=IFNAR1
MAVS	Mitochondrial Antiviral Signaling Protein	Protein Coding	40	GC20P003827	4.53	https://www.genecards.org/cgi-bin/carddisp.pl?gene=MAVS
LTA	Lymphotoxin Alpha	Protein Coding	42	GC06P047303	4.52	https://www.genecards.org/cgi-bin/carddisp.pl?gene=LTA
PLA2G2A	Phospholipase A2 Group IIA	Protein Coding	45	GC01M019975	4.51	https://www.genecards.org/cgi-bin/carddisp.pl?gene=PLA2G2A
COG4	Component Of Oligomeric Golgi Complex 4	Protein Coding	40	GC16M070482	4.5	https://www.genecards.org/cgi-bin/carddisp.pl?gene=COG4
RHOD	Ras Homolog Family Member D	Protein Coding	39	GC11P067057	4.5	https://www.genecards.org/cgi-bin/carddisp.pl?gene=RHOD
MAGEA3	MAGE Family Member A3	Protein Coding	36	GC0XP152698	4.47	https://www.genecards.org/cgi-bin/carddisp.pl?gene=MAGEA3
CHD4	Chromodomain Helicase DNA Binding Protein 4	Protein Coding	44	GC12M006570	4.47	https://www.genecards.org/cgi-bin/carddisp.pl?gene=CHD4
CD2AP	CD2 Associated Protein	Protein Coding	43	GC06P047777	4.46	https://www.genecards.org/cgi-bin/carddisp.pl?gene=CD2AP
DOK7	Docking Protein 7	Protein Coding	39	GC04P003465	4.46	https://www.genecards.org/cgi-bin/carddisp.pl?gene=DOK7
BIRC2	Baculoviral IAP Repeat Containing 2	Protein Coding	45	GC11P102347	4.45	https://www.genecards.org/cgi-bin/carddisp.pl?gene=BIRC2
CCL1	C-C Motif Chemokine Ligand 1	Protein Coding	38	GC17M034402	4.45	https://www.genecards.org/cgi-bin/carddisp.pl?gene=CCL1
DIABLO	Diablo IAP-Binding Mitochondrial Protein	Protein Coding	47	GC12M122208	4.45	https://www.genecards.org/cgi-bin/carddisp.pl?gene=DIABLO
IRF7	Interferon Regulatory Factor 7	Protein Coding	46	GC11M000612	4.45	https://www.genecards.org/cgi-bin/carddisp.pl?gene=IRF7
BCL2L11	BCL2 Like 11	Protein Coding	45	GC02P111119	4.45	https://www.genecards.org/cgi-bin/carddisp.pl?gene=BCL2L11
SLC4A2	Solute Carrier Family 4 Member 2	Protein Coding	43	GC07P151057	4.45	https://www.genecards.org/cgi-bin/carddisp.pl?gene=SLC4A2
SPG7	SPG7 Matrix AAA Peptidase Subunit, Paraplegin	Protein Coding	43	GC16P089492	4.45	https://www.genecards.org/cgi-bin/carddisp.pl?gene=SPG7
TAOK3	TAO Kinase 3	Protein Coding	40	GC12M118149	4.45	https://www.genecards.org/cgi-bin/carddisp.pl?gene=TAOK3
PSEN1	Presenilin 1	Protein Coding	52	GC14P073136	4.44	https://www.genecards.org/cgi-bin/carddisp.pl?gene=PSEN1
FAT4	FAT Atypical Cadherin 4	Protein Coding	40	GC04P125315	4.43	https://www.genecards.org/cgi-bin/carddisp.pl?gene=FAT4
PEPD	Peptidase D	Protein Coding	45	GC19M033386	4.43	https://www.genecards.org/cgi-bin/carddisp.pl?gene=PEPD
TF	Transferrin	Protein Coding	49	GC03P133666	4.42	https://www.genecards.org/cgi-bin/carddisp.pl?gene=TF
HAX1	HCLS1 Associated Protein X-1	Protein Coding	43	GC01P154273	4.41	https://www.genecards.org/cgi-bin/carddisp.pl?gene=HAX1
IGHV4-38-2	Immunoglobulin Heavy Variable 4-38-2	Protein Coding	8	GC14U901616	4.35	https://www.genecards.org/cgi-bin/carddisp.pl?gene=IGHV4-38-2
THY1	Thy-1 Cell Surface Antigen	Protein Coding	44	GC11M119417	4.35	https://www.genecards.org/cgi-bin/carddisp.pl?gene=THY1
ZNF469	Zinc Finger Protein 469	Protein Coding	34	GC16P088382	4.35	https://www.genecards.org/cgi-bin/carddisp.pl?gene=ZNF469
CALR	Calreticulin	Protein Coding	51	GC19P012938	4.34	https://www.genecards.org/cgi-bin/carddisp.pl?gene=CALR
GSK3B	Glycogen Synthase Kinase 3 Beta	Protein Coding	50	GC03M119821	4.34	https://www.genecards.org/cgi-bin/carddisp.pl?gene=GSK3B
MAPK14	Mitogen-Activated Protein Kinase 14	Protein Coding	51	GC06P047451	4.34	https://www.genecards.org/cgi-bin/carddisp.pl?gene=MAPK14
MYH9	Myosin Heavy Chain 9	Protein Coding	49	GC22M036281	4.33	https://www.genecards.org/cgi-bin/carddisp.pl?gene=MYH9
NOX4	NADPH Oxidase 4	Protein Coding	42	GC11M089324	4.33	https://www.genecards.org/cgi-bin/carddisp.pl?gene=NOX4
EDN2	Endothelin 2	Protein Coding	40	GC01M041478	4.31	https://www.genecards.org/cgi-bin/carddisp.pl?gene=EDN2
NEB	Nebulin	Protein Coding	41	GC02M151485	4.3	https://www.genecards.org/cgi-bin/carddisp.pl?gene=NEB
IFNAR2	Interferon Alpha And Beta Receptor Subunit 2	Protein Coding	48	GC21P033229	4.3	https://www.genecards.org/cgi-bin/carddisp.pl?gene=IFNAR2
DNMT3L	DNA Methyltransferase 3 Like	Protein Coding	41	GC21M044246	4.3	https://www.genecards.org/cgi-bin/carddisp.pl?gene=DNMT3L
KRT1	Keratin 1	Protein Coding	44	GC12M052674	4.29	https://www.genecards.org/cgi-bin/carddisp.pl?gene=KRT1
LEPQTL1	Leptin, Serum Levels Of	Genetic Locus	3	GC02U903086	4.27	https://www.genecards.org/cgi-bin/carddisp.pl?gene=LEPQTL1
PPARGC1A	PPARG Coactivator 1 Alpha	Protein Coding	46	GC04M023755	4.27	https://www.genecards.org/cgi-bin/carddisp.pl?gene=PPARGC1A
BLVRA	Biliverdin Reductase A	Protein Coding	45	GC07P043758	4.27	https://www.genecards.org/cgi-bin/carddisp.pl?gene=BLVRA
TACR3	Tachykinin Receptor 3	Protein Coding	50	GC04M103586	4.25	https://www.genecards.org/cgi-bin/carddisp.pl?gene=TACR3
TAT	Tyrosine Aminotransferase	Protein Coding	44	GC16M071565	4.25	https://www.genecards.org/cgi-bin/carddisp.pl?gene=TAT
PROK2	Prokineticin 2	Protein Coding	44	GC03M071771	4.25	https://www.genecards.org/cgi-bin/carddisp.pl?gene=PROK2
MEG8	Maternally Expressed 8, Small Nucleolar RNA Host Gene	RNA Gene	20	GC14P104772	4.23	https://www.genecards.org/cgi-bin/carddisp.pl?gene=MEG8
DNAH8	Dynein Axonemal Heavy Chain 8	Protein Coding	37	GC06P047481	4.23	https://www.genecards.org/cgi-bin/carddisp.pl?gene=DNAH8
HS6ST1	Heparan Sulfate 6-O-Sulfotransferase 1	Protein Coding	43	GC02M128236	4.22	https://www.genecards.org/cgi-bin/carddisp.pl?gene=HS6ST1
SMARCC1	SWI/SNF Related, Matrix Associated, Actin Dependent Regulator Of Chromatin Subfamily C Member 1	Protein Coding	43	GC03M047585	4.22	https://www.genecards.org/cgi-bin/carddisp.pl?gene=SMARCC1
CD1D	CD1d Molecule	Protein Coding	42	GC01P158178	4.22	https://www.genecards.org/cgi-bin/carddisp.pl?gene=CD1D
GSTZ1	Glutathione S-Transferase Zeta 1	Protein Coding	41	GC14P077320	4.22	https://www.genecards.org/cgi-bin/carddisp.pl?gene=GSTZ1
SLC35D1	Solute Carrier Family 35 Member D1	Protein Coding	40	GC01M066999	4.22	https://www.genecards.org/cgi-bin/carddisp.pl?gene=SLC35D1
CNTN1	Contactin 1	Protein Coding	44	GC12P040692	4.22	https://www.genecards.org/cgi-bin/carddisp.pl?gene=CNTN1
ITGB2	Integrin Subunit Beta 2	Protein Coding	50	GC21M044885	4.22	https://www.genecards.org/cgi-bin/carddisp.pl?gene=ITGB2
FKTN	Fukutin	Protein Coding	39	GC09P105558	4.21	https://www.genecards.org/cgi-bin/carddisp.pl?gene=FKTN
NRXN3	Neurexin 3	Protein Coding	41	GC14P077980	4.2	https://www.genecards.org/cgi-bin/carddisp.pl?gene=NRXN3
MGAM	Maltase-Glucoamylase	Protein Coding	41	GC07P145052	4.2	https://www.genecards.org/cgi-bin/carddisp.pl?gene=MGAM
IQCB1	IQ Motif Containing B1	Protein Coding	41	GC03M121769	4.19	https://www.genecards.org/cgi-bin/carddisp.pl?gene=IQCB1
CARTPT	CART Prepropeptide	Protein Coding	44	GC05P071719	4.17	https://www.genecards.org/cgi-bin/carddisp.pl?gene=CARTPT
CAV1	Caveolin 1	Protein Coding	48	GC07P116524	4.16	https://www.genecards.org/cgi-bin/carddisp.pl?gene=CAV1
NUP98	Nucleoporin 98 And 96 Precursor	Protein Coding	42	GC11M003671	4.16	https://www.genecards.org/cgi-bin/carddisp.pl?gene=NUP98
CD5	CD5 Molecule	Protein Coding	41	GC11P061114	4.16	https://www.genecards.org/cgi-bin/carddisp.pl?gene=CD5
NEDD4	NEDD4 E3 Ubiquitin Protein Ligase	Protein Coding	45	GC15M055826	4.15	https://www.genecards.org/cgi-bin/carddisp.pl?gene=NEDD4
NLGN4X	Neuroligin 4 X-Linked	Protein Coding	40	GC0XM005840	4.15	https://www.genecards.org/cgi-bin/carddisp.pl?gene=NLGN4X
LYPD1	LY6/PLAUR Domain Containing 1	Protein Coding	37	GC02M132644	4.15	https://www.genecards.org/cgi-bin/carddisp.pl?gene=LYPD1
VLDLR	Very Low Density Lipoprotein Receptor	Protein Coding	50	GC09P002611	4.14	https://www.genecards.org/cgi-bin/carddisp.pl?gene=VLDLR
SHOX	Short Stature Homeobox	Protein Coding	38	GC0XP000624	4.13	https://www.genecards.org/cgi-bin/carddisp.pl?gene=SHOX
KLK1	Kallikrein 1	Protein Coding	45	GC19M050819	4.13	https://www.genecards.org/cgi-bin/carddisp.pl?gene=KLK1
TFEB	Transcription Factor EB	Protein Coding	42	GC06M042295	4.13	https://www.genecards.org/cgi-bin/carddisp.pl?gene=TFEB
RSAD2	Radical S-Adenosyl Methionine Domain Containing 2	Protein Coding	40	GC02P006865	4.13	https://www.genecards.org/cgi-bin/carddisp.pl?gene=RSAD2
MIR186	MicroRNA 186	RNA Gene	18	GC01M071067	4.13	https://www.genecards.org/cgi-bin/carddisp.pl?gene=MIR186
PLAUR	Plasminogen Activator, Urokinase Receptor	Protein Coding	44	GC19M043646	4.13	https://www.genecards.org/cgi-bin/carddisp.pl?gene=PLAUR
GNRHR	Gonadotropin Releasing Hormone Receptor	Protein Coding	47	GC04M067737	4.13	https://www.genecards.org/cgi-bin/carddisp.pl?gene=GNRHR
CHRNB1	Cholinergic Receptor Nicotinic Beta 1 Subunit	Protein Coding	43	GC17P008018	4.11	https://www.genecards.org/cgi-bin/carddisp.pl?gene=CHRNB1
CHRND	Cholinergic Receptor Nicotinic Delta Subunit	Protein Coding	42	GC02P232525	4.11	https://www.genecards.org/cgi-bin/carddisp.pl?gene=CHRND
ALOX5	Arachidonate 5-Lipoxygenase	Protein Coding	48	GC10P045374	4.11	https://www.genecards.org/cgi-bin/carddisp.pl?gene=ALOX5
TYK2	Tyrosine Kinase 2	Protein Coding	52	GC19M010350	4.1	https://www.genecards.org/cgi-bin/carddisp.pl?gene=TYK2
TUBG1	Tubulin Gamma 1	Protein Coding	47	GC17P042609	4.1	https://www.genecards.org/cgi-bin/carddisp.pl?gene=TUBG1
NEUROG1	Neurogenin 1	Protein Coding	40	GC05M135581	4.09	https://www.genecards.org/cgi-bin/carddisp.pl?gene=NEUROG1
RHEB	Ras Homolog, MTORC1 Binding	Protein Coding	48	GC07M151466	4.09	https://www.genecards.org/cgi-bin/carddisp.pl?gene=RHEB
DNAAF4	Dynein Axonemal Assembly Factor 4	Protein Coding	31	GC15M060651	4.08	https://www.genecards.org/cgi-bin/carddisp.pl?gene=DNAAF4
KRT10	Keratin 10	Protein Coding	42	GC17M040818	4.07	https://www.genecards.org/cgi-bin/carddisp.pl?gene=KRT10
ETV7	ETS Variant Transcription Factor 7	Protein Coding	36	GC06M042229	4.06	https://www.genecards.org/cgi-bin/carddisp.pl?gene=ETV7
OXT	Oxytocin/Neurophysin I Prepropeptide	Protein Coding	40	GC20P003068	4.05	https://www.genecards.org/cgi-bin/carddisp.pl?gene=OXT
CLU	Clusterin	Protein Coding	46	GC08M027596	4.05	https://www.genecards.org/cgi-bin/carddisp.pl?gene=CLU
FGFR4	Fibroblast Growth Factor Receptor 4	Protein Coding	51	GC05P177086	4.04	https://www.genecards.org/cgi-bin/carddisp.pl?gene=FGFR4
SDC1	Syndecan 1	Protein Coding	43	GC02M020200	4.04	https://www.genecards.org/cgi-bin/carddisp.pl?gene=SDC1
MFGE8	Milk Fat Globule EGF And Factor V/VIII Domain Containing	Protein Coding	44	GC15M088898	4.04	https://www.genecards.org/cgi-bin/carddisp.pl?gene=MFGE8
HBEGF	Heparin Binding EGF Like Growth Factor	Protein Coding	43	GC05M140332	4.03	https://www.genecards.org/cgi-bin/carddisp.pl?gene=HBEGF
CX3CR1	C-X3-C Motif Chemokine Receptor 1	Protein Coding	44	GC03M039279	4.02	https://www.genecards.org/cgi-bin/carddisp.pl?gene=CX3CR1
MOCS1	Molybdenum Cofactor Synthesis 1	Protein Coding	40	GC06M039899	4.02	https://www.genecards.org/cgi-bin/carddisp.pl?gene=MOCS1
GATA3	GATA Binding Protein 3	Protein Coding	49	GC10P008045	4.02	https://www.genecards.org/cgi-bin/carddisp.pl?gene=GATA3
EIF4E	Eukaryotic Translation Initiation Factor 4E	Protein Coding	50	GC04M098871	4.01	https://www.genecards.org/cgi-bin/carddisp.pl?gene=EIF4E
MAP2K7	Mitogen-Activated Protein Kinase Kinase 7	Protein Coding	45	GC19P007903	4.01	https://www.genecards.org/cgi-bin/carddisp.pl?gene=MAP2K7
RNASEL	Ribonuclease L	Protein Coding	44	GC01M182542	3.99	https://www.genecards.org/cgi-bin/carddisp.pl?gene=RNASEL
CHIT1	Chitinase 1	Protein Coding	43	GC01M203181	3.98	https://www.genecards.org/cgi-bin/carddisp.pl?gene=CHIT1
SPON1	Spondin 1	Protein Coding	36	GC11P013940	3.98	https://www.genecards.org/cgi-bin/carddisp.pl?gene=SPON1
CTSH	Cathepsin H	Protein Coding	47	GC15M078925	3.98	https://www.genecards.org/cgi-bin/carddisp.pl?gene=CTSH
CD38	CD38 Molecule	Protein Coding	45	GC04P015779	3.97	https://www.genecards.org/cgi-bin/carddisp.pl?gene=CD38
ARF4	ADP Ribosylation Factor 4	Protein Coding	43	GC03M057559	3.97	https://www.genecards.org/cgi-bin/carddisp.pl?gene=ARF4
EXO1	Exonuclease 1	Protein Coding	43	GC01P241847	3.97	https://www.genecards.org/cgi-bin/carddisp.pl?gene=EXO1
PRR11	Proline Rich 11	Protein Coding	33	GC17P059155	3.97	https://www.genecards.org/cgi-bin/carddisp.pl?gene=PRR11
MIR500A	MicroRNA 500a	RNA Gene	16	GC0XP050008	3.97	https://www.genecards.org/cgi-bin/carddisp.pl?gene=MIR500A
TBC1D24	TBC1 Domain Family Member 24	Protein Coding	39	GC16P002475	3.96	https://www.genecards.org/cgi-bin/carddisp.pl?gene=TBC1D24
BECN1	Beclin 1	Protein Coding	46	GC17M042810	3.95	https://www.genecards.org/cgi-bin/carddisp.pl?gene=BECN1
MIR1304	MicroRNA 1304	RNA Gene	16	GC11M094418	3.95	https://www.genecards.org/cgi-bin/carddisp.pl?gene=MIR1304
STAT2	Signal Transducer And Activator Of Transcription 2	Protein Coding	47	GC12M056341	3.95	https://www.genecards.org/cgi-bin/carddisp.pl?gene=STAT2
COL4A4	Collagen Type IV Alpha 4 Chain	Protein Coding	43	GC02M226967	3.95	https://www.genecards.org/cgi-bin/carddisp.pl?gene=COL4A4
MTHFS	Methenyltetrahydrofolate Synthetase	Protein Coding	44	GC15M079833	3.94	https://www.genecards.org/cgi-bin/carddisp.pl?gene=MTHFS
CTSS	Cathepsin S	Protein Coding	45	GC01M150730	3.94	https://www.genecards.org/cgi-bin/carddisp.pl?gene=CTSS
USP7	Ubiquitin Specific Peptidase 7	Protein Coding	47	GC16M008892	3.94	https://www.genecards.org/cgi-bin/carddisp.pl?gene=USP7
CX3CL1	C-X3-C Motif Chemokine Ligand 1	Protein Coding	42	GC16P057372	3.93	https://www.genecards.org/cgi-bin/carddisp.pl?gene=CX3CL1
KLHL41	Kelch Like Family Member 41	Protein Coding	37	GC02P169509	3.93	https://www.genecards.org/cgi-bin/carddisp.pl?gene=KLHL41
PIGG	Phosphatidylinositol Glycan Anchor Biosynthesis Class G	Protein Coding	40	GC04P000486	3.93	https://www.genecards.org/cgi-bin/carddisp.pl?gene=PIGG
DLG4	Discs Large MAGUK Scaffold Protein 4	Protein Coding	47	GC17M007189	3.93	https://www.genecards.org/cgi-bin/carddisp.pl?gene=DLG4
NLGN3	Neuroligin 3	Protein Coding	43	GC0XP071144	3.93	https://www.genecards.org/cgi-bin/carddisp.pl?gene=NLGN3
SHANK2	SH3 And Multiple Ankyrin Repeat Domains 2	Protein Coding	41	GC11M070467	3.93	https://www.genecards.org/cgi-bin/carddisp.pl?gene=SHANK2
DIS3	DIS3 Homolog, Exosome Endoribonuclease And 3'-5' Exoribonuclease	Protein Coding	40	GC13M072752	3.93	https://www.genecards.org/cgi-bin/carddisp.pl?gene=DIS3
NLGN2	Neuroligin 2	Protein Coding	40	GC17P007415	3.93	https://www.genecards.org/cgi-bin/carddisp.pl?gene=NLGN2
ANKAR	Ankyrin And Armadillo Repeat Containing	Protein Coding	32	GC02P189674	3.93	https://www.genecards.org/cgi-bin/carddisp.pl?gene=ANKAR
SMYD2	SET And MYND Domain Containing 2	Protein Coding	43	GC01P214281	3.92	https://www.genecards.org/cgi-bin/carddisp.pl?gene=SMYD2
SRCAP	Snf2 Related CREBBP Activator Protein	Protein Coding	40	GC16P030700	3.91	https://www.genecards.org/cgi-bin/carddisp.pl?gene=SRCAP
EPHX2	Epoxide Hydrolase 2	Protein Coding	47	GC08P027490	3.91	https://www.genecards.org/cgi-bin/carddisp.pl?gene=EPHX2
TUBA8	Tubulin Alpha 8	Protein Coding	45	GC22P018110	3.9	https://www.genecards.org/cgi-bin/carddisp.pl?gene=TUBA8
CD59	CD59 Molecule (CD59 Blood Group)	Protein Coding	46	GC11M033704	3.89	https://www.genecards.org/cgi-bin/carddisp.pl?gene=CD59
CACNB1	Calcium Voltage-Gated Channel Auxiliary Subunit Beta 1	Protein Coding	42	GC17M039173	3.89	https://www.genecards.org/cgi-bin/carddisp.pl?gene=CACNB1
ERN1	Endoplasmic Reticulum To Nucleus Signaling 1	Protein Coding	45	GC17M064039	3.88	https://www.genecards.org/cgi-bin/carddisp.pl?gene=ERN1
PTK6	Protein Tyrosine Kinase 6	Protein Coding	47	GC20M063528	3.88	https://www.genecards.org/cgi-bin/carddisp.pl?gene=PTK6
CHD3	Chromodomain Helicase DNA Binding Protein 3	Protein Coding	41	GC17P008060	3.88	https://www.genecards.org/cgi-bin/carddisp.pl?gene=CHD3
ICMT	Isoprenylcysteine Carboxyl Methyltransferase	Protein Coding	41	GC01M006222	3.88	https://www.genecards.org/cgi-bin/carddisp.pl?gene=ICMT
BMP10	Bone Morphogenetic Protein 10	Protein Coding	38	GC02M068865	3.88	https://www.genecards.org/cgi-bin/carddisp.pl?gene=BMP10
KANSL2	KAT8 Regulatory NSL Complex Subunit 2	Protein Coding	34	GC12M048653	3.88	https://www.genecards.org/cgi-bin/carddisp.pl?gene=KANSL2
HSPA8	Heat Shock Protein Family A (Hsp70) Member 8	Protein Coding	47	GC11M123057	3.87	https://www.genecards.org/cgi-bin/carddisp.pl?gene=HSPA8
PPFIA2	PTPRF Interacting Protein Alpha 2	Protein Coding	37	GC12M081257	3.86	https://www.genecards.org/cgi-bin/carddisp.pl?gene=PPFIA2
GRIN2B	Glutamate Ionotropic Receptor NMDA Type Subunit 2B	Protein Coding	50	GC12M013437	3.85	https://www.genecards.org/cgi-bin/carddisp.pl?gene=GRIN2B
NTF3	Neurotrophin 3	Protein Coding	43	GC12P005432	3.84	https://www.genecards.org/cgi-bin/carddisp.pl?gene=NTF3
SLC30A8	Solute Carrier Family 30 Member 8	Protein Coding	42	GC08P116950	3.83	https://www.genecards.org/cgi-bin/carddisp.pl?gene=SLC30A8
LAMA2	Laminin Subunit Alpha 2	Protein Coding	43	GC06P128863	3.83	https://www.genecards.org/cgi-bin/carddisp.pl?gene=LAMA2
FCN3	Ficolin 3	Protein Coding	41	GC01M027379	3.82	https://www.genecards.org/cgi-bin/carddisp.pl?gene=FCN3
STAT6	Signal Transducer And Activator Of Transcription 6	Protein Coding	50	GC12M057095	3.82	https://www.genecards.org/cgi-bin/carddisp.pl?gene=STAT6
NAPA	NSF Attachment Protein Alpha	Protein Coding	39	GC19M047489	3.81	https://www.genecards.org/cgi-bin/carddisp.pl?gene=NAPA
HLA-C	Major Histocompatibility Complex, Class I, C	Protein Coding	44	GC06M031272	3.81	https://www.genecards.org/cgi-bin/carddisp.pl?gene=HLA-C
ANKH	ANKH Inorganic Pyrophosphate Transport Regulator	Protein Coding	40	GC05M014706	3.8	https://www.genecards.org/cgi-bin/carddisp.pl?gene=ANKH
KLHL40	Kelch Like Family Member 40	Protein Coding	37	GC03P042685	3.79	https://www.genecards.org/cgi-bin/carddisp.pl?gene=KLHL40
PLEK	Pleckstrin	Protein Coding	40	GC02P068365	3.79	https://www.genecards.org/cgi-bin/carddisp.pl?gene=PLEK
ADRB2	Adrenoceptor Beta 2	Protein Coding	48	GC05P148825	3.79	https://www.genecards.org/cgi-bin/carddisp.pl?gene=ADRB2
EFEMP1	EGF Containing Fibulin Extracellular Matrix Protein 1	Protein Coding	44	GC02M055865	3.78	https://www.genecards.org/cgi-bin/carddisp.pl?gene=EFEMP1
SLC12A1	Solute Carrier Family 12 Member 1	Protein Coding	46	GC15P048191	3.78	https://www.genecards.org/cgi-bin/carddisp.pl?gene=SLC12A1
PRDM1	PR/SET Domain 1	Protein Coding	45	GC06P105993	3.78	https://www.genecards.org/cgi-bin/carddisp.pl?gene=PRDM1
ERCC5	ERCC Excision Repair 5, Endonuclease	Protein Coding	45	GC13P102808	3.76	https://www.genecards.org/cgi-bin/carddisp.pl?gene=ERCC5
CHRNA1	Cholinergic Receptor Nicotinic Alpha 1 Subunit	Protein Coding	45	GC02M174747	3.76	https://www.genecards.org/cgi-bin/carddisp.pl?gene=CHRNA1
MYH8	Myosin Heavy Chain 8	Protein Coding	40	GC17M010390	3.76	https://www.genecards.org/cgi-bin/carddisp.pl?gene=MYH8
ISG15	ISG15 Ubiquitin Like Modifier	Protein Coding	47	GC01P001001	3.76	https://www.genecards.org/cgi-bin/carddisp.pl?gene=ISG15
REL	REL Proto-Oncogene, NF-KB Subunit	Protein Coding	46	GC02P060881	3.76	https://www.genecards.org/cgi-bin/carddisp.pl?gene=REL
TNFRSF17	TNF Receptor Superfamily Member 17	Protein Coding	44	GC16P011965	3.76	https://www.genecards.org/cgi-bin/carddisp.pl?gene=TNFRSF17
PTPN5	Protein Tyrosine Phosphatase Non-Receptor Type 5	Protein Coding	43	GC11M018727	3.76	https://www.genecards.org/cgi-bin/carddisp.pl?gene=PTPN5
MIR99B	MicroRNA 99b	RNA Gene	18	GC19P051692	3.76	https://www.genecards.org/cgi-bin/carddisp.pl?gene=MIR99B
MIR485	MicroRNA 485	RNA Gene	17	GC14P104810	3.76	https://www.genecards.org/cgi-bin/carddisp.pl?gene=MIR485
PRKAG2	Protein Kinase AMP-Activated Non-Catalytic Subunit Gamma 2	Protein Coding	50	GC07M151556	3.75	https://www.genecards.org/cgi-bin/carddisp.pl?gene=PRKAG2
CYP2C19	Cytochrome P450 Family 2 Subfamily C Member 19	Protein Coding	46	GC10P094762	3.74	https://www.genecards.org/cgi-bin/carddisp.pl?gene=CYP2C19
FABP2	Fatty Acid Binding Protein 2	Protein Coding	43	GC04M119317	3.74	https://www.genecards.org/cgi-bin/carddisp.pl?gene=FABP2
CD163	CD163 Molecule	Protein Coding	42	GC12M007471	3.72	https://www.genecards.org/cgi-bin/carddisp.pl?gene=CD163
BBS4	Bardet-Biedl Syndrome 4	Protein Coding	41	GC15P072686	3.71	https://www.genecards.org/cgi-bin/carddisp.pl?gene=BBS4
LAMA5	Laminin Subunit Alpha 5	Protein Coding	42	GC20M062307	3.69	https://www.genecards.org/cgi-bin/carddisp.pl?gene=LAMA5
NTS	Neurotensin	Protein Coding	40	GC12P085876	3.69	https://www.genecards.org/cgi-bin/carddisp.pl?gene=NTS
BBS1	Bardet-Biedl Syndrome 1	Protein Coding	38	GC11P066499	3.69	https://www.genecards.org/cgi-bin/carddisp.pl?gene=BBS1
ACTA1	Actin Alpha 1, Skeletal Muscle	Protein Coding	47	GC01M229431	3.68	https://www.genecards.org/cgi-bin/carddisp.pl?gene=ACTA1
IL11	Interleukin 11	Protein Coding	41	GC19M055364	3.68	https://www.genecards.org/cgi-bin/carddisp.pl?gene=IL11
ASH1L	ASH1 Like Histone Lysine Methyltransferase	Protein Coding	41	GC01M155335	3.67	https://www.genecards.org/cgi-bin/carddisp.pl?gene=ASH1L
ITGB1	Integrin Subunit Beta 1	Protein Coding	50	GC10M032900	3.67	https://www.genecards.org/cgi-bin/carddisp.pl?gene=ITGB1
GRIA1	Glutamate Ionotropic Receptor AMPA Type Subunit 1	Protein Coding	48	GC05P153467	3.66	https://www.genecards.org/cgi-bin/carddisp.pl?gene=GRIA1
GRIA2	Glutamate Ionotropic Receptor AMPA Type Subunit 2	Protein Coding	48	GC04P157204	3.66	https://www.genecards.org/cgi-bin/carddisp.pl?gene=GRIA2
NLGN1	Neuroligin 1	Protein Coding	44	GC03P173396	3.66	https://www.genecards.org/cgi-bin/carddisp.pl?gene=NLGN1
HOMER1	Homer Scaffold Protein 1	Protein Coding	40	GC05M079372	3.66	https://www.genecards.org/cgi-bin/carddisp.pl?gene=HOMER1
NRXN2	Neurexin 2	Protein Coding	40	GC11M064623	3.66	https://www.genecards.org/cgi-bin/carddisp.pl?gene=NRXN2
DLGAP3	DLG Associated Protein 3	Protein Coding	37	GC01M034865	3.66	https://www.genecards.org/cgi-bin/carddisp.pl?gene=DLGAP3
PTPA	Protein Phosphatase 2 Phosphatase Activator	Protein Coding	35	GC09P129111	3.66	https://www.genecards.org/cgi-bin/carddisp.pl?gene=PTPA
MIR499A	MicroRNA 499a	RNA Gene	21	GC20P034990	3.66	https://www.genecards.org/cgi-bin/carddisp.pl?gene=MIR499A
ANXA2	Annexin A2	Protein Coding	48	GC15M060347	3.65	https://www.genecards.org/cgi-bin/carddisp.pl?gene=ANXA2
TNNI2	Troponin I2, Fast Skeletal Type	Protein Coding	44	GC11P001839	3.64	https://www.genecards.org/cgi-bin/carddisp.pl?gene=TNNI2
ADGRG1	Adhesion G Protein-Coupled Receptor G1	Protein Coding	39	GC16P057610	3.64	https://www.genecards.org/cgi-bin/carddisp.pl?gene=ADGRG1
COBL	Cordon-Bleu WH2 Repeat Protein	Protein Coding	34	GC07M051016	3.64	https://www.genecards.org/cgi-bin/carddisp.pl?gene=COBL
TFAP2B	Transcription Factor AP-2 Beta	Protein Coding	44	GC06P050894	3.63	https://www.genecards.org/cgi-bin/carddisp.pl?gene=TFAP2B
SETD5	SET Domain Containing 5	Protein Coding	38	GC03P009402	3.63	https://www.genecards.org/cgi-bin/carddisp.pl?gene=SETD5
ESR2	Estrogen Receptor 2	Protein Coding	49	GC14M064084	3.63	https://www.genecards.org/cgi-bin/carddisp.pl?gene=ESR2
TUBA1A	Tubulin Alpha 1a	Protein Coding	48	GC12M049184	3.62	https://www.genecards.org/cgi-bin/carddisp.pl?gene=TUBA1A
POMGNT1	Protein O-Linked Mannose N-Acetylglucosaminyltransferase 1 (Beta 1,2-)	Protein Coding	45	GC01M046188	3.62	https://www.genecards.org/cgi-bin/carddisp.pl?gene=POMGNT1
TUBB2B	Tubulin Beta 2B Class IIb	Protein Coding	44	GC06M003224	3.62	https://www.genecards.org/cgi-bin/carddisp.pl?gene=TUBB2B
TNNT3	Troponin T3, Fast Skeletal Type	Protein Coding	43	GC11P001920	3.62	https://www.genecards.org/cgi-bin/carddisp.pl?gene=TNNT3
RELN	Reelin	Protein Coding	43	GC07M103471	3.62	https://www.genecards.org/cgi-bin/carddisp.pl?gene=RELN
NDEL1	NudE Neurodevelopment Protein 1 Like 1	Protein Coding	41	GC17P008492	3.62	https://www.genecards.org/cgi-bin/carddisp.pl?gene=NDEL1
KANK2	KN Motif And Ankyrin Repeat Domains 2	Protein Coding	39	GC19M011165	3.62	https://www.genecards.org/cgi-bin/carddisp.pl?gene=KANK2
MYO18B	Myosin XVIIIB	Protein Coding	38	GC22P025742	3.62	https://www.genecards.org/cgi-bin/carddisp.pl?gene=MYO18B
WDR62	WD Repeat Domain 62	Protein Coding	38	GC19P036054	3.62	https://www.genecards.org/cgi-bin/carddisp.pl?gene=WDR62
PHF10	PHD Finger Protein 10	Protein Coding	37	GC06M169679	3.62	https://www.genecards.org/cgi-bin/carddisp.pl?gene=PHF10
LCOR	Ligand Dependent Nuclear Receptor Corepressor	Protein Coding	37	GC10P096832	3.62	https://www.genecards.org/cgi-bin/carddisp.pl?gene=LCOR
CMIP	C-Maf Inducing Protein	Protein Coding	35	GC16P081445	3.62	https://www.genecards.org/cgi-bin/carddisp.pl?gene=CMIP
LPAL2	Lipoprotein(A) Like 2, Pseudogene	Pseudogene	27	GC06M160453	3.62	https://www.genecards.org/cgi-bin/carddisp.pl?gene=LPAL2
SRGAP2C	SLIT-ROBO Rho GTPase Activating Protein 2C	Protein Coding	27	GC01P121184	3.62	https://www.genecards.org/cgi-bin/carddisp.pl?gene=SRGAP2C
NBPF9	NBPF Member 9	Protein Coding	25	GC01M149055	3.62	https://www.genecards.org/cgi-bin/carddisp.pl?gene=NBPF9
PISRT1	PISRT1 LncRNA	RNA Gene	14	GC03M139232	3.62	https://www.genecards.org/cgi-bin/carddisp.pl?gene=PISRT1
MIR455	MicroRNA 455	RNA Gene	18	GC09P114209	3.62	https://www.genecards.org/cgi-bin/carddisp.pl?gene=MIR455
CD247	CD247 Molecule	Protein Coding	49	GC01M167399	3.62	https://www.genecards.org/cgi-bin/carddisp.pl?gene=CD247
TNFRSF13C	TNF Receptor Superfamily Member 13C	Protein Coding	44	GC22M045411	3.62	https://www.genecards.org/cgi-bin/carddisp.pl?gene=TNFRSF13C
GRP	Gastrin Releasing Peptide	Protein Coding	41	GC18P059220	3.62	https://www.genecards.org/cgi-bin/carddisp.pl?gene=GRP
FOXO1	Forkhead Box O1	Protein Coding	48	GC13M040555	3.61	https://www.genecards.org/cgi-bin/carddisp.pl?gene=FOXO1
RTEL1	Regulator Of Telomere Elongation Helicase 1	Protein Coding	40	GC20P063658	3.61	https://www.genecards.org/cgi-bin/carddisp.pl?gene=RTEL1
LAMB2	Laminin Subunit Beta 2	Protein Coding	44	GC03M049121	3.61	https://www.genecards.org/cgi-bin/carddisp.pl?gene=LAMB2
TREM1	Triggering Receptor Expressed On Myeloid Cells 1	Protein Coding	41	GC06M041267	3.61	https://www.genecards.org/cgi-bin/carddisp.pl?gene=TREM1
BCHE	Butyrylcholinesterase	Protein Coding	48	GC03M165772	3.6	https://www.genecards.org/cgi-bin/carddisp.pl?gene=BCHE
COL11A2	Collagen Type XI Alpha 2 Chain	Protein Coding	44	GC06M033162	3.6	https://www.genecards.org/cgi-bin/carddisp.pl?gene=COL11A2
APLN	Apelin	Protein Coding	37	GC0XM129645	3.58	https://www.genecards.org/cgi-bin/carddisp.pl?gene=APLN
DPEP1	Dipeptidase 1	Protein Coding	42	GC16P089613	3.58	https://www.genecards.org/cgi-bin/carddisp.pl?gene=DPEP1
DBH	Dopamine Beta-Hydroxylase	Protein Coding	50	GC09P133636	3.57	https://www.genecards.org/cgi-bin/carddisp.pl?gene=DBH
FOXO3	Forkhead Box O3	Protein Coding	44	GC06P108559	3.57	https://www.genecards.org/cgi-bin/carddisp.pl?gene=FOXO3
GSR	Glutathione-Disulfide Reductase	Protein Coding	48	GC08M030678	3.56	https://www.genecards.org/cgi-bin/carddisp.pl?gene=GSR
NFKB2	Nuclear Factor Kappa B Subunit 2	Protein Coding	52	GC10P102394	3.56	https://www.genecards.org/cgi-bin/carddisp.pl?gene=NFKB2
PIK3C2A	Phosphatidylinositol-4-Phosphate 3-Kinase Catalytic Subunit Type 2 Alpha	Protein Coding	47	GC11M017191	3.55	https://www.genecards.org/cgi-bin/carddisp.pl?gene=PIK3C2A
F2R	Coagulation Factor II Thrombin Receptor	Protein Coding	46	GC05P076716	3.55	https://www.genecards.org/cgi-bin/carddisp.pl?gene=F2R
ADAM10	ADAM Metallopeptidase Domain 10	Protein Coding	52	GC15M058588	3.55	https://www.genecards.org/cgi-bin/carddisp.pl?gene=ADAM10
RBP4	Retinol Binding Protein 4	Protein Coding	44	GC10M093591	3.54	https://www.genecards.org/cgi-bin/carddisp.pl?gene=RBP4
FXN	Frataxin	Protein Coding	46	GC09P069035	3.53	https://www.genecards.org/cgi-bin/carddisp.pl?gene=FXN
IRF9	Interferon Regulatory Factor 9	Protein Coding	43	GC14P024161	3.53	https://www.genecards.org/cgi-bin/carddisp.pl?gene=IRF9
IFI16	Interferon Gamma Inducible Protein 16	Protein Coding	42	GC01P158969	3.53	https://www.genecards.org/cgi-bin/carddisp.pl?gene=IFI16
APOBEC3G	Apolipoprotein B MRNA Editing Enzyme Catalytic Subunit 3G	Protein Coding	41	GC22P039078	3.53	https://www.genecards.org/cgi-bin/carddisp.pl?gene=APOBEC3G
SETX	Senataxin	Protein Coding	41	GC09M132261	3.53	https://www.genecards.org/cgi-bin/carddisp.pl?gene=SETX
CPVL	Carboxypeptidase Vitellogenic Like	Protein Coding	40	GC07M028995	3.53	https://www.genecards.org/cgi-bin/carddisp.pl?gene=CPVL
IFIT1	Interferon Induced Protein With Tetratricopeptide Repeats 1	Protein Coding	39	GC10P089396	3.53	https://www.genecards.org/cgi-bin/carddisp.pl?gene=IFIT1
CYP2C9	Cytochrome P450 Family 2 Subfamily C Member 9	Protein Coding	48	GC10P094938	3.53	https://www.genecards.org/cgi-bin/carddisp.pl?gene=CYP2C9
RHO	Rhodopsin	Protein Coding	47	GC03P130619	3.53	https://www.genecards.org/cgi-bin/carddisp.pl?gene=RHO
PDGFA	Platelet Derived Growth Factor Subunit A	Protein Coding	44	GC07M000497	3.53	https://www.genecards.org/cgi-bin/carddisp.pl?gene=PDGFA
KL	Klotho	Protein Coding	44	GC13P033016	3.5	https://www.genecards.org/cgi-bin/carddisp.pl?gene=KL
MIR29C	MicroRNA 29c	RNA Gene	18	GC01M207802	3.49	https://www.genecards.org/cgi-bin/carddisp.pl?gene=MIR29C
KCNMA1	Potassium Calcium-Activated Channel Subfamily M Alpha 1	Protein Coding	49	GC10M076869	3.49	https://www.genecards.org/cgi-bin/carddisp.pl?gene=KCNMA1
SLC22A12	Solute Carrier Family 22 Member 12	Protein Coding	44	GC11P064609	3.49	https://www.genecards.org/cgi-bin/carddisp.pl?gene=SLC22A12
ALOX5AP	Arachidonate 5-Lipoxygenase Activating Protein	Protein Coding	44	GC13P030713	3.48	https://www.genecards.org/cgi-bin/carddisp.pl?gene=ALOX5AP
PTGES	Prostaglandin E Synthase	Protein Coding	41	GC09M129738	3.47	https://www.genecards.org/cgi-bin/carddisp.pl?gene=PTGES
MAF	MAF BZIP Transcription Factor	Protein Coding	45	GC16M079204	3.46	https://www.genecards.org/cgi-bin/carddisp.pl?gene=MAF
TXN	Thioredoxin	Protein Coding	45	GC09M110243	3.46	https://www.genecards.org/cgi-bin/carddisp.pl?gene=TXN
NRP1	Neuropilin 1	Protein Coding	47	GC10M033177	3.45	https://www.genecards.org/cgi-bin/carddisp.pl?gene=NRP1
IL23A	Interleukin 23 Subunit Alpha	Protein Coding	39	GC12P056335	3.44	https://www.genecards.org/cgi-bin/carddisp.pl?gene=IL23A
PANX1	Pannexin 1	Protein Coding	43	GC11P094128	3.43	https://www.genecards.org/cgi-bin/carddisp.pl?gene=PANX1
CYGB	Cytoglobin	Protein Coding	38	GC17M076527	3.43	https://www.genecards.org/cgi-bin/carddisp.pl?gene=CYGB
MIR516A1	MicroRNA 516a-1	RNA Gene	16	GC19P053756	3.43	https://www.genecards.org/cgi-bin/carddisp.pl?gene=MIR516A1
MAGI2	Membrane Associated Guanylate Kinase, WW And PDZ Domain Containing 2	Protein Coding	43	GC07M078017	3.43	https://www.genecards.org/cgi-bin/carddisp.pl?gene=MAGI2
AMBP	Alpha-1-Microglobulin/Bikunin Precursor	Protein Coding	41	GC09M114060	3.42	https://www.genecards.org/cgi-bin/carddisp.pl?gene=AMBP
CEACAM3	CEA Cell Adhesion Molecule 3	Protein Coding	40	GC19P041796	3.41	https://www.genecards.org/cgi-bin/carddisp.pl?gene=CEACAM3
GABBR1	Gamma-Aminobutyric Acid Type B Receptor Subunit 1	Protein Coding	47	GC06M029555	3.41	https://www.genecards.org/cgi-bin/carddisp.pl?gene=GABBR1
RIPK2	Receptor Interacting Serine/Threonine Kinase 2	Protein Coding	46	GC08P089758	3.41	https://www.genecards.org/cgi-bin/carddisp.pl?gene=RIPK2
HNMT	Histamine N-Methyltransferase	Protein Coding	45	GC02P137964	3.41	https://www.genecards.org/cgi-bin/carddisp.pl?gene=HNMT
CEBPA	CCAAT Enhancer Binding Protein Alpha	Protein Coding	47	GC19M033299	3.39	https://www.genecards.org/cgi-bin/carddisp.pl?gene=CEBPA
RPS6	Ribosomal Protein S6	Protein Coding	44	GC09M019375	3.36	https://www.genecards.org/cgi-bin/carddisp.pl?gene=RPS6
COL4A6	Collagen Type IV Alpha 6 Chain	Protein Coding	44	GC0XM108155	3.35	https://www.genecards.org/cgi-bin/carddisp.pl?gene=COL4A6
CENPC	Centromere Protein C	Protein Coding	34	GC04M067471	3.34	https://www.genecards.org/cgi-bin/carddisp.pl?gene=CENPC
HBA1	Hemoglobin Subunit Alpha 1	Protein Coding	42	GC16P001370	3.34	https://www.genecards.org/cgi-bin/carddisp.pl?gene=HBA1
PRDX1	Peroxiredoxin 1	Protein Coding	49	GC01M045511	3.34	https://www.genecards.org/cgi-bin/carddisp.pl?gene=PRDX1
ITGA2B	Integrin Subunit Alpha 2b	Protein Coding	50	GC17M044388	3.34	https://www.genecards.org/cgi-bin/carddisp.pl?gene=ITGA2B
GZMA	Granzyme A	Protein Coding	42	GC05P055102	3.33	https://www.genecards.org/cgi-bin/carddisp.pl?gene=GZMA
ABCA3	ATP Binding Cassette Subfamily A Member 3	Protein Coding	48	GC16M002275	3.32	https://www.genecards.org/cgi-bin/carddisp.pl?gene=ABCA3
XPO1	Exportin 1	Protein Coding	45	GC02M061445	3.32	https://www.genecards.org/cgi-bin/carddisp.pl?gene=XPO1
TNS1	Tensin 1	Protein Coding	39	GC02M217799	3.32	https://www.genecards.org/cgi-bin/carddisp.pl?gene=TNS1
TPTE2	Transmembrane Phosphoinositide 3-Phosphatase And Tensin Homolog 2	Protein Coding	34	GC13M019422	3.32	https://www.genecards.org/cgi-bin/carddisp.pl?gene=TPTE2
KANSL3	KAT8 Regulatory NSL Complex Subunit 3	Protein Coding	34	GC02M096593	3.32	https://www.genecards.org/cgi-bin/carddisp.pl?gene=KANSL3
H4-16	H4 Histone 16	Protein Coding	33	GC12M014768	3.32	https://www.genecards.org/cgi-bin/carddisp.pl?gene=H4-16
IGLL5	Immunoglobulin Lambda Like Polypeptide 5	Protein Coding	31	GC22P024570	3.32	https://www.genecards.org/cgi-bin/carddisp.pl?gene=IGLL5
KLLN	Killin, P53 Regulated DNA Replication Inhibitor	Protein Coding	29	GC10M087860	3.32	https://www.genecards.org/cgi-bin/carddisp.pl?gene=KLLN
USF3	Upstream Transcription Factor Family Member 3	Protein Coding	26	GC03M113649	3.32	https://www.genecards.org/cgi-bin/carddisp.pl?gene=USF3
MFF-DT	MFF Divergent Transcript	RNA Gene	10	GC02M227223	3.32	https://www.genecards.org/cgi-bin/carddisp.pl?gene=MFF-DT
APEX1	Apurinic/Apyrimidinic Endodeoxyribonuclease 1	Protein Coding	45	GC14P020455	3.31	https://www.genecards.org/cgi-bin/carddisp.pl?gene=APEX1
NPPC	Natriuretic Peptide C	Protein Coding	40	GC02M231921	3.31	https://www.genecards.org/cgi-bin/carddisp.pl?gene=NPPC
IGES	Immunoglobulin E Concentration, Serum	Genetic Locus	4	GC05U990033	3.3	https://www.genecards.org/cgi-bin/carddisp.pl?gene=IGES
DDB1	Damage Specific DNA Binding Protein 1	Protein Coding	41	GC11M061563	3.29	https://www.genecards.org/cgi-bin/carddisp.pl?gene=DDB1
LYZ	Lysozyme	Protein Coding	47	GC12P069348	3.29	https://www.genecards.org/cgi-bin/carddisp.pl?gene=LYZ
SULT1A3	Sulfotransferase Family 1A Member 3	Protein Coding	38	GC16P030199	3.29	https://www.genecards.org/cgi-bin/carddisp.pl?gene=SULT1A3
S100A8	S100 Calcium Binding Protein A8	Protein Coding	42	GC01M153391	3.29	https://www.genecards.org/cgi-bin/carddisp.pl?gene=S100A8
AOC3	Amine Oxidase Copper Containing 3	Protein Coding	44	GC17P042851	3.28	https://www.genecards.org/cgi-bin/carddisp.pl?gene=AOC3
GRM5	Glutamate Metabotropic Receptor 5	Protein Coding	47	GC11M088504	3.27	https://www.genecards.org/cgi-bin/carddisp.pl?gene=GRM5
BRD2	Bromodomain Containing 2	Protein Coding	44	GC06P047345	3.27	https://www.genecards.org/cgi-bin/carddisp.pl?gene=BRD2
CD33	CD33 Molecule	Protein Coding	43	GC19P051212	3.27	https://www.genecards.org/cgi-bin/carddisp.pl?gene=CD33
BRD3	Bromodomain Containing 3	Protein Coding	41	GC09M134030	3.27	https://www.genecards.org/cgi-bin/carddisp.pl?gene=BRD3
IKZF3	IKAROS Family Zinc Finger 3	Protein Coding	41	GC17M039759	3.27	https://www.genecards.org/cgi-bin/carddisp.pl?gene=IKZF3
AZIN1	Antizyme Inhibitor 1	Protein Coding	39	GC08M102826	3.27	https://www.genecards.org/cgi-bin/carddisp.pl?gene=AZIN1
MATN1	Matrilin 1	Protein Coding	39	GC01M030711	3.27	https://www.genecards.org/cgi-bin/carddisp.pl?gene=MATN1
BST2	Bone Marrow Stromal Cell Antigen 2	Protein Coding	39	GC19M017403	3.27	https://www.genecards.org/cgi-bin/carddisp.pl?gene=BST2
GZMM	Granzyme M	Protein Coding	39	GC19P000544	3.27	https://www.genecards.org/cgi-bin/carddisp.pl?gene=GZMM
SHANK1	SH3 And Multiple Ankyrin Repeat Domains 1	Protein Coding	37	GC19M050659	3.27	https://www.genecards.org/cgi-bin/carddisp.pl?gene=SHANK1
C19orf33	Chromosome 19 Open Reading Frame 33	Protein Coding	30	GC19P038304	3.27	https://www.genecards.org/cgi-bin/carddisp.pl?gene=C19orf33
CTAG1A	Cancer/Testis Antigen 1A	Protein Coding	28	GC0XP154585	3.27	https://www.genecards.org/cgi-bin/carddisp.pl?gene=CTAG1A
TP73-AS1	TP73 Antisense RNA 1	RNA Gene	22	GC01M003735	3.27	https://www.genecards.org/cgi-bin/carddisp.pl?gene=TP73-AS1
PDIA3P1	Protein Disulfide Isomerase Family A Member 3 Pseudogene 1	Pseudogene	12	GC01P147182	3.27	https://www.genecards.org/cgi-bin/carddisp.pl?gene=PDIA3P1
TEK	TEK Receptor Tyrosine Kinase	Protein Coding	50	GC09P027109	3.26	https://www.genecards.org/cgi-bin/carddisp.pl?gene=TEK
GPX1	Glutathione Peroxidase 1	Protein Coding	48	GC03M049368	3.26	https://www.genecards.org/cgi-bin/carddisp.pl?gene=GPX1
ATP6AP2	ATPase H+ Transporting Accessory Protein 2	Protein Coding	44	GC0XP040582	3.25	https://www.genecards.org/cgi-bin/carddisp.pl?gene=ATP6AP2
CXCL2	C-X-C Motif Chemokine Ligand 2	Protein Coding	40	GC04M074097	3.24	https://www.genecards.org/cgi-bin/carddisp.pl?gene=CXCL2
EIF2AK3	Eukaryotic Translation Initiation Factor 2 Alpha Kinase 3	Protein Coding	48	GC02M088637	3.24	https://www.genecards.org/cgi-bin/carddisp.pl?gene=EIF2AK3
P2RY12	Purinergic Receptor P2Y12	Protein Coding	48	GC03M151336	3.23	https://www.genecards.org/cgi-bin/carddisp.pl?gene=P2RY12
TCN2	Transcobalamin 2	Protein Coding	44	GC22P030606	3.22	https://www.genecards.org/cgi-bin/carddisp.pl?gene=TCN2
USP18	Ubiquitin Specific Peptidase 18	Protein Coding	40	GC22P018149	3.21	https://www.genecards.org/cgi-bin/carddisp.pl?gene=USP18
MIR29B2	MicroRNA 29b-2	RNA Gene	18	GC01M207806	3.21	https://www.genecards.org/cgi-bin/carddisp.pl?gene=MIR29B2
ADAMTS1	ADAM Metallopeptidase With Thrombospondin Type 1 Motif 1	Protein Coding	44	GC21M026835	3.17	https://www.genecards.org/cgi-bin/carddisp.pl?gene=ADAMTS1
DIO2	Iodothyronine Deiodinase 2	Protein Coding	40	GC14M080197	3.15	https://www.genecards.org/cgi-bin/carddisp.pl?gene=DIO2
AXL	AXL Receptor Tyrosine Kinase	Protein Coding	51	GC19P041219	3.14	https://www.genecards.org/cgi-bin/carddisp.pl?gene=AXL
RO60	Ro60, Y RNA Binding Protein	Protein Coding	31	GC01P193059	3.13	https://www.genecards.org/cgi-bin/carddisp.pl?gene=RO60
GNB3	G Protein Subunit Beta 3	Protein Coding	47	GC12P006839	3.13	https://www.genecards.org/cgi-bin/carddisp.pl?gene=GNB3
CTSE	Cathepsin E	Protein Coding	42	GC01M206009	3.11	https://www.genecards.org/cgi-bin/carddisp.pl?gene=CTSE
CCR3	C-C Motif Chemokine Receptor 3	Protein Coding	47	GC03P046227	3.09	https://www.genecards.org/cgi-bin/carddisp.pl?gene=CCR3
TNFRSF9	TNF Receptor Superfamily Member 9	Protein Coding	44	GC01M007915	3.09	https://www.genecards.org/cgi-bin/carddisp.pl?gene=TNFRSF9
ITGA5	Integrin Subunit Alpha 5	Protein Coding	48	GC12M054396	3.08	https://www.genecards.org/cgi-bin/carddisp.pl?gene=ITGA5
DSPP	Dentin Sialophosphoprotein	Protein Coding	37	GC04P087608	3.08	https://www.genecards.org/cgi-bin/carddisp.pl?gene=DSPP
SNAI1	Snail Family Transcriptional Repressor 1	Protein Coding	44	GC20P049982	3.07	https://www.genecards.org/cgi-bin/carddisp.pl?gene=SNAI1
TMEM132B	Transmembrane Protein 132B	Protein Coding	33	GC12P125186	3.07	https://www.genecards.org/cgi-bin/carddisp.pl?gene=TMEM132B
NOS1	Nitric Oxide Synthase 1	Protein Coding	49	GC12M117208	3.05	https://www.genecards.org/cgi-bin/carddisp.pl?gene=NOS1
ILK	Integrin Linked Kinase	Protein Coding	46	GC11P006581	3.05	https://www.genecards.org/cgi-bin/carddisp.pl?gene=ILK
SGK1	Serum/Glucocorticoid Regulated Kinase 1	Protein Coding	48	GC06M134169	3.04	https://www.genecards.org/cgi-bin/carddisp.pl?gene=SGK1
CHST14	Carbohydrate Sulfotransferase 14	Protein Coding	41	GC15P040470	3.03	https://www.genecards.org/cgi-bin/carddisp.pl?gene=CHST14
NAB2	NGFI-A Binding Protein 2	Protein Coding	40	GC12P057088	3.02	https://www.genecards.org/cgi-bin/carddisp.pl?gene=NAB2
PEX10	Peroxisomal Biogenesis Factor 10	Protein Coding	41	GC01M002403	3.02	https://www.genecards.org/cgi-bin/carddisp.pl?gene=PEX10
MIR125B1	MicroRNA 125b-1	RNA Gene	21	GC11M122100	3.02	https://www.genecards.org/cgi-bin/carddisp.pl?gene=MIR125B1
SRD5A3	Steroid 5 Alpha-Reductase 3	Protein Coding	43	GC04P055346	3	https://www.genecards.org/cgi-bin/carddisp.pl?gene=SRD5A3
GCA	Grancalcin	Protein Coding	40	GC02P162318	2.99	https://www.genecards.org/cgi-bin/carddisp.pl?gene=GCA
MIR23B	MicroRNA 23b	RNA Gene	20	GC09P095085	2.99	https://www.genecards.org/cgi-bin/carddisp.pl?gene=MIR23B
CHD1	Chromodomain Helicase DNA Binding Protein 1	Protein Coding	45	GC05M098853	2.97	https://www.genecards.org/cgi-bin/carddisp.pl?gene=CHD1
KRT18	Keratin 18	Protein Coding	48	GC12P052948	2.96	https://www.genecards.org/cgi-bin/carddisp.pl?gene=KRT18
SALL4	Spalt Like Transcription Factor 4	Protein Coding	43	GC20M051784	2.96	https://www.genecards.org/cgi-bin/carddisp.pl?gene=SALL4
KAT5	Lysine Acetyltransferase 5	Protein Coding	46	GC11P065711	2.96	https://www.genecards.org/cgi-bin/carddisp.pl?gene=KAT5
TICAM1	Toll Like Receptor Adaptor Molecule 1	Protein Coding	44	GC19M004815	2.95	https://www.genecards.org/cgi-bin/carddisp.pl?gene=TICAM1
PMAIP1	Phorbol-12-Myristate-13-Acetate-Induced Protein 1	Protein Coding	39	GC18P059899	2.95	https://www.genecards.org/cgi-bin/carddisp.pl?gene=PMAIP1
PGAP1	Post-GPI Attachment To Proteins Inositol Deacylase 1	Protein Coding	40	GC02M196833	2.94	https://www.genecards.org/cgi-bin/carddisp.pl?gene=PGAP1
MAP3K14	Mitogen-Activated Protein Kinase Kinase Kinase 14	Protein Coding	44	GC17M045263	2.94	https://www.genecards.org/cgi-bin/carddisp.pl?gene=MAP3K14
ADCY10	Adenylate Cyclase 10	Protein Coding	45	GC01M167809	2.94	https://www.genecards.org/cgi-bin/carddisp.pl?gene=ADCY10
UGCG	UDP-Glucose Ceramide Glucosyltransferase	Protein Coding	43	GC09P111896	2.93	https://www.genecards.org/cgi-bin/carddisp.pl?gene=UGCG
NTN1	Netrin 1	Protein Coding	44	GC17P009021	2.93	https://www.genecards.org/cgi-bin/carddisp.pl?gene=NTN1
NF2	Neurofibromin 2	Protein Coding	48	GC22P029603	2.93	https://www.genecards.org/cgi-bin/carddisp.pl?gene=NF2
RELB	RELB Proto-Oncogene, NF-KB Subunit	Protein Coding	45	GC19P045002	2.92	https://www.genecards.org/cgi-bin/carddisp.pl?gene=RELB
RNASET2	Ribonuclease T2	Protein Coding	44	GC06M166929	2.92	https://www.genecards.org/cgi-bin/carddisp.pl?gene=RNASET2
PHF8	PHD Finger Protein 8	Protein Coding	41	GC0XM053936	2.92	https://www.genecards.org/cgi-bin/carddisp.pl?gene=PHF8
CPZ	Carboxypeptidase Z	Protein Coding	39	GC04P008583	2.92	https://www.genecards.org/cgi-bin/carddisp.pl?gene=CPZ
DNASE1L1	Deoxyribonuclease 1 Like 1	Protein Coding	38	GC0XM154401	2.92	https://www.genecards.org/cgi-bin/carddisp.pl?gene=DNASE1L1
TRO	Trophinin	Protein Coding	37	GC0XP054920	2.92	https://www.genecards.org/cgi-bin/carddisp.pl?gene=TRO
VIT	Vitrin	Protein Coding	36	GC02P036696	2.92	https://www.genecards.org/cgi-bin/carddisp.pl?gene=VIT
PROX2	Prospero Homeobox 2	Protein Coding	31	GC14M074852	2.92	https://www.genecards.org/cgi-bin/carddisp.pl?gene=PROX2
BAK1	BCL2 Antagonist/Killer 1	Protein Coding	44	GC06M033572	2.92	https://www.genecards.org/cgi-bin/carddisp.pl?gene=BAK1
PTK2	Protein Tyrosine Kinase 2	Protein Coding	47	GC08M140657	2.91	https://www.genecards.org/cgi-bin/carddisp.pl?gene=PTK2
CYP1A1	Cytochrome P450 Family 1 Subfamily A Member 1	Protein Coding	47	GC15M074719	2.9	https://www.genecards.org/cgi-bin/carddisp.pl?gene=CYP1A1
PRKCD	Protein Kinase C Delta	Protein Coding	53	GC03P053156	2.9	https://www.genecards.org/cgi-bin/carddisp.pl?gene=PRKCD
CXCR3	C-X-C Motif Chemokine Receptor 3	Protein Coding	44	GC0XM071615	2.89	https://www.genecards.org/cgi-bin/carddisp.pl?gene=CXCR3
SYK	Spleen Associated Tyrosine Kinase	Protein Coding	50	GC09P091171	2.89	https://www.genecards.org/cgi-bin/carddisp.pl?gene=SYK
IGKC	Immunoglobulin Kappa Constant	Protein Coding	32	GC02M089142	2.89	https://www.genecards.org/cgi-bin/carddisp.pl?gene=IGKC
ADCYAP1	Adenylate Cyclase Activating Polypeptide 1	Protein Coding	41	GC18P000895	2.88	https://www.genecards.org/cgi-bin/carddisp.pl?gene=ADCYAP1
ABCC1	ATP Binding Cassette Subfamily C Member 1	Protein Coding	47	GC16P015949	2.88	https://www.genecards.org/cgi-bin/carddisp.pl?gene=ABCC1
MIR181B2	MicroRNA 181b-2	RNA Gene	19	GC09P124693	2.88	https://www.genecards.org/cgi-bin/carddisp.pl?gene=MIR181B2
CD69	CD69 Molecule	Protein Coding	40	GC12M013857	2.87	https://www.genecards.org/cgi-bin/carddisp.pl?gene=CD69
OSM	Oncostatin M	Protein Coding	43	GC22M030262	2.86	https://www.genecards.org/cgi-bin/carddisp.pl?gene=OSM
F12	Coagulation Factor XII	Protein Coding	48	GC05M177402	2.86	https://www.genecards.org/cgi-bin/carddisp.pl?gene=F12
SLC19A1	Solute Carrier Family 19 Member 1	Protein Coding	45	GC21M045493	2.86	https://www.genecards.org/cgi-bin/carddisp.pl?gene=SLC19A1
CRHR2	Corticotropin Releasing Hormone Receptor 2	Protein Coding	42	GC07M030651	2.85	https://www.genecards.org/cgi-bin/carddisp.pl?gene=CRHR2
CXCR5	C-X-C Motif Chemokine Receptor 5	Protein Coding	41	GC11P118898	2.85	https://www.genecards.org/cgi-bin/carddisp.pl?gene=CXCR5
PRKAA2	Protein Kinase AMP-Activated Catalytic Subunit Alpha 2	Protein Coding	50	GC01P056645	2.83	https://www.genecards.org/cgi-bin/carddisp.pl?gene=PRKAA2
TGFA	Transforming Growth Factor Alpha	Protein Coding	46	GC02M070447	2.83	https://www.genecards.org/cgi-bin/carddisp.pl?gene=TGFA
MCAM	Melanoma Cell Adhesion Molecule	Protein Coding	40	GC11M119308	2.82	https://www.genecards.org/cgi-bin/carddisp.pl?gene=MCAM
FGF1	Fibroblast Growth Factor 1	Protein Coding	48	GC05M142555	2.82	https://www.genecards.org/cgi-bin/carddisp.pl?gene=FGF1
HDAC6	Histone Deacetylase 6	Protein Coding	51	GC0XP048801	2.81	https://www.genecards.org/cgi-bin/carddisp.pl?gene=HDAC6
CYP27A1	Cytochrome P450 Family 27 Subfamily A Member 1	Protein Coding	47	GC02P218781	2.81	https://www.genecards.org/cgi-bin/carddisp.pl?gene=CYP27A1
HLA-DRB3	Major Histocompatibility Complex, Class II, DR Beta 3	Protein Coding	28	GC06Mn03715	2.8	https://www.genecards.org/cgi-bin/carddisp.pl?gene=HLA-DRB3
MIR34C	MicroRNA 34c	RNA Gene	21	GC11P111582	2.79	https://www.genecards.org/cgi-bin/carddisp.pl?gene=MIR34C
GSN	Gelsolin	Protein Coding	48	GC09P121201	2.79	https://www.genecards.org/cgi-bin/carddisp.pl?gene=GSN
PPIG	Peptidylprolyl Isomerase G	Protein Coding	41	GC02P169584	2.79	https://www.genecards.org/cgi-bin/carddisp.pl?gene=PPIG
ALMS1	ALMS1 Centrosome And Basal Body Associated Protein	Protein Coding	41	GC02P073385	2.78	https://www.genecards.org/cgi-bin/carddisp.pl?gene=ALMS1
PRDX2	Peroxiredoxin 2	Protein Coding	46	GC19M012796	2.78	https://www.genecards.org/cgi-bin/carddisp.pl?gene=PRDX2
RPS4XP18	Ribosomal Protein S4X Pseudogene 18	Pseudogene	6	GC18P022586	2.76	https://www.genecards.org/cgi-bin/carddisp.pl?gene=RPS4XP18
NSDHL	NAD(P) Dependent Steroid Dehydrogenase-Like	Protein Coding	44	GC0XP152830	2.76	https://www.genecards.org/cgi-bin/carddisp.pl?gene=NSDHL
KIAA0319L	KIAA0319 Like	Protein Coding	38	GC01M035433	2.76	https://www.genecards.org/cgi-bin/carddisp.pl?gene=KIAA0319L
CHI3L1	Chitinase 3 Like 1	Protein Coding	43	GC01M203148	2.74	https://www.genecards.org/cgi-bin/carddisp.pl?gene=CHI3L1
CDK5	Cyclin Dependent Kinase 5	Protein Coding	52	GC07M151053	2.74	https://www.genecards.org/cgi-bin/carddisp.pl?gene=CDK5
KLKB1	Kallikrein B1	Protein Coding	47	GC04P186208	2.71	https://www.genecards.org/cgi-bin/carddisp.pl?gene=KLKB1
GSTP1	Glutathione S-Transferase Pi 1	Protein Coding	50	GC11P067583	2.71	https://www.genecards.org/cgi-bin/carddisp.pl?gene=GSTP1
TPSAB1	Tryptase Alpha/Beta 1	Protein Coding	43	GC16P001240	2.7	https://www.genecards.org/cgi-bin/carddisp.pl?gene=TPSAB1
APOA2	Apolipoprotein A2	Protein Coding	44	GC01M161222	2.7	https://www.genecards.org/cgi-bin/carddisp.pl?gene=APOA2
HMOX2	Heme Oxygenase 2	Protein Coding	47	GC16P004474	2.68	https://www.genecards.org/cgi-bin/carddisp.pl?gene=HMOX2
RARRES2	Retinoic Acid Receptor Responder 2	Protein Coding	39	GC07M150333	2.67	https://www.genecards.org/cgi-bin/carddisp.pl?gene=RARRES2
PTGER3	Prostaglandin E Receptor 3	Protein Coding	46	GC01M070852	2.64	https://www.genecards.org/cgi-bin/carddisp.pl?gene=PTGER3
PIGL	Phosphatidylinositol Glycan Anchor Biosynthesis Class L	Protein Coding	41	GC17P016217	2.64	https://www.genecards.org/cgi-bin/carddisp.pl?gene=PIGL
GNB1	G Protein Subunit Beta 1	Protein Coding	45	GC01M001785	2.63	https://www.genecards.org/cgi-bin/carddisp.pl?gene=GNB1
KCNA2	Potassium Voltage-Gated Channel Subfamily A Member 2	Protein Coding	45	GC01M110519	2.63	https://www.genecards.org/cgi-bin/carddisp.pl?gene=KCNA2
CHD8	Chromodomain Helicase DNA Binding Protein 8	Protein Coding	41	GC14M021385	2.63	https://www.genecards.org/cgi-bin/carddisp.pl?gene=CHD8
ATAD3A	ATPase Family AAA Domain Containing 3A	Protein Coding	39	GC01P001570	2.63	https://www.genecards.org/cgi-bin/carddisp.pl?gene=ATAD3A
CNTNAP2	Contactin Associated Protein 2	Protein Coding	44	GC07P146116	2.62	https://www.genecards.org/cgi-bin/carddisp.pl?gene=CNTNAP2
SH2B3	SH2B Adaptor Protein 3	Protein Coding	46	GC12P111405	2.61	https://www.genecards.org/cgi-bin/carddisp.pl?gene=SH2B3
TNFSF12	TNF Superfamily Member 12	Protein Coding	40	GC17P008027	2.6	https://www.genecards.org/cgi-bin/carddisp.pl?gene=TNFSF12
SP1	Sp1 Transcription Factor	Protein Coding	44	GC12P053380	2.6	https://www.genecards.org/cgi-bin/carddisp.pl?gene=SP1
UTS2	Urotensin 2	Protein Coding	41	GC01M007843	2.59	https://www.genecards.org/cgi-bin/carddisp.pl?gene=UTS2
CORIN	Corin, Serine Peptidase	Protein Coding	44	GC04M047596	2.59	https://www.genecards.org/cgi-bin/carddisp.pl?gene=CORIN
TMEM38B	Transmembrane Protein 38B	Protein Coding	42	GC09P105694	2.58	https://www.genecards.org/cgi-bin/carddisp.pl?gene=TMEM38B
AKR1A1	Aldo-Keto Reductase Family 1 Member A1	Protein Coding	44	GC01P045550	2.58	https://www.genecards.org/cgi-bin/carddisp.pl?gene=AKR1A1
SEC62	SEC62 Homolog, Preprotein Translocation Factor	Protein Coding	36	GC03P169966	2.57	https://www.genecards.org/cgi-bin/carddisp.pl?gene=SEC62
MIRLET7F1	MicroRNA Let-7f-1	RNA Gene	18	GC09P094193	2.55	https://www.genecards.org/cgi-bin/carddisp.pl?gene=MIRLET7F1
TBXT	T-Box Transcription Factor T	Protein Coding	32	GC06M166158	2.55	https://www.genecards.org/cgi-bin/carddisp.pl?gene=TBXT
ANKRD44	Ankyrin Repeat Domain 44	Protein Coding	35	GC02M196967	2.55	https://www.genecards.org/cgi-bin/carddisp.pl?gene=ANKRD44
MNDA	Myeloid Cell Nuclear Differentiation Antigen	Protein Coding	40	GC01P158801	2.54	https://www.genecards.org/cgi-bin/carddisp.pl?gene=MNDA
VSX1	Visual System Homeobox 1	Protein Coding	37	GC20M025070	2.52	https://www.genecards.org/cgi-bin/carddisp.pl?gene=VSX1
CCL20	C-C Motif Chemokine Ligand 20	Protein Coding	43	GC02P227813	2.52	https://www.genecards.org/cgi-bin/carddisp.pl?gene=CCL20
DUT	Deoxyuridine Triphosphatase	Protein Coding	42	GC15P048331	2.52	https://www.genecards.org/cgi-bin/carddisp.pl?gene=DUT
CTAGE1	Cutaneous T Cell Lymphoma-Associated Antigen 1	Protein Coding	33	GC18M022413	2.52	https://www.genecards.org/cgi-bin/carddisp.pl?gene=CTAGE1
C2orf66	Chromosome 2 Open Reading Frame 66	Protein Coding	25	GC02M196805	2.52	https://www.genecards.org/cgi-bin/carddisp.pl?gene=C2orf66
ANKRD44-IT1	ANKRD44 Intronic Transcript 1	RNA Gene	13	GC02M197250	2.52	https://www.genecards.org/cgi-bin/carddisp.pl?gene=ANKRD44-IT1
ANKRD44-AS1	ANKRD44 Antisense RNA 1	RNA Gene	8	GC02P197199	2.52	https://www.genecards.org/cgi-bin/carddisp.pl?gene=ANKRD44-AS1
ENSG00000225979		RNA Gene	8	GC02P197311	2.52	https://www.genecards.org/cgi-bin/carddisp.pl?gene=ENSG00000225979
ENSG00000259705		RNA Gene	6	GC15P048645	2.52	https://www.genecards.org/cgi-bin/carddisp.pl?gene=ENSG00000259705
RNU6-1032P	RNA, U6 Small Nuclear 1032, Pseudogene	Pseudogene	5	GC18P022647	2.52	https://www.genecards.org/cgi-bin/carddisp.pl?gene=RNU6-1032P
lnc-MYEF2-7		RNA Gene	5	GC15M048410	2.52	https://www.genecards.org/cgi-bin/carddisp.pl?gene=lnc-MYEF2-7
ENSG00000274654		RNA Gene	4	GC15M048528	2.52	https://www.genecards.org/cgi-bin/carddisp.pl?gene=ENSG00000274654
piR-39858-205		RNA Gene	3	GC15P048578	2.52	https://www.genecards.org/cgi-bin/carddisp.pl?gene=piR-39858-205
lnc-RBBP8-10		RNA Gene	3	GC18P022597	2.52	https://www.genecards.org/cgi-bin/carddisp.pl?gene=lnc-RBBP8-10
MN297752		RNA Gene	3	GC02M197302	2.52	https://www.genecards.org/cgi-bin/carddisp.pl?gene=MN297752
piR-55194-168		RNA Gene	2	GC18P022617	2.52	https://www.genecards.org/cgi-bin/carddisp.pl?gene=piR-55194-168
LOC105373824	Uncharacterized LOC105373824	RNA Gene	2	GC02P197312	2.52	https://www.genecards.org/cgi-bin/carddisp.pl?gene=LOC105373824
WWOX	WW Domain Containing Oxidoreductase	Protein Coding	47	GC16P078099	2.52	https://www.genecards.org/cgi-bin/carddisp.pl?gene=WWOX
AHCY	Adenosylhomocysteinase	Protein Coding	50	GC20M034276	2.51	https://www.genecards.org/cgi-bin/carddisp.pl?gene=AHCY
PTGER2	Prostaglandin E Receptor 2	Protein Coding	48	GC14P052314	2.5	https://www.genecards.org/cgi-bin/carddisp.pl?gene=PTGER2
FHIT	Fragile Histidine Triad Diadenosine Triphosphatase	Protein Coding	44	GC03M059747	2.49	https://www.genecards.org/cgi-bin/carddisp.pl?gene=FHIT
CCL22	C-C Motif Chemokine Ligand 22	Protein Coding	38	GC16P057359	2.49	https://www.genecards.org/cgi-bin/carddisp.pl?gene=CCL22
TNFAIP6	TNF Alpha Induced Protein 6	Protein Coding	40	GC02P151357	2.49	https://www.genecards.org/cgi-bin/carddisp.pl?gene=TNFAIP6
COL6A1	Collagen Type VI Alpha 1 Chain	Protein Coding	43	GC21P045981	2.48	https://www.genecards.org/cgi-bin/carddisp.pl?gene=COL6A1
CYBA	Cytochrome B-245 Alpha Chain	Protein Coding	47	GC16M088643	2.47	https://www.genecards.org/cgi-bin/carddisp.pl?gene=CYBA
PLCB4	Phospholipase C Beta 4	Protein Coding	47	GC20P009024	2.47	https://www.genecards.org/cgi-bin/carddisp.pl?gene=PLCB4
TSPYL2	TSPY Like 2	Protein Coding	36	GC0XP053082	2.47	https://www.genecards.org/cgi-bin/carddisp.pl?gene=TSPYL2
BIRC5	Baculoviral IAP Repeat Containing 5	Protein Coding	47	GC17P078214	2.46	https://www.genecards.org/cgi-bin/carddisp.pl?gene=BIRC5
PROCR	Protein C Receptor	Protein Coding	42	GC20P035182	2.45	https://www.genecards.org/cgi-bin/carddisp.pl?gene=PROCR
APP	Amyloid Beta Precursor Protein	Protein Coding	51	GC21M025880	2.44	https://www.genecards.org/cgi-bin/carddisp.pl?gene=APP
IL1RL1	Interleukin 1 Receptor Like 1	Protein Coding	41	GC02P102294	2.43	https://www.genecards.org/cgi-bin/carddisp.pl?gene=IL1RL1
MIR193A	MicroRNA 193a	RNA Gene	18	GC17P031559	2.42	https://www.genecards.org/cgi-bin/carddisp.pl?gene=MIR193A
LTC4S	Leukotriene C4 Synthase	Protein Coding	42	GC05P179793	2.42	https://www.genecards.org/cgi-bin/carddisp.pl?gene=LTC4S
IL2RB	Interleukin 2 Receptor Subunit Beta	Protein Coding	48	GC22M037125	2.42	https://www.genecards.org/cgi-bin/carddisp.pl?gene=IL2RB
CYSLTR1	Cysteinyl Leukotriene Receptor 1	Protein Coding	43	GC0XM078271	2.42	https://www.genecards.org/cgi-bin/carddisp.pl?gene=CYSLTR1
ADORA1	Adenosine A1 Receptor	Protein Coding	47	GC01P203090	2.41	https://www.genecards.org/cgi-bin/carddisp.pl?gene=ADORA1
PRKCB	Protein Kinase C Beta	Protein Coding	47	GC16P023892	2.41	https://www.genecards.org/cgi-bin/carddisp.pl?gene=PRKCB
PROC	Protein C, Inactivator Of Coagulation Factors Va And VIIIa	Protein Coding	49	GC02P127418	2.41	https://www.genecards.org/cgi-bin/carddisp.pl?gene=PROC
CCR2	C-C Motif Chemokine Receptor 2	Protein Coding	45	GC03P046356	2.41	https://www.genecards.org/cgi-bin/carddisp.pl?gene=CCR2
FGF7	Fibroblast Growth Factor 7	Protein Coding	41	GC15P049423	2.4	https://www.genecards.org/cgi-bin/carddisp.pl?gene=FGF7
ADORA2A	Adenosine A2a Receptor	Protein Coding	45	GC22P024417	2.4	https://www.genecards.org/cgi-bin/carddisp.pl?gene=ADORA2A
CCL11	C-C Motif Chemokine Ligand 11	Protein Coding	43	GC17P034285	2.39	https://www.genecards.org/cgi-bin/carddisp.pl?gene=CCL11
PEX11B	Peroxisomal Biogenesis Factor 11 Beta	Protein Coding	40	GC01M145911	2.39	https://www.genecards.org/cgi-bin/carddisp.pl?gene=PEX11B
PXDN	Peroxidasin	Protein Coding	41	GC02M001635	2.39	https://www.genecards.org/cgi-bin/carddisp.pl?gene=PXDN
ENTPD1	Ectonucleoside Triphosphate Diphosphohydrolase 1	Protein Coding	46	GC10P095711	2.39	https://www.genecards.org/cgi-bin/carddisp.pl?gene=ENTPD1
FABP12	Fatty Acid Binding Protein 12	Protein Coding	31	GC08M081524	2.38	https://www.genecards.org/cgi-bin/carddisp.pl?gene=FABP12
GDF2	Growth Differentiation Factor 2	Protein Coding	42	GC10P047322	2.37	https://www.genecards.org/cgi-bin/carddisp.pl?gene=GDF2
CTTN	Cortactin	Protein Coding	43	GC11P070398	2.37	https://www.genecards.org/cgi-bin/carddisp.pl?gene=CTTN
DCDC2	Doublecortin Domain Containing 2	Protein Coding	39	GC06M024171	2.35	https://www.genecards.org/cgi-bin/carddisp.pl?gene=DCDC2
SPI1	Spi-1 Proto-Oncogene	Protein Coding	44	GC11M061125	2.35	https://www.genecards.org/cgi-bin/carddisp.pl?gene=SPI1
MFN2	Mitofusin 2	Protein Coding	48	GC01P011980	2.35	https://www.genecards.org/cgi-bin/carddisp.pl?gene=MFN2
EFTUD2	Elongation Factor Tu GTP Binding Domain Containing 2	Protein Coding	42	GC17M044852	2.34	https://www.genecards.org/cgi-bin/carddisp.pl?gene=EFTUD2
UCN2	Urocortin 2	Protein Coding	33	GC03M048561	2.34	https://www.genecards.org/cgi-bin/carddisp.pl?gene=UCN2
CXCL5	C-X-C Motif Chemokine Ligand 5	Protein Coding	40	GC04M073995	2.33	https://www.genecards.org/cgi-bin/carddisp.pl?gene=CXCL5
PLA2G10	Phospholipase A2 Group X	Protein Coding	44	GC16M014672	2.33	https://www.genecards.org/cgi-bin/carddisp.pl?gene=PLA2G10
CARD8	Caspase Recruitment Domain Family Member 8	Protein Coding	39	GC19M048183	2.33	https://www.genecards.org/cgi-bin/carddisp.pl?gene=CARD8
CYLD	CYLD Lysine 63 Deubiquitinase	Protein Coding	48	GC16P050742	2.33	https://www.genecards.org/cgi-bin/carddisp.pl?gene=CYLD
PDE4D	Phosphodiesterase 4D	Protein Coding	48	GC05M058969	2.32	https://www.genecards.org/cgi-bin/carddisp.pl?gene=PDE4D
ANGPTL2	Angiopoietin Like 2	Protein Coding	36	GC09M127087	2.32	https://www.genecards.org/cgi-bin/carddisp.pl?gene=ANGPTL2
CPB2	Carboxypeptidase B2	Protein Coding	44	GC13M046053	2.31	https://www.genecards.org/cgi-bin/carddisp.pl?gene=CPB2
SERBP1	SERPINE1 MRNA Binding Protein 1	Protein Coding	35	GC01M067407	2.31	https://www.genecards.org/cgi-bin/carddisp.pl?gene=SERBP1
MIR30B	MicroRNA 30b	RNA Gene	20	GC08M134800	2.3	https://www.genecards.org/cgi-bin/carddisp.pl?gene=MIR30B
PPIA	Peptidylprolyl Isomerase A	Protein Coding	47	GC07P044807	2.26	https://www.genecards.org/cgi-bin/carddisp.pl?gene=PPIA
HCRT	Hypocretin Neuropeptide Precursor	Protein Coding	40	GC17M042185	2.26	https://www.genecards.org/cgi-bin/carddisp.pl?gene=HCRT
MBD6	Methyl-CpG Binding Domain Protein 6	Protein Coding	35	GC12P057520	2.25	https://www.genecards.org/cgi-bin/carddisp.pl?gene=MBD6
NQO1	NAD(P)H Quinone Dehydrogenase 1	Protein Coding	49	GC16M069706	2.25	https://www.genecards.org/cgi-bin/carddisp.pl?gene=NQO1
RETNLB	Resistin Like Beta	Protein Coding	35	GC03M108743	2.24	https://www.genecards.org/cgi-bin/carddisp.pl?gene=RETNLB
S1PR1	Sphingosine-1-Phosphate Receptor 1	Protein Coding	44	GC01P101236	2.23	https://www.genecards.org/cgi-bin/carddisp.pl?gene=S1PR1
INTS6	Integrator Complex Subunit 6	Protein Coding	37	GC13M051354	2.23	https://www.genecards.org/cgi-bin/carddisp.pl?gene=INTS6
IL22	Interleukin 22	Protein Coding	41	GC12M068248	2.23	https://www.genecards.org/cgi-bin/carddisp.pl?gene=IL22
ANOS1	Anosmin 1	Protein Coding	36	GC0XM008528	2.22	https://www.genecards.org/cgi-bin/carddisp.pl?gene=ANOS1
FOLH1	Folate Hydrolase 1	Protein Coding	46	GC11M061160	2.22	https://www.genecards.org/cgi-bin/carddisp.pl?gene=FOLH1
FST	Follistatin	Protein Coding	46	GC05P053480	2.21	https://www.genecards.org/cgi-bin/carddisp.pl?gene=FST
PTGER1	Prostaglandin E Receptor 1	Protein Coding	41	GC19M014444	2.21	https://www.genecards.org/cgi-bin/carddisp.pl?gene=PTGER1
RIPK3	Receptor Interacting Serine/Threonine Kinase 3	Protein Coding	43	GC14M024336	2.21	https://www.genecards.org/cgi-bin/carddisp.pl?gene=RIPK3
HOXA4	Homeobox A4	Protein Coding	39	GC07M027128	2.21	https://www.genecards.org/cgi-bin/carddisp.pl?gene=HOXA4
PMM2	Phosphomannomutase 2	Protein Coding	47	GC16P008788	2.2	https://www.genecards.org/cgi-bin/carddisp.pl?gene=PMM2
LTB4R	Leukotriene B4 Receptor	Protein Coding	44	GC14P024311	2.19	https://www.genecards.org/cgi-bin/carddisp.pl?gene=LTB4R
MMP10	Matrix Metallopeptidase 10	Protein Coding	46	GC11M102770	2.18	https://www.genecards.org/cgi-bin/carddisp.pl?gene=MMP10
CASP4	Caspase 4	Protein Coding	46	GC11M104942	2.17	https://www.genecards.org/cgi-bin/carddisp.pl?gene=CASP4
ALDH9A1	Aldehyde Dehydrogenase 9 Family Member A1	Protein Coding	41	GC01M165667	2.17	https://www.genecards.org/cgi-bin/carddisp.pl?gene=ALDH9A1
CEP83	Centrosomal Protein 83	Protein Coding	35	GC12M094265	2.17	https://www.genecards.org/cgi-bin/carddisp.pl?gene=CEP83
TAP2	Transporter 2, ATP Binding Cassette Subfamily B Member	Protein Coding	44	GC06M032821	2.17	https://www.genecards.org/cgi-bin/carddisp.pl?gene=TAP2
FHL1	Four And A Half LIM Domains 1	Protein Coding	45	GC0XP136146	2.14	https://www.genecards.org/cgi-bin/carddisp.pl?gene=FHL1
COG1	Component Of Oligomeric Golgi Complex 1	Protein Coding	36	GC17P073193	2.14	https://www.genecards.org/cgi-bin/carddisp.pl?gene=COG1
ALDH2	Aldehyde Dehydrogenase 2 Family Member	Protein Coding	50	GC12P111766	2.13	https://www.genecards.org/cgi-bin/carddisp.pl?gene=ALDH2
AIF1	Allograft Inflammatory Factor 1	Protein Coding	39	GC06P047304	2.12	https://www.genecards.org/cgi-bin/carddisp.pl?gene=AIF1
MIR516A2	MicroRNA 516a-2	RNA Gene	15	GC19P053761	2.12	https://www.genecards.org/cgi-bin/carddisp.pl?gene=MIR516A2
MIR1260A	MicroRNA 1260a	RNA Gene	13	GC14P077266	2.12	https://www.genecards.org/cgi-bin/carddisp.pl?gene=MIR1260A
PIGO	Phosphatidylinositol Glycan Anchor Biosynthesis Class O	Protein Coding	41	GC09M035088	2.11	https://www.genecards.org/cgi-bin/carddisp.pl?gene=PIGO
PGAP2	Post-GPI Attachment To Proteins 2	Protein Coding	35	GC11P003797	2.11	https://www.genecards.org/cgi-bin/carddisp.pl?gene=PGAP2
PTPN1	Protein Tyrosine Phosphatase Non-Receptor Type 1	Protein Coding	51	GC20P050510	2.11	https://www.genecards.org/cgi-bin/carddisp.pl?gene=PTPN1
SDC2	Syndecan 2	Protein Coding	45	GC08P096494	2.1	https://www.genecards.org/cgi-bin/carddisp.pl?gene=SDC2
CNTN5	Contactin 5	Protein Coding	36	GC11P099020	2.09	https://www.genecards.org/cgi-bin/carddisp.pl?gene=CNTN5
DSCAM	DS Cell Adhesion Molecule	Protein Coding	40	GC21M040010	2.09	https://www.genecards.org/cgi-bin/carddisp.pl?gene=DSCAM
CYBB	Cytochrome B-245 Beta Chain	Protein Coding	47	GC0XP037780	2.09	https://www.genecards.org/cgi-bin/carddisp.pl?gene=CYBB
CIDEA	Cell Death Inducing DFFA Like Effector A	Protein Coding	41	GC18P012254	2.09	https://www.genecards.org/cgi-bin/carddisp.pl?gene=CIDEA
TDRD10	Tudor Domain Containing 10	Protein Coding	29	GC01P154502	2.07	https://www.genecards.org/cgi-bin/carddisp.pl?gene=TDRD10
WNT7A	Wnt Family Member 7A	Protein Coding	49	GC03M015784	2.06	https://www.genecards.org/cgi-bin/carddisp.pl?gene=WNT7A
TRIM25	Tripartite Motif Containing 25	Protein Coding	44	GC17M056836	2.05	https://www.genecards.org/cgi-bin/carddisp.pl?gene=TRIM25
ALPI	Alkaline Phosphatase, Intestinal	Protein Coding	43	GC02P232456	2.05	https://www.genecards.org/cgi-bin/carddisp.pl?gene=ALPI
S1PR3	Sphingosine-1-Phosphate Receptor 3	Protein Coding	44	GC09P088991	2.05	https://www.genecards.org/cgi-bin/carddisp.pl?gene=S1PR3
DYNC1H1	Dynein Cytoplasmic 1 Heavy Chain 1	Protein Coding	44	GC14P104635	2.04	https://www.genecards.org/cgi-bin/carddisp.pl?gene=DYNC1H1
EML1	EMAP Like 1	Protein Coding	40	GC14P099737	2.04	https://www.genecards.org/cgi-bin/carddisp.pl?gene=EML1
SELENOP	Selenoprotein P	Protein Coding	31	GC05M042800	2.04	https://www.genecards.org/cgi-bin/carddisp.pl?gene=SELENOP
AGL	Amylo-Alpha-1, 6-Glucosidase, 4-Alpha-Glucanotransferase	Protein Coding	45	GC01P099850	2.03	https://www.genecards.org/cgi-bin/carddisp.pl?gene=AGL
IKBKG	Inhibitor Of Nuclear Factor Kappa B Kinase Regulatory Subunit Gamma	Protein Coding	48	GC0XP154541	2.03	https://www.genecards.org/cgi-bin/carddisp.pl?gene=IKBKG
CXCL9	C-X-C Motif Chemokine Ligand 9	Protein Coding	39	GC04M076001	2.03	https://www.genecards.org/cgi-bin/carddisp.pl?gene=CXCL9
FCGR1A	Fc Fragment Of IgG Receptor Ia	Protein Coding	41	GC01P149754	2.03	https://www.genecards.org/cgi-bin/carddisp.pl?gene=FCGR1A
NNMT	Nicotinamide N-Methyltransferase	Protein Coding	45	GC11P114257	2.02	https://www.genecards.org/cgi-bin/carddisp.pl?gene=NNMT
SERPINB1	Serpin Family B Member 1	Protein Coding	40	GC06M002833	2.02	https://www.genecards.org/cgi-bin/carddisp.pl?gene=SERPINB1
HLA-DRB5	Major Histocompatibility Complex, Class II, DR Beta 5	Protein Coding	40	GC06M032683	2.02	https://www.genecards.org/cgi-bin/carddisp.pl?gene=HLA-DRB5
IL9R	Interleukin 9 Receptor	Protein Coding	37	GC0XP155997	2.02	https://www.genecards.org/cgi-bin/carddisp.pl?gene=IL9R
MGLL	Monoglyceride Lipase	Protein Coding	45	GC03M127689	2.01	https://www.genecards.org/cgi-bin/carddisp.pl?gene=MGLL
S1PR2	Sphingosine-1-Phosphate Receptor 2	Protein Coding	45	GC19M010223	2.01	https://www.genecards.org/cgi-bin/carddisp.pl?gene=S1PR2
GATAD2B	GATA Zinc Finger Domain Containing 2B	Protein Coding	42	GC01M153805	2	https://www.genecards.org/cgi-bin/carddisp.pl?gene=GATAD2B
DCHS1	Dachsous Cadherin-Related 1	Protein Coding	39	GC11M006621	2	https://www.genecards.org/cgi-bin/carddisp.pl?gene=DCHS1
APOM	Apolipoprotein M	Protein Coding	40	GC06P047315	1.99	https://www.genecards.org/cgi-bin/carddisp.pl?gene=APOM
ADCY5	Adenylate Cyclase 5	Protein Coding	48	GC03M123282	1.98	https://www.genecards.org/cgi-bin/carddisp.pl?gene=ADCY5
SERPINA5	Serpin Family A Member 5	Protein Coding	43	GC14P094563	1.98	https://www.genecards.org/cgi-bin/carddisp.pl?gene=SERPINA5
CIRBP	Cold Inducible RNA Binding Protein	Protein Coding	38	GC19P001259	1.98	https://www.genecards.org/cgi-bin/carddisp.pl?gene=CIRBP
AQP3	Aquaporin 3 (Gill Blood Group)	Protein Coding	47	GC09M033431	1.97	https://www.genecards.org/cgi-bin/carddisp.pl?gene=AQP3
MIR574	MicroRNA 574	RNA Gene	18	GC04P038872	1.97	https://www.genecards.org/cgi-bin/carddisp.pl?gene=MIR574
DKC1	Dyskerin Pseudouridine Synthase 1	Protein Coding	46	GC0XP154762	1.97	https://www.genecards.org/cgi-bin/carddisp.pl?gene=DKC1
MAGOHB	Mago Homolog B, Exon Junction Complex Subunit	Protein Coding	36	GC12M013872	1.97	https://www.genecards.org/cgi-bin/carddisp.pl?gene=MAGOHB
DSG2	Desmoglein 2	Protein Coding	45	GC18P031498	1.96	https://www.genecards.org/cgi-bin/carddisp.pl?gene=DSG2
PAM	Peptidylglycine Alpha-Amidating Monooxygenase	Protein Coding	43	GC05P102753	1.95	https://www.genecards.org/cgi-bin/carddisp.pl?gene=PAM
CXCL11	C-X-C Motif Chemokine Ligand 11	Protein Coding	40	GC04M076033	1.95	https://www.genecards.org/cgi-bin/carddisp.pl?gene=CXCL11
CA1	Carbonic Anhydrase 1	Protein Coding	47	GC08M085327	1.94	https://www.genecards.org/cgi-bin/carddisp.pl?gene=CA1
PRDX6	Peroxiredoxin 6	Protein Coding	46	GC01P173477	1.94	https://www.genecards.org/cgi-bin/carddisp.pl?gene=PRDX6
GNG2	G Protein Subunit Gamma 2	Protein Coding	43	GC14P051826	1.94	https://www.genecards.org/cgi-bin/carddisp.pl?gene=GNG2
ACSS2	Acyl-CoA Synthetase Short Chain Family Member 2	Protein Coding	43	GC20P034873	1.94	https://www.genecards.org/cgi-bin/carddisp.pl?gene=ACSS2
BHMT2	Betaine--Homocysteine S-Methyltransferase 2	Protein Coding	41	GC05P079071	1.94	https://www.genecards.org/cgi-bin/carddisp.pl?gene=BHMT2
CNTN3	Contactin 3	Protein Coding	37	GC03M074232	1.94	https://www.genecards.org/cgi-bin/carddisp.pl?gene=CNTN3
ENOSF1	Enolase Superfamily Member 1	Protein Coding	35	GC18M000664	1.94	https://www.genecards.org/cgi-bin/carddisp.pl?gene=ENOSF1
HLA-DRB4	Major Histocompatibility Complex, Class II, DR Beta 4	Protein Coding	30	GC06Mo03851	1.94	https://www.genecards.org/cgi-bin/carddisp.pl?gene=HLA-DRB4
MIR1281	MicroRNA 1281	RNA Gene	13	GC22P041092	1.94	https://www.genecards.org/cgi-bin/carddisp.pl?gene=MIR1281
ODC1	Ornithine Decarboxylase 1	Protein Coding	47	GC02M010432	1.93	https://www.genecards.org/cgi-bin/carddisp.pl?gene=ODC1
KLF5	Kruppel Like Factor 5	Protein Coding	44	GC13P073054	1.92	https://www.genecards.org/cgi-bin/carddisp.pl?gene=KLF5
MIR16-1	MicroRNA 16-1	RNA Gene	21	GC13M050048	1.92	https://www.genecards.org/cgi-bin/carddisp.pl?gene=MIR16-1
VCL	Vinculin	Protein Coding	47	GC10P073995	1.91	https://www.genecards.org/cgi-bin/carddisp.pl?gene=VCL
MAOA	Monoamine Oxidase A	Protein Coding	50	GC0XP043654	1.91	https://www.genecards.org/cgi-bin/carddisp.pl?gene=MAOA
ADARB2	Adenosine Deaminase RNA Specific B2 (Inactive)	Protein Coding	40	GC10M001178	1.9	https://www.genecards.org/cgi-bin/carddisp.pl?gene=ADARB2
PDE4A	Phosphodiesterase 4A	Protein Coding	44	GC19P010416	1.9	https://www.genecards.org/cgi-bin/carddisp.pl?gene=PDE4A
EMX2	Empty Spiracles Homeobox 2	Protein Coding	43	GC10P117542	1.9	https://www.genecards.org/cgi-bin/carddisp.pl?gene=EMX2
CUX1	Cut Like Homeobox 1	Protein Coding	43	GC07P101815	1.88	https://www.genecards.org/cgi-bin/carddisp.pl?gene=CUX1
DNM2	Dynamin 2	Protein Coding	49	GC19P010718	1.86	https://www.genecards.org/cgi-bin/carddisp.pl?gene=DNM2
FERMT1	Fermitin Family Member 1	Protein Coding	41	GC20M006074	1.86	https://www.genecards.org/cgi-bin/carddisp.pl?gene=FERMT1
KCNJ15	Potassium Inwardly Rectifying Channel Subfamily J Member 15	Protein Coding	41	GC21P038157	1.86	https://www.genecards.org/cgi-bin/carddisp.pl?gene=KCNJ15
CELSR2	Cadherin EGF LAG Seven-Pass G-Type Receptor 2	Protein Coding	40	GC01P109250	1.86	https://www.genecards.org/cgi-bin/carddisp.pl?gene=CELSR2
GDF7	Growth Differentiation Factor 7	Protein Coding	39	GC02P020666	1.86	https://www.genecards.org/cgi-bin/carddisp.pl?gene=GDF7
ILF3	Interleukin Enhancer Binding Factor 3	Protein Coding	38	GC19P010625	1.86	https://www.genecards.org/cgi-bin/carddisp.pl?gene=ILF3
QTRT1	Queuine TRNA-Ribosyltransferase Catalytic Subunit 1	Protein Coding	38	GC19P010701	1.86	https://www.genecards.org/cgi-bin/carddisp.pl?gene=QTRT1
ZNF335	Zinc Finger Protein 335	Protein Coding	37	GC20M045948	1.86	https://www.genecards.org/cgi-bin/carddisp.pl?gene=ZNF335
PSRC1	Proline And Serine Rich Coiled-Coil 1	Protein Coding	36	GC01M109279	1.86	https://www.genecards.org/cgi-bin/carddisp.pl?gene=PSRC1
NXPH4	Neurexophilin 4	Protein Coding	35	GC12P057218	1.86	https://www.genecards.org/cgi-bin/carddisp.pl?gene=NXPH4
ZNF627	Zinc Finger Protein 627	Protein Coding	35	GC19P011570	1.86	https://www.genecards.org/cgi-bin/carddisp.pl?gene=ZNF627
NABP2	Nucleic Acid Binding Protein 2	Protein Coding	34	GC12P056236	1.86	https://www.genecards.org/cgi-bin/carddisp.pl?gene=NABP2
PRPF38B	Pre-MRNA Processing Factor 38B	Protein Coding	33	GC01P108692	1.86	https://www.genecards.org/cgi-bin/carddisp.pl?gene=PRPF38B
SPC24	SPC24 Component Of NDC80 Kinetochore Complex	Protein Coding	33	GC19M011131	1.86	https://www.genecards.org/cgi-bin/carddisp.pl?gene=SPC24
STRIP1	Striatin Interacting Protein 1	Protein Coding	33	GC01P110032	1.86	https://www.genecards.org/cgi-bin/carddisp.pl?gene=STRIP1
PCIF1	PDX1 C-Terminal Inhibiting Factor 1	Protein Coding	32	GC20P045934	1.86	https://www.genecards.org/cgi-bin/carddisp.pl?gene=PCIF1
ZNF823	Zinc Finger Protein 823	Protein Coding	32	GC19M011721	1.86	https://www.genecards.org/cgi-bin/carddisp.pl?gene=ZNF823
LDAH	Lipid Droplet Associated Hydrolase	Protein Coding	31	GC02M020684	1.86	https://www.genecards.org/cgi-bin/carddisp.pl?gene=LDAH
ZNF844	Zinc Finger Protein 844	Protein Coding	31	GC19P012106	1.86	https://www.genecards.org/cgi-bin/carddisp.pl?gene=ZNF844
ZNF441	Zinc Finger Protein 441	Protein Coding	29	GC19P011767	1.86	https://www.genecards.org/cgi-bin/carddisp.pl?gene=ZNF441
C19orf38	Chromosome 19 Open Reading Frame 38	Protein Coding	27	GC19P010837	1.86	https://www.genecards.org/cgi-bin/carddisp.pl?gene=C19orf38
ZNF491	Zinc Finger Protein 491	Protein Coding	26	GC19P011773	1.86	https://www.genecards.org/cgi-bin/carddisp.pl?gene=ZNF491
CCDC159	Coiled-Coil Domain Containing 159	Protein Coding	25	GC19P011344	1.86	https://www.genecards.org/cgi-bin/carddisp.pl?gene=CCDC159
ZNF788P	Zinc Finger Family Member 788, Pseudogene	Protein Coding	16	GC19P012270	1.86	https://www.genecards.org/cgi-bin/carddisp.pl?gene=ZNF788P
LRP1-AS	LRP1 Antisense RNA	RNA Gene	11	GC12M057145	1.86	https://www.genecards.org/cgi-bin/carddisp.pl?gene=LRP1-AS
RPL7P8	Ribosomal Protein L7 Pseudogene 8	Pseudogene	8	GC01P109651	1.86	https://www.genecards.org/cgi-bin/carddisp.pl?gene=RPL7P8
RPL18AP13	Ribosomal Protein L18a Pseudogene 13	Pseudogene	7	GC19P011521	1.86	https://www.genecards.org/cgi-bin/carddisp.pl?gene=RPL18AP13
SNRPGP13	Small Nuclear Ribonucleoprotein Polypeptide G Pseudogene 13	Pseudogene	7	GC21P038502	1.86	https://www.genecards.org/cgi-bin/carddisp.pl?gene=SNRPGP13
HSPD1P4	Heat Shock Protein Family D (Hsp60) Member 1 Pseudogene 4	Pseudogene	7	GC12P056567	1.86	https://www.genecards.org/cgi-bin/carddisp.pl?gene=HSPD1P4
LDLR-AS1	LDLR-AS1	RNA Gene	6	GC19M011090	1.86	https://www.genecards.org/cgi-bin/carddisp.pl?gene=LDLR-AS1
ENSG00000258634		RNA Gene	6	GC01P110058	1.86	https://www.genecards.org/cgi-bin/carddisp.pl?gene=ENSG00000258634
LINC02775	Long Intergenic Non-Protein Coding RNA 2775	RNA Gene	6	GC01M214052	1.86	https://www.genecards.org/cgi-bin/carddisp.pl?gene=LINC02775
ZNF887P	Zinc Finger Protein 887, Pseudogene	Pseudogene	6	GC19P011652	1.86	https://www.genecards.org/cgi-bin/carddisp.pl?gene=ZNF887P
LOC107987125	Uncharacterized LOC107987125	Protein Coding	5	GC09P121810	1.86	https://www.genecards.org/cgi-bin/carddisp.pl?gene=LOC107987125
RF00017-7861		RNA Gene	4	GC09M121485	1.86	https://www.genecards.org/cgi-bin/carddisp.pl?gene=RF00017-7861
ENSG00000287357		RNA Gene	4	GC13M022589	1.86	https://www.genecards.org/cgi-bin/carddisp.pl?gene=ENSG00000287357
lnc-SPC24-1		RNA Gene	4	GC19M011088	1.86	https://www.genecards.org/cgi-bin/carddisp.pl?gene=lnc-SPC24-1
piR-52364		RNA Gene	4	GC01P109259	1.86	https://www.genecards.org/cgi-bin/carddisp.pl?gene=piR-52364
lnc-KCNJ15-2		RNA Gene	4	GC21P038433	1.86	https://www.genecards.org/cgi-bin/carddisp.pl?gene=lnc-KCNJ15-2
lnc-MYBPHL-1		RNA Gene	4	GC01M109280	1.86	https://www.genecards.org/cgi-bin/carddisp.pl?gene=lnc-MYBPHL-1
ENSG00000244716		Pseudogene	4	GC01P108993	1.86	https://www.genecards.org/cgi-bin/carddisp.pl?gene=ENSG00000244716
piR-43107-137		RNA Gene	4	GC19P011109	1.86	https://www.genecards.org/cgi-bin/carddisp.pl?gene=piR-43107-137
ENSG00000278192		RNA Gene	4	GC20M006065	1.86	https://www.genecards.org/cgi-bin/carddisp.pl?gene=ENSG00000278192
RF00951-157		RNA Gene	3	GC09M121587	1.86	https://www.genecards.org/cgi-bin/carddisp.pl?gene=RF00951-157
BPNT2	3'(2'), 5'-Bisphosphate Nucleotidase 2	Protein Coding	33	GC08M056958	1.84	https://www.genecards.org/cgi-bin/carddisp.pl?gene=BPNT2
ADAM8	ADAM Metallopeptidase Domain 8	Protein Coding	42	GC10M133262	1.83	https://www.genecards.org/cgi-bin/carddisp.pl?gene=ADAM8
RGS1	Regulator Of G Protein Signaling 1	Protein Coding	38	GC01P192544	1.83	https://www.genecards.org/cgi-bin/carddisp.pl?gene=RGS1
CMKLR1	Chemerin Chemokine-Like Receptor 1	Protein Coding	40	GC12M108288	1.82	https://www.genecards.org/cgi-bin/carddisp.pl?gene=CMKLR1
MRC2	Mannose Receptor C Type 2	Protein Coding	40	GC17P062627	1.81	https://www.genecards.org/cgi-bin/carddisp.pl?gene=MRC2
ADAMTSL1	ADAMTS Like 1	Protein Coding	41	GC09P017906	1.79	https://www.genecards.org/cgi-bin/carddisp.pl?gene=ADAMTSL1
RAPGEF3	Rap Guanine Nucleotide Exchange Factor 3	Protein Coding	44	GC12M047736	1.76	https://www.genecards.org/cgi-bin/carddisp.pl?gene=RAPGEF3
AOC1	Amine Oxidase Copper Containing 1	Protein Coding	40	GC07P150824	1.76	https://www.genecards.org/cgi-bin/carddisp.pl?gene=AOC1
HPN	Hepsin	Protein Coding	43	GC19P035040	1.74	https://www.genecards.org/cgi-bin/carddisp.pl?gene=HPN
RAPGEF4	Rap Guanine Nucleotide Exchange Factor 4	Protein Coding	43	GC02P172735	1.74	https://www.genecards.org/cgi-bin/carddisp.pl?gene=RAPGEF4
THBS2	Thrombospondin 2	Protein Coding	45	GC06M169215	1.74	https://www.genecards.org/cgi-bin/carddisp.pl?gene=THBS2
AKR1B1	Aldo-Keto Reductase Family 1 Member B	Protein Coding	47	GC07M134442	1.74	https://www.genecards.org/cgi-bin/carddisp.pl?gene=AKR1B1
CRBN	Cereblon	Protein Coding	43	GC03M003144	1.74	https://www.genecards.org/cgi-bin/carddisp.pl?gene=CRBN
RPSA	Ribosomal Protein SA	Protein Coding	44	GC03P039406	1.74	https://www.genecards.org/cgi-bin/carddisp.pl?gene=RPSA
MFAP4	Microfibril Associated Protein 4	Protein Coding	40	GC17M019383	1.72	https://www.genecards.org/cgi-bin/carddisp.pl?gene=MFAP4
SOCS3	Suppressor Of Cytokine Signaling 3	Protein Coding	44	GC17M078356	1.72	https://www.genecards.org/cgi-bin/carddisp.pl?gene=SOCS3
H3-3A	H3.3 Histone A	Protein Coding	34	GC01P226062	1.71	https://www.genecards.org/cgi-bin/carddisp.pl?gene=H3-3A
CS	Citrate Synthase	Protein Coding	44	GC12M056271	1.7	https://www.genecards.org/cgi-bin/carddisp.pl?gene=CS
SLPI	Secretory Leukocyte Peptidase Inhibitor	Protein Coding	39	GC20M045252	1.7	https://www.genecards.org/cgi-bin/carddisp.pl?gene=SLPI
F10	Coagulation Factor X	Protein Coding	48	GC13P113122	1.69	https://www.genecards.org/cgi-bin/carddisp.pl?gene=F10
H3-3B	H3.3 Histone B	Protein Coding	33	GC17M075780	1.68	https://www.genecards.org/cgi-bin/carddisp.pl?gene=H3-3B
GFI1B	Growth Factor Independent 1B Transcriptional Repressor	Protein Coding	40	GC09P132945	1.68	https://www.genecards.org/cgi-bin/carddisp.pl?gene=GFI1B
MMP19	Matrix Metallopeptidase 19	Protein Coding	47	GC12M055835	1.68	https://www.genecards.org/cgi-bin/carddisp.pl?gene=MMP19
AHSP	Alpha Hemoglobin Stabilizing Protein	Protein Coding	35	GC16P031527	1.68	https://www.genecards.org/cgi-bin/carddisp.pl?gene=AHSP
TIE1	Tyrosine Kinase With Immunoglobulin Like And EGF Like Domains 1	Protein Coding	43	GC01P043300	1.67	https://www.genecards.org/cgi-bin/carddisp.pl?gene=TIE1
EFNB2	Ephrin B2	Protein Coding	44	GC13M106489	1.67	https://www.genecards.org/cgi-bin/carddisp.pl?gene=EFNB2
SPRY1	Sprouty RTK Signaling Antagonist 1	Protein Coding	42	GC04P123396	1.66	https://www.genecards.org/cgi-bin/carddisp.pl?gene=SPRY1
NANOG	Nanog Homeobox	Protein Coding	39	GC12P007787	1.66	https://www.genecards.org/cgi-bin/carddisp.pl?gene=NANOG
ARHGAP32	Rho GTPase Activating Protein 32	Protein Coding	39	GC11M128965	1.65	https://www.genecards.org/cgi-bin/carddisp.pl?gene=ARHGAP32
RXRB	Retinoid X Receptor Beta	Protein Coding	47	GC06M033193	1.62	https://www.genecards.org/cgi-bin/carddisp.pl?gene=RXRB
SERPINA12	Serpin Family A Member 12	Protein Coding	38	GC14M094526	1.59	https://www.genecards.org/cgi-bin/carddisp.pl?gene=SERPINA12
SERPINA4	Serpin Family A Member 4	Protein Coding	41	GC14P094561	1.58	https://www.genecards.org/cgi-bin/carddisp.pl?gene=SERPINA4
NFATC4	Nuclear Factor Of Activated T Cells 4	Protein Coding	44	GC14P024365	1.57	https://www.genecards.org/cgi-bin/carddisp.pl?gene=NFATC4
TUBB4A	Tubulin Beta 4A Class IVa	Protein Coding	45	GC19M006496	1.57	https://www.genecards.org/cgi-bin/carddisp.pl?gene=TUBB4A
TRAF3	TNF Receptor Associated Factor 3	Protein Coding	47	GC14P104639	1.57	https://www.genecards.org/cgi-bin/carddisp.pl?gene=TRAF3
MLC1	Modulator Of VRAC Current 1	Protein Coding	41	GC22M050059	1.57	https://www.genecards.org/cgi-bin/carddisp.pl?gene=MLC1
KLK3	Kallikrein Related Peptidase 3	Protein Coding	46	GC19P050854	1.56	https://www.genecards.org/cgi-bin/carddisp.pl?gene=KLK3
MIR124-1	MicroRNA 124-1	RNA Gene	21	GC08M009903	1.56	https://www.genecards.org/cgi-bin/carddisp.pl?gene=MIR124-1
TNXA	Tenascin XA (Pseudogene)	Pseudogene	23	GC06M032638	1.55	https://www.genecards.org/cgi-bin/carddisp.pl?gene=TNXA
UNC93B1	Unc-93 Homolog B1, TLR Signaling Regulator	Protein Coding	39	GC11M067991	1.53	https://www.genecards.org/cgi-bin/carddisp.pl?gene=UNC93B1
ZFAND2B	Zinc Finger AN1-Type Containing 2B	Protein Coding	34	GC02P219195	1.5	https://www.genecards.org/cgi-bin/carddisp.pl?gene=ZFAND2B
HLA-G	Major Histocompatibility Complex, Class I, G	Protein Coding	44	GC06P047256	1.49	https://www.genecards.org/cgi-bin/carddisp.pl?gene=HLA-G
HSPB2	Heat Shock Protein Family B (Small) Member 2	Protein Coding	40	GC11P111913	1.48	https://www.genecards.org/cgi-bin/carddisp.pl?gene=HSPB2
HBG2	Hemoglobin Subunit Gamma 2	Protein Coding	42	GC11M005372	1.47	https://www.genecards.org/cgi-bin/carddisp.pl?gene=HBG2
MDK	Midkine	Protein Coding	43	GC11P046402	1.47	https://www.genecards.org/cgi-bin/carddisp.pl?gene=MDK
GPER1	G Protein-Coupled Estrogen Receptor 1	Protein Coding	37	GC07P001188	1.46	https://www.genecards.org/cgi-bin/carddisp.pl?gene=GPER1
RPL5	Ribosomal Protein L5	Protein Coding	47	GC01P092832	1.45	https://www.genecards.org/cgi-bin/carddisp.pl?gene=RPL5
NT5C2	5'-Nucleotidase, Cytosolic II	Protein Coding	47	GC10M103088	1.45	https://www.genecards.org/cgi-bin/carddisp.pl?gene=NT5C2
RPTOR	Regulatory Associated Protein Of MTOR Complex 1	Protein Coding	44	GC17P080544	1.45	https://www.genecards.org/cgi-bin/carddisp.pl?gene=RPTOR
PRDM2	PR/SET Domain 2	Protein Coding	40	GC01P013702	1.44	https://www.genecards.org/cgi-bin/carddisp.pl?gene=PRDM2
SEC11B	SEC11 Homolog B, Signal Peptidase Complex Subunit (Pseudogene)	Pseudogene	13	GC08M054522	1.43	https://www.genecards.org/cgi-bin/carddisp.pl?gene=SEC11B
UTS2R	Urotensin 2 Receptor	Protein Coding	41	GC17P082374	1.43	https://www.genecards.org/cgi-bin/carddisp.pl?gene=UTS2R
MLST8	MTOR Associated Protein, LST8 Homolog	Protein Coding	42	GC16P002204	1.42	https://www.genecards.org/cgi-bin/carddisp.pl?gene=MLST8
CTNNBIP1	Catenin Beta Interacting Protein 1	Protein Coding	41	GC01M009848	1.42	https://www.genecards.org/cgi-bin/carddisp.pl?gene=CTNNBIP1
FOSB	FosB Proto-Oncogene, AP-1 Transcription Factor Subunit	Protein Coding	41	GC19P045467	1.41	https://www.genecards.org/cgi-bin/carddisp.pl?gene=FOSB
COX5A	Cytochrome C Oxidase Subunit 5A	Protein Coding	43	GC15M074919	1.4	https://www.genecards.org/cgi-bin/carddisp.pl?gene=COX5A
LGALS1	Galectin 1	Protein Coding	43	GC22P037675	1.4	https://www.genecards.org/cgi-bin/carddisp.pl?gene=LGALS1
MIR138-1	MicroRNA 138-1	RNA Gene	19	GC03P044115	1.4	https://www.genecards.org/cgi-bin/carddisp.pl?gene=MIR138-1
VEGFC	Vascular Endothelial Growth Factor C	Protein Coding	47	GC04M176683	1.39	https://www.genecards.org/cgi-bin/carddisp.pl?gene=VEGFC
ADAM12	ADAM Metallopeptidase Domain 12	Protein Coding	45	GC10M126012	1.39	https://www.genecards.org/cgi-bin/carddisp.pl?gene=ADAM12
COL18A1	Collagen Type XVIII Alpha 1 Chain	Protein Coding	45	GC21P045405	1.37	https://www.genecards.org/cgi-bin/carddisp.pl?gene=COL18A1
CA2	Carbonic Anhydrase 2	Protein Coding	51	GC08P085463	1.35	https://www.genecards.org/cgi-bin/carddisp.pl?gene=CA2
MIR16-2	MicroRNA 16-2	RNA Gene	18	GC03P160413	1.34	https://www.genecards.org/cgi-bin/carddisp.pl?gene=MIR16-2
ELAVL1	ELAV Like RNA Binding Protein 1	Protein Coding	41	GC19M007958	1.34	https://www.genecards.org/cgi-bin/carddisp.pl?gene=ELAVL1
INTS5	Integrator Complex Subunit 5	Protein Coding	34	GC11M063432	1.34	https://www.genecards.org/cgi-bin/carddisp.pl?gene=INTS5
GRM1	Glutamate Metabotropic Receptor 1	Protein Coding	50	GC06P145973	1.34	https://www.genecards.org/cgi-bin/carddisp.pl?gene=GRM1
CALCR	Calcitonin Receptor	Protein Coding	48	GC07M093424	1.34	https://www.genecards.org/cgi-bin/carddisp.pl?gene=CALCR
ABCA4	ATP Binding Cassette Subfamily A Member 4	Protein Coding	44	GC01M093992	1.34	https://www.genecards.org/cgi-bin/carddisp.pl?gene=ABCA4
MTF1	Metal Regulatory Transcription Factor 1	Protein Coding	41	GC01M037810	1.34	https://www.genecards.org/cgi-bin/carddisp.pl?gene=MTF1
MPZL1	Myelin Protein Zero Like 1	Protein Coding	41	GC01P167721	1.34	https://www.genecards.org/cgi-bin/carddisp.pl?gene=MPZL1
RPLP0	Ribosomal Protein Lateral Stalk Subunit P0	Protein Coding	41	GC12M120196	1.34	https://www.genecards.org/cgi-bin/carddisp.pl?gene=RPLP0
TERF2	Telomeric Repeat Binding Factor 2	Protein Coding	40	GC16M069355	1.34	https://www.genecards.org/cgi-bin/carddisp.pl?gene=TERF2
NCF2	Neutrophil Cytosolic Factor 2	Protein Coding	47	GC01M183555	1.33	https://www.genecards.org/cgi-bin/carddisp.pl?gene=NCF2
TLN1	Talin 1	Protein Coding	41	GC09M035687	1.33	https://www.genecards.org/cgi-bin/carddisp.pl?gene=TLN1
TBXA2R	Thromboxane A2 Receptor	Protein Coding	48	GC19M003594	1.32	https://www.genecards.org/cgi-bin/carddisp.pl?gene=TBXA2R
NID1	Nidogen 1	Protein Coding	41	GC01M235975	1.3	https://www.genecards.org/cgi-bin/carddisp.pl?gene=NID1
NR1H3	Nuclear Receptor Subfamily 1 Group H Member 3	Protein Coding	47	GC11P047248	1.29	https://www.genecards.org/cgi-bin/carddisp.pl?gene=NR1H3
CACNA1D	Calcium Voltage-Gated Channel Subunit Alpha1 D	Protein Coding	47	GC03P053328	1.28	https://www.genecards.org/cgi-bin/carddisp.pl?gene=CACNA1D
IL6ST	Interleukin 6 Signal Transducer	Protein Coding	45	GC05M055935	1.26	https://www.genecards.org/cgi-bin/carddisp.pl?gene=IL6ST
OPRD1	Opioid Receptor Delta 1	Protein Coding	44	GC01P028812	1.26	https://www.genecards.org/cgi-bin/carddisp.pl?gene=OPRD1
MIR504	MicroRNA 504	RNA Gene	13	GC0XM138667	1.23	https://www.genecards.org/cgi-bin/carddisp.pl?gene=MIR504
BMP7	Bone Morphogenetic Protein 7	Protein Coding	45	GC20M057168	1.22	https://www.genecards.org/cgi-bin/carddisp.pl?gene=BMP7
FMO4	Flavin Containing Dimethylaniline Monoxygenase 4	Protein Coding	41	GC01P171315	1.21	https://www.genecards.org/cgi-bin/carddisp.pl?gene=FMO4
LOXL2	Lysyl Oxidase Like 2	Protein Coding	44	GC08M023296	1.21	https://www.genecards.org/cgi-bin/carddisp.pl?gene=LOXL2
MIR582	MicroRNA 582	RNA Gene	17	GC05M059703	1.2	https://www.genecards.org/cgi-bin/carddisp.pl?gene=MIR582
CXCR6	C-X-C Motif Chemokine Receptor 6	Protein Coding	40	GC03P045982	1.18	https://www.genecards.org/cgi-bin/carddisp.pl?gene=CXCR6
ENOX2	Ecto-NOX Disulfide-Thiol Exchanger 2	Protein Coding	37	GC0XM130623	1.18	https://www.genecards.org/cgi-bin/carddisp.pl?gene=ENOX2
ITGA1	Integrin Subunit Alpha 1	Protein Coding	41	GC05P052788	1.15	https://www.genecards.org/cgi-bin/carddisp.pl?gene=ITGA1
HAPLN1	Hyaluronan And Proteoglycan Link Protein 1	Protein Coding	42	GC05M083637	1.15	https://www.genecards.org/cgi-bin/carddisp.pl?gene=HAPLN1
EDA2R	Ectodysplasin A2 Receptor	Protein Coding	43	GC0XM066595	1.14	https://www.genecards.org/cgi-bin/carddisp.pl?gene=EDA2R
SLC2A9	Solute Carrier Family 2 Member 9	Protein Coding	45	GC04M009772	1.14	https://www.genecards.org/cgi-bin/carddisp.pl?gene=SLC2A9
CFL1	Cofilin 1	Protein Coding	45	GC11M065823	1.14	https://www.genecards.org/cgi-bin/carddisp.pl?gene=CFL1
CXCL16	C-X-C Motif Chemokine Ligand 16	Protein Coding	40	GC17M004733	1.11	https://www.genecards.org/cgi-bin/carddisp.pl?gene=CXCL16
HPX	Hemopexin	Protein Coding	39	GC11M006435	1.11	https://www.genecards.org/cgi-bin/carddisp.pl?gene=HPX
PSMC4	Proteasome 26S Subunit, ATPase 4	Protein Coding	40	GC19P039972	1.11	https://www.genecards.org/cgi-bin/carddisp.pl?gene=PSMC4
PCSK2	Proprotein Convertase Subtilisin/Kexin Type 2	Protein Coding	41	GC20P017226	1.11	https://www.genecards.org/cgi-bin/carddisp.pl?gene=PCSK2
IL1R2	Interleukin 1 Receptor Type 2	Protein Coding	45	GC02P101991	1.11	https://www.genecards.org/cgi-bin/carddisp.pl?gene=IL1R2
PDGFD	Platelet Derived Growth Factor D	Protein Coding	44	GC11M103907	1.1	https://www.genecards.org/cgi-bin/carddisp.pl?gene=PDGFD
STUB1	STIP1 Homology And U-Box Containing Protein 1	Protein Coding	45	GC16P001405	1.09	https://www.genecards.org/cgi-bin/carddisp.pl?gene=STUB1
PLCB1	Phospholipase C Beta 1	Protein Coding	48	GC20P008061	1.08	https://www.genecards.org/cgi-bin/carddisp.pl?gene=PLCB1
APOD	Apolipoprotein D	Protein Coding	43	GC03M195568	1.07	https://www.genecards.org/cgi-bin/carddisp.pl?gene=APOD
TGFBI	Transforming Growth Factor Beta Induced	Protein Coding	45	GC05P136027	1.06	https://www.genecards.org/cgi-bin/carddisp.pl?gene=TGFBI
HDAC3	Histone Deacetylase 3	Protein Coding	49	GC05M141583	1.06	https://www.genecards.org/cgi-bin/carddisp.pl?gene=HDAC3
SPARCL1	SPARC Like 1	Protein Coding	36	GC04M087473	1.05	https://www.genecards.org/cgi-bin/carddisp.pl?gene=SPARCL1
MAP2K5	Mitogen-Activated Protein Kinase Kinase 5	Protein Coding	46	GC15P072885	1.05	https://www.genecards.org/cgi-bin/carddisp.pl?gene=MAP2K5
PTENP1	Phosphatase And Tensin Homolog Pseudogene 1	Pseudogene	20	GC09M033673	1.04	https://www.genecards.org/cgi-bin/carddisp.pl?gene=PTENP1
YAP1	Yes1 Associated Transcriptional Regulator	Protein Coding	47	GC11P102110	1.03	https://www.genecards.org/cgi-bin/carddisp.pl?gene=YAP1
DDR1	Discoidin Domain Receptor Tyrosine Kinase 1	Protein Coding	47	GC06P047288	1.01	https://www.genecards.org/cgi-bin/carddisp.pl?gene=DDR1
AIFM1	Apoptosis Inducing Factor Mitochondria Associated 1	Protein Coding	49	GC0XM130129	1.01	https://www.genecards.org/cgi-bin/carddisp.pl?gene=AIFM1
IGFBP7	Insulin Like Growth Factor Binding Protein 7	Protein Coding	45	GC04M057030	1	https://www.genecards.org/cgi-bin/carddisp.pl?gene=IGFBP7
SLC8A1	Solute Carrier Family 8 Member A1	Protein Coding	44	GC02M040078	1	https://www.genecards.org/cgi-bin/carddisp.pl?gene=SLC8A1
RBFOX1	RNA Binding Fox-1 Homolog 1	Protein Coding	37	GC16P005240	1	https://www.genecards.org/cgi-bin/carddisp.pl?gene=RBFOX1
CFP	Complement Factor Properdin	Protein Coding	43	GC0XM047624	0.99	https://www.genecards.org/cgi-bin/carddisp.pl?gene=CFP
HSPA14	Heat Shock Protein Family A (Hsp70) Member 14	Protein Coding	39	GC10P014790	0.98	https://www.genecards.org/cgi-bin/carddisp.pl?gene=HSPA14
PXN	Paxillin	Protein Coding	45	GC12M120210	0.98	https://www.genecards.org/cgi-bin/carddisp.pl?gene=PXN
NONO	Non-POU Domain Containing Octamer Binding	Protein Coding	44	GC0XP071283	0.98	https://www.genecards.org/cgi-bin/carddisp.pl?gene=NONO
GSTO1	Glutathione S-Transferase Omega 1	Protein Coding	43	GC10P104235	0.97	https://www.genecards.org/cgi-bin/carddisp.pl?gene=GSTO1
APOA4	Apolipoprotein A4	Protein Coding	42	GC11M116820	0.96	https://www.genecards.org/cgi-bin/carddisp.pl?gene=APOA4
SOX18	SRY-Box Transcription Factor 18	Protein Coding	40	GC20M064047	0.95	https://www.genecards.org/cgi-bin/carddisp.pl?gene=SOX18
SLC1A2	Solute Carrier Family 1 Member 2	Protein Coding	48	GC11M035272	0.92	https://www.genecards.org/cgi-bin/carddisp.pl?gene=SLC1A2
RAB7A	RAB7A, Member RAS Oncogene Family	Protein Coding	48	GC03P128749	0.91	https://www.genecards.org/cgi-bin/carddisp.pl?gene=RAB7A
CNTN6	Contactin 6	Protein Coding	40	GC03P000978	0.9	https://www.genecards.org/cgi-bin/carddisp.pl?gene=CNTN6
P2RX7	Purinergic Receptor P2X 7	Protein Coding	45	GC12P122829	0.88	https://www.genecards.org/cgi-bin/carddisp.pl?gene=P2RX7
ATHS	Atherosclerosis Susceptibility (Lipoprotein Associated)	Genetic Locus	4	GC19U990005	0.88	https://www.genecards.org/cgi-bin/carddisp.pl?gene=ATHS
CPA3	Carboxypeptidase A3	Protein Coding	40	GC03P148865	0.86	https://www.genecards.org/cgi-bin/carddisp.pl?gene=CPA3
MIR26A2	MicroRNA 26a-2	RNA Gene	20	GC12M057824	0.84	https://www.genecards.org/cgi-bin/carddisp.pl?gene=MIR26A2
HTRA1	HtrA Serine Peptidase 1	Protein Coding	43	GC10P122461	0.84	https://www.genecards.org/cgi-bin/carddisp.pl?gene=HTRA1
SYNGAP1	Synaptic Ras GTPase Activating Protein 1	Protein Coding	43	GC06P033419	0.84	https://www.genecards.org/cgi-bin/carddisp.pl?gene=SYNGAP1
COL6A3	Collagen Type VI Alpha 3 Chain	Protein Coding	44	GC02M237324	0.84	https://www.genecards.org/cgi-bin/carddisp.pl?gene=COL6A3
CPQ	Carboxypeptidase Q	Protein Coding	35	GC08P096645	0.81	https://www.genecards.org/cgi-bin/carddisp.pl?gene=CPQ
MIR124-2	MicroRNA 124-2	RNA Gene	18	GC08P064379	0.81	https://www.genecards.org/cgi-bin/carddisp.pl?gene=MIR124-2
COL6A2	Collagen Type VI Alpha 2 Chain	Protein Coding	43	GC21P046098	0.78	https://www.genecards.org/cgi-bin/carddisp.pl?gene=COL6A2
CHRNA4	Cholinergic Receptor Nicotinic Alpha 4 Subunit	Protein Coding	48	GC20M063343	0.78	https://www.genecards.org/cgi-bin/carddisp.pl?gene=CHRNA4
CARD16	Caspase Recruitment Domain Family Member 16	Protein Coding	36	GC11M105041	0.76	https://www.genecards.org/cgi-bin/carddisp.pl?gene=CARD16
HDAC2	Histone Deacetylase 2	Protein Coding	51	GC06M113933	0.76	https://www.genecards.org/cgi-bin/carddisp.pl?gene=HDAC2
SFRP1	Secreted Frizzled Related Protein 1	Protein Coding	43	GC08M041238	0.73	https://www.genecards.org/cgi-bin/carddisp.pl?gene=SFRP1
LGALS3BP	Galectin 3 Binding Protein	Protein Coding	41	GC17M078971	0.73	https://www.genecards.org/cgi-bin/carddisp.pl?gene=LGALS3BP
LRP10	LDL Receptor Related Protein 10	Protein Coding	37	GC14P022871	0.72	https://www.genecards.org/cgi-bin/carddisp.pl?gene=LRP10
F11	Coagulation Factor XI	Protein Coding	45	GC04P186265	0.7	https://www.genecards.org/cgi-bin/carddisp.pl?gene=F11
TERF2IP	TERF2 Interacting Protein	Protein Coding	42	GC16P075647	0.69	https://www.genecards.org/cgi-bin/carddisp.pl?gene=TERF2IP
HDGF	Heparin Binding Growth Factor	Protein Coding	40	GC01M156754	0.69	https://www.genecards.org/cgi-bin/carddisp.pl?gene=HDGF
PPP3CA	Protein Phosphatase 3 Catalytic Subunit Alpha	Protein Coding	52	GC04M101024	0.65	https://www.genecards.org/cgi-bin/carddisp.pl?gene=PPP3CA
HDAC5	Histone Deacetylase 5	Protein Coding	47	GC17M044076	0.63	https://www.genecards.org/cgi-bin/carddisp.pl?gene=HDAC5
MIR4463	MicroRNA 4463	RNA Gene	12	GC06P075428	0.62	https://www.genecards.org/cgi-bin/carddisp.pl?gene=MIR4463
IL4R	Interleukin 4 Receptor	Protein Coding	47	GC16P027325	0.61	https://www.genecards.org/cgi-bin/carddisp.pl?gene=IL4R
CPNE4	Copine 4	Protein Coding	38	GC03M131533	0.57	https://www.genecards.org/cgi-bin/carddisp.pl?gene=CPNE4
TRPC4	Transient Receptor Potential Cation Channel Subfamily C Member 4	Protein Coding	44	GC13M037636	0.57	https://www.genecards.org/cgi-bin/carddisp.pl?gene=TRPC4
PARK7	Parkinsonism Associated Deglycase	Protein Coding	45	GC01P007983	0.57	https://www.genecards.org/cgi-bin/carddisp.pl?gene=PARK7
FMOD	Fibromodulin	Protein Coding	40	GC01M203340	0.53	https://www.genecards.org/cgi-bin/carddisp.pl?gene=FMOD
AGRN	Agrin	Protein Coding	44	GC01P001020	0.52	https://www.genecards.org/cgi-bin/carddisp.pl?gene=AGRN
PPP3R1	Protein Phosphatase 3 Regulatory Subunit B, Alpha	Protein Coding	45	GC02M068143	0.51	https://www.genecards.org/cgi-bin/carddisp.pl?gene=PPP3R1
PPP3CB	Protein Phosphatase 3 Catalytic Subunit Beta	Protein Coding	44	GC10M073436	0.51	https://www.genecards.org/cgi-bin/carddisp.pl?gene=PPP3CB
P4HA1	Prolyl 4-Hydroxylase Subunit Alpha 1	Protein Coding	40	GC10M073007	0.5	https://www.genecards.org/cgi-bin/carddisp.pl?gene=P4HA1
FRZB	Frizzled Related Protein	Protein Coding	41	GC02M182833	0.5	https://www.genecards.org/cgi-bin/carddisp.pl?gene=FRZB
ASPN	Asporin	Protein Coding	39	GC09M092458	0.5	https://www.genecards.org/cgi-bin/carddisp.pl?gene=ASPN
CAMK1D	Calcium/Calmodulin Dependent Protein Kinase ID	Protein Coding	41	GC10P012349	0.49	https://www.genecards.org/cgi-bin/carddisp.pl?gene=CAMK1D
RYR3	Ryanodine Receptor 3	Protein Coding	41	GC15P033310	0.49	https://www.genecards.org/cgi-bin/carddisp.pl?gene=RYR3
HDAC7	Histone Deacetylase 7	Protein Coding	45	GC12M047782	0.49	https://www.genecards.org/cgi-bin/carddisp.pl?gene=HDAC7
FKBP1B	FKBP Prolyl Isomerase 1B	Protein Coding	40	GC02P024033	0.49	https://www.genecards.org/cgi-bin/carddisp.pl?gene=FKBP1B
MBNL1	Muscleblind Like Splicing Regulator 1	Protein Coding	39	GC03P152243	0.47	https://www.genecards.org/cgi-bin/carddisp.pl?gene=MBNL1
MICU2	Mitochondrial Calcium Uptake 2	Protein Coding	36	GC13M021492	0.46	https://www.genecards.org/cgi-bin/carddisp.pl?gene=MICU2
COL15A1	Collagen Type XV Alpha 1 Chain	Protein Coding	38	GC09P098943	0.4	https://www.genecards.org/cgi-bin/carddisp.pl?gene=COL15A1
CACNA1E	Calcium Voltage-Gated Channel Subunit Alpha1 E	Protein Coding	46	GC01P181317	0.38	https://www.genecards.org/cgi-bin/carddisp.pl?gene=CACNA1E
BRCC3	BRCA1/BRCA2-Containing Complex Subunit 3	Protein Coding	43	GC0XP155071	0.38	https://www.genecards.org/cgi-bin/carddisp.pl?gene=BRCC3
CLEC3B	C-Type Lectin Domain Family 3 Member B	Protein Coding	40	GC03P045357	0.38	https://www.genecards.org/cgi-bin/carddisp.pl?gene=CLEC3B
DEFA1	Defensin Alpha 1	Protein Coding	40	GC08M006977	0.38	https://www.genecards.org/cgi-bin/carddisp.pl?gene=DEFA1
MATN2	Matrilin 2	Protein Coding	39	GC08P097868	0.38	https://www.genecards.org/cgi-bin/carddisp.pl?gene=MATN2
MACROD2	Mono-ADP Ribosylhydrolase 2	Protein Coding	35	GC20P013925	0.3	https://www.genecards.org/cgi-bin/carddisp.pl?gene=MACROD2
XKR4	XK Related 4	Protein Coding	32	GC08P055102	0.3	https://www.genecards.org/cgi-bin/carddisp.pl?gene=XKR4
COL8A2	Collagen Type VIII Alpha 2 Chain	Protein Coding	41	GC01M036095	0.29	https://www.genecards.org/cgi-bin/carddisp.pl?gene=COL8A2
DMRTA1	DMRT Like Family A1	Protein Coding	36	GC09P022436	0.29	https://www.genecards.org/cgi-bin/carddisp.pl?gene=DMRTA1
LAMC1	Laminin Subunit Gamma 1	Protein Coding	43	GC01P182992	0.23	https://www.genecards.org/cgi-bin/carddisp.pl?gene=LAMC1
