# Supplementary material for: Through network pharmacology and molecular docking to explore the underlying mechanism of Artemisia annua L. treating in abdominal aortic aneurysm
Source: Front Physiol. 2022 Oct 20;13:1034014. doi: 10.3389/fphys.2022.1034014 (PMC9634740; doi:10.3389/fphys.2022.1034014)
Supplement: Supplementary file 3 [file DataSheet1.ZIP › Raw Data/abdominal aortic aneurysm_OMIM-Gene-Map-Retrieval.xlsx]

## Sheet: Sheet
Gene Map Search - 'abdominal aortic aneurysm '
Downloaded:	Jan 16, 2021
Copyright (c) 1966-2021 Johns Hopkins University OMIM, data are provided for research purposes only.
Cytogenetic location	Genomic coordinates (From NCBI/GRCh38)	Gene/Locus	Gene/Locus name	Gene/Locus MIM number	Approved Symbol	Entrez Gene ID	Ensembl Gene ID	Comments	Phenotype	Phenotype MIM number	Inheritance	Pheno map key	Mouse Gene (from MGI)
1p36.21	1:15456731-15472090	CELA2A, ELA2A, AOMS4	Chymotrypsin-like elastase family, member 2A	609443	CELA2A	63036	ENSG00000142615,ENST00000359621.5		Abdominal obesity-metabolic syndrome 4	618620	Autosomal dominant	3	Cela2a
1p36.13-p34.3	1:15900000-39600000	ANIB3	Aneurysm, intracranial berry, 3	609122		497657			Aneurysm, intracranial berry, 3	609122	Autosomal dominant	2
1p33	1:47416284-47418051	FOXE3, FKHL12, ASMD, CTRCT34, ASGD2, AAT11	Forkhead box E3	601094	FOXE3	2301	ENSG00000186790,ENST00000335071.4		{Aortic aneurysm, familial thoracic 11, susceptibility to}	617349	Autosomal dominant	3
1p33	1:47416284-47418051	FOXE3, FKHL12, ASMD, CTRCT34, ASGD2, AAT11	Forkhead box E3	601094	FOXE3	2301	ENSG00000186790,ENST00000335071.4		Anterior segment dysgenesis 2, multiple subtypes	610256	Autosomal recessive	3
1p33	1:47416284-47418051	FOXE3, FKHL12, ASMD, CTRCT34, ASGD2, AAT11	Forkhead box E3	601094	FOXE3	2301	ENSG00000186790,ENST00000335071.4		Cataract 34, multiple types	612968		3
2q33.1	2:196600000-202500000	ANIB9	Aneurysm, intracranial berry, 9	612586		100271688		associated with rs700651	{Aneurysm, intracranial berry, 9}	612586		2
3q21.1	3:123610048-123884331	MYLK, MLCK, AAT7, MMIHS	Myosin-light-polypeptide kinase	600922	MYLK	4638	ENSG00000065534,ENST00000360304.7	pseudogene on 3p13	Aortic aneurysm, familial thoracic 7	613780	Autosomal dominant	3	Mylk
3q21.1	3:123610048-123884331	MYLK, MLCK, AAT7, MMIHS	Myosin-light-polypeptide kinase	600922	MYLK	4638	ENSG00000065534,ENST00000360304.7	pseudogene on 3p13	Megacystis-microcolon-intestinal hypoperistalsis syndrome	249210	Autosomal recessive	3	Mylk
3q27	3:183000000-188200000	AOMS1, SYNX	Abdominal obesity-metabolic syndrome QTL1	605552		65076		epistatic gene on 17p12	Abdominal obesity-metabolic syndrome 1	605552	Autosomal dominant	2
4q31	4:138500000-154600000	AAA2	Aortic aneurysm, familial abdominal 2	609782		100505390		max lod at D4S1644	Aortic aneurysm, familial abdominal 2	609782		2
5p15.2-p14.3	5:9900000-23300000	ANIB4	Aneurysm, intracranial berry, 4	610213		724058		max lod at D5S1954	Aneurysm, intracranial berry, 4	610213		2
5q13-q14	5:67400000-93000000	AAT2, FAA2	Aortic aneurysm, familial thoracic 2	607087		252843			Aortic aneurysm, familial thoracic 2	607087		2
5q23.1	5:122063194-122078258	LOX, AAT10	Lysyl oxidase	153455	LOX	4015	ENSG00000113083,ENST00000503759.5		Aortic aneurysm, familial thoracic 10	617168	Autosomal dominant	3	Lox
7q11.2	7:62100000-77900000	ANIB1	Aneurysm, intracranial berry, 1	105800		116833		in or near ELN	Aneurysm, intracranial berry, 1	105800	Autosomal dominant	2
7q11.23	7:74027771-74069906	ELN, SVAS, ADCL1	Elastin	130160	ELN	2006	ENSG00000049540,ENST00000252034.12		Cutis laxa, autosomal dominant	123700	Autosomal dominant	3
7q11.23	7:74027771-74069906	ELN, SVAS, ADCL1	Elastin	130160	ELN	2006	ENSG00000049540,ENST00000252034.12		Supravalvar aortic stenosis	185500	Autosomal dominant	3
8p22	8:12800000-19200000	ANIB11	Aneurysm, intracranial berry, 11	614252		100750328		max lod at D8S552	Aneurysm, intracranial berry, 11	614252		2
8q12.1	8:54600000-60600000	ANIB10	Aneurysm, intracranial berry, 10	612587		100271689		associated with rs10958409	{Aneurysm, intracranial berry, 10}	612587		2
9p21	9:19900000-33200000	AAA3	Aneurysm, familial abdominal 3	611891		100188857		associated with rs10757278	{Aneurysm, familial abdominal 3}	611891		2
9p21	9:19900000-33200000	ANIB6	Aneurysm, intracranial berry, 6	611892		100188858		associated with rs10757278	{Aneurysm, intracranial berry, 6}	611892		2
9q34.3	9:136494432-136546047	NOTCH1, TAN1, AOS5, AOVD1	Notch receptor 1	190198	NOTCH1	4851	ENSG00000148400,ENST00000651671.1		Adams-Oliver syndrome 5	616028	Autosomal dominant	3	Notch1
9q34.3	9:136494432-136546047	NOTCH1, TAN1, AOS5, AOVD1	Notch receptor 1	190198	NOTCH1	4851	ENSG00000148400,ENST00000651671.1		Aortic valve disease 1	109730	Autosomal dominant	3	Notch1
10q11.2-q21.1	10:50990887-52298349	PRKG1, PRKG1B, PRKGR1B, AAT8	Protein kinase, cGMP-dependent, regulatory, type I	176894	PRKG1	5592	ENSG00000185532,ENST00000401604.8		Aortic aneurysm, familial thoracic 8	615436	Autosomal dominant	3	Prkg1
10q23.31	10:88935073-88991396	ACTA2, ACTSA, AAT6, MYMY5	Actin, alpha-2, smooth muscle, aorta	102620	ACTA2	59	ENSG00000107796,ENST00000224784.10		Aortic aneurysm, familial thoracic 6	611788	Autosomal dominant	3	Acta2
10q23.31	10:88935073-88991396	ACTA2, ACTSA, AAT6, MYMY5	Actin, alpha-2, smooth muscle, aorta	102620	ACTA2	59	ENSG00000107796,ENST00000224784.10		Moyamoya disease 5	614042		3	Acta2
10q23.31	10:88935073-88991396	ACTA2, ACTSA, AAT6, MYMY5	Actin, alpha-2, smooth muscle, aorta	102620	ACTA2	59	ENSG00000107796,ENST00000224784.10		Multisystemic smooth muscle dysfunction syndrome	613834	Autosomal dominant	3	Acta2
11q23.3-q24	11:114600000-130900000	AAT1, FAA1	Aortic aneurysm, familial thoracic 1	607086		252842			Aortic aneurysm, familial thoracic 1	607086		2
11q24-q25	11:121300000-135086622	ANIB7	Aneurysm, intracranial berry, 7	612161		100188885		between rs618176 and rs1940033	Aneurysm, intracranial berry, 7	612161		2
11q24.2	11:124883690-124897864	ROBO4, AOVD3	Roundabout guidance receptor 4	607528	ROBO4	54538	ENSG00000154133,ENST00000533054.5		Aortic valve disease 8	618496	Autosomal dominant	3	Robo4
12p13.31	12:8645942-8662825	MFAP5, MAGP2, AAT9	Microfibril-associated protein 5	601103	MFAP5	8076	ENSG00000197614,ENST00000396549.6		Aortic aneurysm, familial thoracic 9	616166	Autosomal dominant	3	Mfap5
12q13.3	12:56200000-57700000	AAA4	Aortic aneurysm, familial abdominal, 4	614375		100859927		associated with rs1466535	Aortic aneurysm, familial abdominal, 4	614375		2
13q14.3	13:52377166-52406171	THSD1, TMTSP, ANIB12	Thrombospondin type 1 domain-containing protein 1	616821	THSD1	55901	ENSG00000136114,ENST00000258613.5	mutation identified in 1 ANIB12 family	?Aneurysm, intracranial berry, 12	618734		3	Thsd1
13q34	13:110148962-110307156	COL4A1, BSVD1, HANAC, ICH, BSVD, RATOR, PADMAL	Collagen IV, alpha-1 polypeptide	120130	COL4A1	1282	ENSG00000187498,ENST00000543140.6	mutation identified in 1 RATOR family	?Retinal arteries, tortuosity of	180000	Autosomal dominant	3	Col4a1
13q34	13:110148962-110307156	COL4A1, BSVD1, HANAC, ICH, BSVD, RATOR, PADMAL	Collagen IV, alpha-1 polypeptide	120130	COL4A1	1282	ENSG00000187498,ENST00000543140.6	mutation identified in 1 RATOR family	{Hemorrhage, intracerebral, susceptibility to}	614519		3	Col4a1
13q34	13:110148962-110307156	COL4A1, BSVD1, HANAC, ICH, BSVD, RATOR, PADMAL	Collagen IV, alpha-1 polypeptide	120130	COL4A1	1282	ENSG00000187498,ENST00000543140.6	mutation identified in 1 RATOR family	Angiopathy, hereditary, with nephropathy, aneurysms, and muscle cramps	611773	Autosomal dominant	3	Col4a1
13q34	13:110148962-110307156	COL4A1, BSVD1, HANAC, ICH, BSVD, RATOR, PADMAL	Collagen IV, alpha-1 polypeptide	120130	COL4A1	1282	ENSG00000187498,ENST00000543140.6	mutation identified in 1 RATOR family	Brain small vessel disease with or without ocular anomalies	175780	Autosomal dominant	3	Col4a1
13q34	13:110148962-110307156	COL4A1, BSVD1, HANAC, ICH, BSVD, RATOR, PADMAL	Collagen IV, alpha-1 polypeptide	120130	COL4A1	1282	ENSG00000187498,ENST00000543140.6	mutation identified in 1 RATOR family	Microangiopathy and leukoencephalopathy, pontine, autosomal dominant	618564	Autosomal dominant	3	Col4a1
14q23	14:57600000-67400000	ANIB8	Aneurysm, intracranial berry, 8	612162		100188886		associated with rs767603	Aneurysm, intracranial berry, 8	612162		2
15q22.31	15:66702109-66782848	SMAD6, MADH6, AOVD2	SMAD family member 6	602931	SMAD6	4091	ENSG00000137834,ENST00000288840.10		{Craniosynostosis 7, susceptibility to}	617439	Autosomal dominant	3	Smad6
15q22.31	15:66702109-66782848	SMAD6, MADH6, AOVD2	SMAD family member 6	602931	SMAD6	4091	ENSG00000137834,ENST00000288840.10		{Radioulnar synostosis, nonsyndromic}	179300	Autosomal dominant	3	Smad6
15q22.31	15:66702109-66782848	SMAD6, MADH6, AOVD2	SMAD family member 6	602931	SMAD6	4091	ENSG00000137834,ENST00000288840.10		Aortic valve disease 2	614823	Autosomal dominant	3	Smad6
16p13.11	16:15703134-15857031	MYH11, AAT4, FAA4	Myosin, heavy polypeptide-11, smooth muscle	160745	MYH11	4629	ENSG00000133392,ENST00000452625.7	fused with CBFB by inversion in acute myelomonocytic leukemia	Aortic aneurysm, familial thoracic 4	132900	Autosomal dominant	3	Myh11
16q22	16:66600000-74100000	ANBC	Aneurysmal bone cysts	606179		114293		t(16:17); ?defect at 17p13	Aneurysmal bone cysts	606179		2
17p12	17:10800000-16100000	AOMS2	Abdominal obesity-metabolic syndrome QTL2	605572		65077		second QTL on 3q27	Abdominal obesity-metabolic syndrome	605572	Autosomal dominant	2
19q13	19:31900000-58617616	AAA1, AAA	Aortic aneurysm, familial abdominal 1	100070		100329167		near D19S416	Aortic aneurysm, familial abdominal 1	100070	Autosomal dominant	2
19q13	19:31900000-58617616	ANIB2	Aneurysm, intracranial berry, 2	608542		449013		between D19S245 and D19S246	Aneurysm, intracranial berry, 2	608542		2
19q13.2	19:39825349-39834161	DYRK1B, MIRK, AOMS3	Dual-specificity tyrosine phosphorylation-regulated kinase 1B	604556	DYRK1B	9149	ENSG00000105204,ENST00000323039.10		Abdominal obesity-metabolic syndrome 3	615812	Autosomal dominant	3	Dyrk1b
Xp22		ANIB5	Aneurysm, intracranial berry, 5	300870					Aneurysm, intracranial berry, 5	300870		2
Phenotype Mapping Key
1 - The disorder is placed on the map due to its association with a gene, but the underlying defect is not known.
2 - The disorder was placed on the map by statistical methods.
3 - The molecular basis of the disorder is known.
4 - A contiguous gene duplication or deletion syndrome in which multiple genes are involved.
