# Supplementary material for: Through network pharmacology and molecular docking to explore the underlying mechanism of Artemisia annua L. treating in abdominal aortic aneurysm
Source: Front Physiol. 2022 Oct 20;13:1034014. doi: 10.3389/fphys.2022.1034014 (PMC9634740; doi:10.3389/fphys.2022.1034014)
Supplement: Supplementary file 3 [file DataSheet1.ZIP › Raw Data/abdominal aortic aneurysm_OMIM.txt]

ACTA2
ACTA2
ACTA2
CELA2A
COL4A1
COL4A1
COL4A1
COL4A1
COL4A1
DYRK1B
ELN
ELN
FOXE3
FOXE3
FOXE3
LOX
MFAP5
MYH11
MYLK
MYLK
NOTCH1
NOTCH1
PRKG1
ROBO4
SMAD6
SMAD6
SMAD6
THSD1
