# Supplementary material for: Through network pharmacology and molecular docking to explore the underlying mechanism of Artemisia annua L. treating in abdominal aortic aneurysm
Source: Front Physiol. 2022 Oct 20;13:1034014. doi: 10.3389/fphys.2022.1034014 (PMC9634740; doi:10.3389/fphys.2022.1034014)
Supplement: Supplementary file 3 [file DataSheet1.ZIP › Raw Data/abdominal aortic aneurysm_PharmGkb.txt]

ANIB4
ANIB1
ANIB2
ANIB3
ELN
AEBP1
THAS
CORD1
DFNA58
DFNA60
DFNA18
DFNA24
DFNA32
DFNA34
DFNA21
HCHOLA4
MYP3
DFNA46
DFNA43
DFNA45
DFNA47
CNA1
DFNA16
DFNA19
DFNA27
DFNA29
DFNA30
DFNA33
DFNA35
DFNA40
DFNA42
DFNA7
OPA4
OPA5
MYP12
MYP11
DFNA49
DFNA54
DFNA31
DFNA37
DFNA53
DFNA55
DYT7
CMD1H
CMD1K
CMTX3
SPG41
NYS3
PTOS1
PARK3
SAX1
SPG19
NYS2
CMD1B
CMR1A
SPG34
CMD1Q
SPG29
NYS4
RP52
PKD3
MYP2
ALS3
LGMD1H
PKD1P6
PKD1P5
PKD1P4
PKD1P3
PKD1P2
ID2B
MCUB
PKD1P1
RP1
KCTD12
GSDME
RP9
PDE6B
STT3B
CLCN1
ID4
ID2
EBP
SOX10
ID3
CD164
PKD1
ID1
PKD2
OPA1
