# Supplementary material for: Through network pharmacology and molecular docking to explore the underlying mechanism of Artemisia annua L. treating in abdominal aortic aneurysm
Source: Front Physiol. 2022 Oct 20;13:1034014. doi: 10.3389/fphys.2022.1034014 (PMC9634740; doi:10.3389/fphys.2022.1034014)
Supplement: Supplementary file 3 [file DataSheet1.ZIP › Raw Data/id.txt]

symbol	entrezID
NOS2	4843
AR	367
PTGS2	5743
F7	2155
ESR2	2100
DPP4	1803
SCN5A	6331
KDR	3791
PTGS1	5742
ESR1	2099
PPARG	5468
MAPK14	1432
GSK3B	2932
CDK2	1017
AKR1B1	231
GABRA1	2554
GRIA2	2891
RELA	5970
NCF1	653361
OLR1	4973
PGR	5241
IKBKB	3551
AKT1	207
BCL2	596
TNFAIP6	7130
JUN	3725
CASP3	836
MAPK8	5599
MMP1	4312
STAT1	6772
CDK1	983
HMOX1	3162
CYP1A1	1543
ICAM1	3383
SELE	6401
VCAM1	7412
ALOX5	240
GSTP1	2950
SLPI	6590
ADRB2	154
PLAU	5328
MAOA	4128
KCNH2	3757
EGFR	1956
VEGFA	7422
CCND1	595
BCL2L1	598
CDKN1A	1026
CASP9	842
MMP2	4313
MMP9	4318
MAPK1	5594
RB1	5925
CDK4	1019
IL6R	3570
TP53	7157
NFKBIA	4792
MDM2	4193
APP	351
ERBB2	2064
MCL1	4170
BIRC5	332
IL2RA	3559
TYR	7299
IFNG	3458
IL4	3565
XIAP	331
CD40LG	959
PTGES	9536
MET	4233
DPEP1	1800
CA2	760
HIF1A	3091
SOD2	6648
ABCB1	5243
VEGFC	7424
MMP3	4314
FOS	2353
EGF	1950
ODC1	4953
CASP8	841
RAF1	5894
SOD1	6647
RUNX1T1	862
HSPA5	3309
CAV1	857
MYC	4609
F3	2152
GJA1	2697
IL1B	3553
CCL2	6347
PTGER3	5733
CXCL8	3576
PRKCB	5579
NOS3	4846
HSPB1	3315
PLAT	5327
THBD	7056
SERPINE1	5054
COL1A1	1277
IL1A	3552
MPO	4353
NFE2L2	4780
NQO1	1728
PARP1	142
COL3A1	1281
CXCL11	6373
CXCL2	2920
CLDN4	1364
CXCL10	3627
CHUK	1147
SPP1	6696
RUNX2	860
CTSD	1509
IGFBP3	3486
IGF2	3481
PON1	5444
