# Supplementary material for: Through network pharmacology and molecular docking to explore the underlying mechanism of Artemisia annua L. treating in abdominal aortic aneurysm
Source: Front Physiol. 2022 Oct 20;13:1034014. doi: 10.3389/fphys.2022.1034014 (PMC9634740; doi:10.3389/fphys.2022.1034014)
Supplement: Supplementary file 3 [file DataSheet1.ZIP › Raw Data/net.molLists.txt]

MOL005229
MOL000449
MOL007274
MOL004083
MOL000006
MOL007401
MOL000359
MOL007423
MOL007412
MOL004609
MOL007415
MOL002235
MOL007404
MOL000422
MOL004112
MOL007424
MOL007426
MOL000098
MOL000354
