# Supplementary material for: Through network pharmacology and molecular docking to explore the underlying mechanism of Artemisia annua L. treating in abdominal aortic aneurysm
Source: Front Physiol. 2022 Oct 20;13:1034014. doi: 10.3389/fphys.2022.1034014 (PMC9634740; doi:10.3389/fphys.2022.1034014)
Supplement: Supplementary file 3 [file DataSheet1.ZIP › Raw Data/net.type.txt]

Node	Type	Qinghao
NOS2	gene	0
AR	gene	0
PTGS2	gene	0
F7	gene	0
ESR2	gene	0
DPP4	gene	0
SCN5A	gene	0
KDR	gene	0
PTGS1	gene	0
ESR1	gene	0
PPARG	gene	0
MAPK14	gene	0
GSK3B	gene	0
CDK2	gene	0
AKR1B1	gene	0
GABRA1	gene	0
GRIA2	gene	0
RELA	gene	0
NCF1	gene	0
OLR1	gene	0
PGR	gene	0
IKBKB	gene	0
AKT1	gene	0
BCL2	gene	0
TNFAIP6	gene	0
JUN	gene	0
CASP3	gene	0
MAPK8	gene	0
MMP1	gene	0
STAT1	gene	0
CDK1	gene	0
HMOX1	gene	0
CYP1A1	gene	0
ICAM1	gene	0
SELE	gene	0
VCAM1	gene	0
ALOX5	gene	0
GSTP1	gene	0
SLPI	gene	0
ADRB2	gene	0
PLAU	gene	0
MAOA	gene	0
KCNH2	gene	0
EGFR	gene	0
VEGFA	gene	0
CCND1	gene	0
BCL2L1	gene	0
CDKN1A	gene	0
CASP9	gene	0
MMP2	gene	0
MMP9	gene	0
MAPK1	gene	0
RB1	gene	0
CDK4	gene	0
IL6R	gene	0
TP53	gene	0
NFKBIA	gene	0
MDM2	gene	0
APP	gene	0
ERBB2	gene	0
MCL1	gene	0
BIRC5	gene	0
IL2RA	gene	0
TYR	gene	0
IFNG	gene	0
IL4	gene	0
XIAP	gene	0
CD40LG	gene	0
PTGES	gene	0
MET	gene	0
DPEP1	gene	0
CA2	gene	0
HIF1A	gene	0
SOD2	gene	0
ABCB1	gene	0
VEGFC	gene	0
MMP3	gene	0
FOS	gene	0
EGF	gene	0
ODC1	gene	0
CASP8	gene	0
RAF1	gene	0
SOD1	gene	0
RUNX1T1	gene	0
HSPA5	gene	0
CAV1	gene	0
MYC	gene	0
F3	gene	0
GJA1	gene	0
IL1B	gene	0
CCL2	gene	0
PTGER3	gene	0
CXCL8	gene	0
PRKCB	gene	0
NOS3	gene	0
HSPB1	gene	0
PLAT	gene	0
THBD	gene	0
SERPINE1	gene	0
COL1A1	gene	0
IL1A	gene	0
MPO	gene	0
NFE2L2	gene	0
NQO1	gene	0
PARP1	gene	0
COL3A1	gene	0
CXCL11	gene	0
CXCL2	gene	0
CLDN4	gene	0
CXCL10	gene	0
CHUK	gene	0
SPP1	gene	0
RUNX2	gene	0
CTSD	gene	0
IGFBP3	gene	0
IGF2	gene	0
PON1	gene	0
MOL005229	Qinghao	1
MOL000449	Qinghao	1
MOL007274	Qinghao	1
MOL004083	Qinghao	1
MOL000006	Qinghao	1
MOL007401	Qinghao	1
MOL000359	Qinghao	1
MOL007423	Qinghao	1
MOL007412	Qinghao	1
MOL004609	Qinghao	1
MOL007415	Qinghao	1
MOL002235	Qinghao	1
MOL007404	Qinghao	1
MOL000422	Qinghao	1
MOL004112	Qinghao	1
MOL007424	Qinghao	1
MOL007426	Qinghao	1
MOL000098	Qinghao	1
MOL000354	Qinghao	1
