# Supplementary material for: Through network pharmacology and molecular docking to explore the underlying mechanism of Artemisia annua L. treating in abdominal aortic aneurysm
Source: Front Physiol. 2022 Oct 20;13:1034014. doi: 10.3389/fphys.2022.1034014 (PMC9634740; doi:10.3389/fphys.2022.1034014)
Supplement: Supplementary file 3 [file DataSheet1.ZIP › Raw Data/symbol2id.R]

#if (!requireNamespace("BiocManager", quietly = TRUE))
#    install.packages("BiocManager")
#BiocManager::install("org.Hs.eg.db")


library("org.Hs.eg.db")          #ÒýÓÃ°ü
inputFile="Drug_Disease.txt"     #ÊäÈëÎÄ¼þÃû³Æ
outFile="id.txt"                 #Êä³öÎÄ¼þÃû³Æ
setwd("D:\\biowolf\\dock\\19.symbo2id")          #ÉèÖÃ¹¤×÷Ä¿Â¼
                                        
rt=read.table(inputFile,sep="\t",check.names=F,header=F)       #¶ÁÈ¡ÎÄ¼þ
genes=as.vector(rt[,1])
entrezIDs <- mget(genes, org.Hs.egSYMBOL2EG, ifnotfound=NA)    #ÕÒ³ö»ùÒò¶ÔÓ¦µÄid
entrezIDs <- as.character(entrezIDs)
out=cbind(rt,entrezID=entrezIDs)
colnames(out)=c("symbol","entrezID")
write.table(out,file=outFile,sep="\t",quote=F,row.names=F)     #Êä³ö½á¹û
