# Supplementary material for: Through network pharmacology and molecular docking to explore the underlying mechanism of Artemisia annua L. treating in abdominal aortic aneurysm
Source: Front Physiol. 2022 Oct 20;13:1034014. doi: 10.3389/fphys.2022.1034014 (PMC9634740; doi:10.3389/fphys.2022.1034014)
Supplement: Supplementary file 3 [file DataSheet1.ZIP › Raw Data/venn.R]

#install.packages("venn")


library(venn)               #ÒýÓÃ°ü
drugFile="allTargets.symbol.txt"   #Ò©Îï°ÐµãÎÄ¼þ
diseaseFile="Disease.txt"          #¼²²¡Ïà¹Ø»ùÒòÎÄ¼þ
setwd("D:\\shengxin\\107\\14.venn\\AAA")   #ÉèÖÃ¹¤×÷Ä¿Â¼
geneList=list()

#¶ÁÈ¡Ò©Îï°ÐµãÎÄ¼þ
rt=read.table(drugFile,header=T,sep="\t",check.names=F)      #¶ÁÈ¡ÊäÈëÎÄ¼þ
geneNames=as.vector(rt[,4])                 #ÌáÈ¡»ùÒòÃû³Æ
geneNames=gsub("^ | $","",geneNames)        #È¥µô»ùÒòÊ×Î²µÄ¿Õ¸ñ
uniqGene=unique(geneNames)                  #»ùÒòÈ¡unique
geneList[["Drug"]]=uniqGene
uniqLength=length(uniqGene)
print(paste("Drug",uniqLength,sep=" "))

#¶ÁÈ¡¼²²¡Ïà¹Ø»ùÒòÎÄ¼þ
rt=read.table(diseaseFile,header=F,sep="\t",check.names=F)    #¶ÁÈ¡ÊäÈëÎÄ¼þ
geneNames=as.vector(rt[,1])                 #ÌáÈ¡»ùÒòÃû³Æ
geneNames=gsub("^ | $","",geneNames)        #È¥µô»ùÒòÊ×Î²µÄ¿Õ¸ñ
uniqGene=unique(geneNames)                  #»ùÒòÈ¡unique
geneList[["Disease"]]=uniqGene
uniqLength=length(uniqGene)
print(paste("Disease",uniqLength,sep=" "))


#»æÖÆvennÍ¼
mycol=c("#029149","#E0367A","#5D90BA","#431A3D","#91612D","#FFD121","#D8D155","#223D6C","#D20A13","#088247","#11AA4D","#7A142C","#5D90BA","#64495D","#7CC767")
pdf(file="venn.pdf",width=5,height=5)
venn(geneList,col=mycol[1:length(geneList)],zcolor=mycol[1:length(geneList)],box=F)
dev.off()

#±£´æÒ©ÎïºÍ¼²²¡µÄ½»¼¯»ùÒò
intersectGenes=Reduce(intersect,geneList)
write.table(file="Drug_Disease.txt",intersectGenes,sep="\t",quote=F,col.names=F,row.names=F)
